# Supplementary material for: Ancient medicinal plant rosemary contains a highly efficacious and isoform-selective KCNQ potassium channel opener
Source: Commun Biol. 2023 Jun 15;6:644. doi: 10.1038/s42003-023-05021-8 (PMC10272180; doi:10.1038/s42003-023-05021-8)
Supplement: Supplementary file 3 — Supplementary Structure File 1 [file 42003_2023_5021_MOESM3_ESM.txt]

HEADER                                            01-JUN-22                     
TITLE     ALPHAFOLD MONOMER V2.0 PREDICTION FOR POTASSIUM VOLTAGE-GATED CHANNEL 
TITLE    2 SUBFAMILY KQT MEMBER 3 (A0A1W2PNZ2)                                  
COMPND    MOL_ID: 1;                                                            
COMPND   2 MOLECULE: POTASSIUM VOLTAGE-GATED CHANNEL SUBFAMILY KQT MEMBER 3;    
COMPND   3 CHAIN: A                                                             
SOURCE    MOL_ID: 1;                                                            
SOURCE   2 ORGANISM_SCIENTIFIC: HOMO SAPIENS;                                   
SOURCE   3 ORGANISM_TAXID: 9606                                                 
REMARK   1                                                                      
REMARK   1 REFERENCE 1                                                          
REMARK   1  AUTH   JOHN JUMPER, RICHARD EVANS, ALEXANDER PRITZEL, TIM GREEN,    
REMARK   1  AUTH 2 MICHAEL FIGURNOV, OLAF RONNEBERGER, KATHRYN TUNYASUVUNAKOOL, 
REMARK   1  AUTH 3 RUSS BATES, AUGUSTIN ZIDEK, ANNA POTAPENKO, ALEX BRIDGLAND,  
REMARK   1  AUTH 4 CLEMENS MEYER, SIMON A A KOHL, ANDREW J BALLARD,             
REMARK   1  AUTH 5 ANDREW COWIE, BERNARDINO ROMERA-PAREDES, STANISLAV NIKOLOV,  
REMARK   1  AUTH 6 RISHUB JAIN, JONAS ADLER, TREVOR BACK, STIG PETERSEN,        
REMARK   1  AUTH 7 DAVID REIMAN, ELLEN CLANCY, MICHAL ZIELINSKI,                
REMARK   1  AUTH 8 MARTIN STEINEGGER, MICHALINA PACHOLSKA, TAMAS BERGHAMMER,    
REMARK   1  AUTH 9 DAVID SILVER, ORIOL VINYALS, ANDREW W SENIOR,                
REMARK   1  AUTH10 KORAY KAVUKCUOGLU, PUSHMEET KOHLI, DEMIS HASSABIS            
REMARK   1  TITL   HIGHLY ACCURATE PROTEIN STRUCTURE PREDICTION WITH ALPHAFOLD  
REMARK   1  REF    NATURE                        V. 596   583 2021              
REMARK   1  REFN                   ISSN 0028-0836                               
REMARK   1  PMID   34265844                                                     
REMARK   1  DOI    10.1038/s41586-021-03819-2                                   
REMARK   1                                                                      
REMARK   1 DISCLAIMERS                                                          
REMARK   1 ALPHAFOLD DATA, COPYRIGHT (2021) DEEPMIND TECHNOLOGIES LIMITED. THE  
REMARK   1 INFORMATION PROVIDED IS THEORETICAL MODELLING ONLY AND CAUTION SHOULD
REMARK   1 BE EXERCISED IN ITS USE. IT IS PROVIDED "AS-IS" WITHOUT ANY WARRANTY 
REMARK   1 OF ANY KIND, WHETHER EXPRESSED OR IMPLIED. NO WARRANTY IS GIVEN THAT 
REMARK   1 USE OF THE INFORMATION SHALL NOT INFRINGE THE RIGHTS OF ANY THIRD    
REMARK   1 PARTY. THE INFORMATION IS NOT INTENDED TO BE A SUBSTITUTE FOR        
REMARK   1 PROFESSIONAL MEDICAL ADVICE, DIAGNOSIS, OR TREATMENT, AND DOES NOT   
REMARK   1 CONSTITUTE MEDICAL OR OTHER PROFESSIONAL ADVICE. IT IS AVAILABLE FOR 
REMARK   1 ACADEMIC AND COMMERCIAL PURPOSES, UNDER CC-BY 4.0 LICENCE.           
DBREF  XXXX A    1   319  UNP    A0A1W2PNZ2 A0A1W2PNZ2_HUMAN     1    319       
SEQRES   1 A  319  MET VAL ALA GLN ALA TRP ARG THR SER MET ARG LYS GLN          
SEQRES   2 A  319  ARG GLU GLU ALA CYS PHE ARG PHE LEU ILE VAL LEU GLY          
SEQRES   3 A  319  CYS LEU ILE LEU ALA VAL LEU THR THR PHE LYS GLU TYR          
SEQRES   4 A  319  GLU THR VAL SER GLY ASP TRP LEU LEU LEU LEU GLU THR          
SEQRES   5 A  319  PHE ALA ILE PHE ILE PHE GLY ALA GLU PHE ALA LEU ARG          
SEQRES   6 A  319  ILE TRP ALA ALA GLY CYS CYS CYS ARG TYR LYS GLY TRP          
SEQRES   7 A  319  ARG GLY ARG LEU LYS PHE ALA ARG LYS PRO LEU CYS MET          
SEQRES   8 A  319  LEU ASP ILE PHE VAL LEU ILE ALA SER VAL PRO VAL VAL          
SEQRES   9 A  319  ALA VAL GLY ASN GLN GLY ASN VAL LEU ALA THR SER LEU          
SEQRES  10 A  319  ARG SER LEU ARG PHE LEU GLN ILE LEU ARG MET LEU ARG          
SEQRES  11 A  319  MET ASP ARG ARG GLY GLY THR TRP LYS LEU LEU GLY SER          
SEQRES  12 A  319  ALA ILE CYS ALA HIS SER LYS GLU LEU ILE THR ALA TRP          
SEQRES  13 A  319  TYR ILE GLY PHE LEU THR LEU ILE LEU SER SER PHE LEU          
SEQRES  14 A  319  VAL TYR LEU VAL GLU LYS ASP VAL PRO GLU VAL ASP ALA          
SEQRES  15 A  319  GLN GLY GLU GLU MET LYS GLU GLU PHE GLU THR TYR ALA          
SEQRES  16 A  319  ASP ALA LEU TRP TRP GLY LEU ILE THR LEU ALA THR ILE          
SEQRES  17 A  319  GLY TYR GLY ASP LYS THR PRO LYS THR TRP GLU GLY ARG          
SEQRES  18 A  319  LEU ILE ALA ALA THR PHE SER LEU ILE GLY VAL SER PHE          
SEQRES  19 A  319  PHE ALA LEU PRO ALA GLY ILE LEU GLY SER GLY LEU ALA          
SEQRES  20 A  319  LEU LYS VAL GLN GLU GLN HIS ARG GLN LYS HIS PHE GLU          
SEQRES  21 A  319  LYS ARG ARG LYS PRO ALA ALA GLU LEU ILE GLN ALA ALA          
SEQRES  22 A  319  TRP ARG TYR TYR ALA THR ASN PRO ASN ARG ILE ASP LEU          
SEQRES  23 A  319  VAL ALA THR TRP ARG PHE TYR GLU SER VAL VAL SER PHE          
SEQRES  24 A  319  PRO PHE PHE ARG LYS GLU GLN LEU GLU ALA ALA SER ARG          
SEQRES  25 A  319  CYS HIS ARG ARG LYS SER PHE                                  
CRYST1    1.000    1.000    1.000  90.00  90.00  90.00 P 1           1          
ORIGX1      1.000000  0.000000  0.000000        0.00000                         
ORIGX2      0.000000  1.000000  0.000000        0.00000                         
ORIGX3      0.000000  0.000000  1.000000        0.00000                         
SCALE1      1.000000  0.000000  0.000000        0.00000                         
SCALE2      0.000000  1.000000  0.000000        0.00000                         
SCALE3      0.000000  0.000000  1.000000        0.00000                         
MODEL        1                                                                  
ATOM      1  N   MET A   1      21.280 -17.189 -28.428  1.00 51.38           N  
ATOM      2  CA  MET A   1      22.085 -16.158 -27.727  1.00 51.38           C  
ATOM      3  C   MET A   1      21.254 -15.091 -27.006  1.00 51.38           C  
ATOM      4  CB  MET A   1      23.156 -15.558 -28.639  1.00 51.38           C  
ATOM      5  O   MET A   1      21.348 -15.025 -25.789  1.00 51.38           O  
ATOM      6  CG  MET A   1      24.245 -16.609 -28.881  1.00 51.38           C  
ATOM      7  SD  MET A   1      25.533 -16.070 -30.017  1.00 51.38           S  
ATOM      8  CE  MET A   1      26.467 -14.914 -28.977  1.00 51.38           C  
ATOM      9  N   VAL A   2      20.387 -14.308 -27.669  1.00 50.47           N  
ATOM     10  CA  VAL A   2      19.626 -13.215 -27.003  1.00 50.47           C  
ATOM     11  C   VAL A   2      18.735 -13.709 -25.852  1.00 50.47           C  
ATOM     12  CB  VAL A   2      18.797 -12.408 -28.028  1.00 50.47           C  
ATOM     13  O   VAL A   2      18.750 -13.128 -24.776  1.00 50.47           O  
ATOM     14  CG1 VAL A   2      18.005 -11.263 -27.381  1.00 50.47           C  
ATOM     15  CG2 VAL A   2      19.709 -11.798 -29.100  1.00 50.47           C  
ATOM     16  N   ALA A   3      18.024 -14.829 -26.019  1.00 49.66           N  
ATOM     17  CA  ALA A   3      17.173 -15.400 -24.966  1.00 49.66           C  
ATOM     18  C   ALA A   3      17.950 -15.995 -23.769  1.00 49.66           C  
ATOM     19  CB  ALA A   3      16.271 -16.458 -25.612  1.00 49.66           C  
ATOM     20  O   ALA A   3      17.385 -16.149 -22.686  1.00 49.66           O  
ATOM     21  N   GLN A   4      19.229 -16.343 -23.953  1.00 52.72           N  
ATOM     22  CA  GLN A   4      20.122 -16.776 -22.870  1.00 52.72           C  
ATOM     23  C   GLN A   4      20.701 -15.565 -22.139  1.00 52.72           C  
ATOM     24  CB  GLN A   4      21.240 -17.675 -23.416  1.00 52.72           C  
ATOM     25  O   GLN A   4      20.589 -15.513 -20.921  1.00 52.72           O  
ATOM     26  CG  GLN A   4      20.858 -19.164 -23.398  1.00 52.72           C  
ATOM     27  CD  GLN A   4      21.821 -19.992 -24.244  1.00 52.72           C  
ATOM     28  NE2 GLN A   4      22.274 -21.136 -23.781  1.00 52.72           N  
ATOM     29  OE1 GLN A   4      22.139 -19.603 -25.360  1.00 52.72           O  
ATOM     30  N   ALA A   5      21.193 -14.558 -22.870  1.00 56.34           N  
ATOM     31  CA  ALA A   5      21.666 -13.292 -22.302  1.00 56.34           C  
ATOM     32  C   ALA A   5      20.570 -12.560 -21.503  1.00 56.34           C  
ATOM     33  CB  ALA A   5      22.184 -12.425 -23.456  1.00 56.34           C  
ATOM     34  O   ALA A   5      20.824 -11.952 -20.466  1.00 56.34           O  
ATOM     35  N   TRP A   6      19.318 -12.662 -21.952  1.00 50.25           N  
ATOM     36  CA  TRP A   6      18.177 -12.089 -21.243  1.00 50.25           C  
ATOM     37  C   TRP A   6      17.838 -12.861 -19.963  1.00 50.25           C  
ATOM     38  CB  TRP A   6      16.986 -12.014 -22.202  1.00 50.25           C  
ATOM     39  O   TRP A   6      17.540 -12.259 -18.935  1.00 50.25           O  
ATOM     40  CG  TRP A   6      16.140 -10.807 -22.022  1.00 50.25           C  
ATOM     41  CD1 TRP A   6      16.449  -9.574 -22.482  1.00 50.25           C  
ATOM     42  CD2 TRP A   6      14.861 -10.679 -21.339  1.00 50.25           C  
ATOM     43  CE2 TRP A   6      14.441  -9.318 -21.437  1.00 50.25           C  
ATOM     44  CE3 TRP A   6      14.011 -11.574 -20.656  1.00 50.25           C  
ATOM     45  NE1 TRP A   6      15.448  -8.691 -22.139  1.00 50.25           N  
ATOM     46  CH2 TRP A   6      12.408  -9.782 -20.216  1.00 50.25           C  
ATOM     47  CZ2 TRP A   6      13.236  -8.865 -20.886  1.00 50.25           C  
ATOM     48  CZ3 TRP A   6      12.794 -11.130 -20.106  1.00 50.25           C  
ATOM     49  N   ARG A   7      17.940 -14.198 -19.990  1.00 57.06           N  
ATOM     50  CA  ARG A   7      17.742 -15.046 -18.804  1.00 57.06           C  
ATOM     51  C   ARG A   7      18.827 -14.831 -17.754  1.00 57.06           C  
ATOM     52  CB  ARG A   7      17.660 -16.531 -19.204  1.00 57.06           C  
ATOM     53  O   ARG A   7      18.500 -14.733 -16.576  1.00 57.06           O  
ATOM     54  CG  ARG A   7      16.224 -17.047 -19.056  1.00 57.06           C  
ATOM     55  CD  ARG A   7      16.101 -18.530 -19.416  1.00 57.06           C  
ATOM     56  NE  ARG A   7      16.131 -18.745 -20.876  1.00 57.06           N  
ATOM     57  NH1 ARG A   7      14.763 -20.603 -20.929  1.00 57.06           N  
ATOM     58  NH2 ARG A   7      15.611 -19.806 -22.822  1.00 57.06           N  
ATOM     59  CZ  ARG A   7      15.504 -19.712 -21.528  1.00 57.06           C  
ATOM     60  N   THR A   8      20.088 -14.722 -18.167  1.00 63.97           N  
ATOM     61  CA  THR A   8      21.208 -14.457 -17.255  1.00 63.97           C  
ATOM     62  C   THR A   8      21.130 -13.048 -16.671  1.00 63.97           C  
ATOM     63  CB  THR A   8      22.562 -14.681 -17.943  1.00 63.97           C  
ATOM     64  O   THR A   8      21.289 -12.889 -15.465  1.00 63.97           O  
ATOM     65  CG2 THR A   8      22.798 -16.154 -18.274  1.00 63.97           C  
ATOM     66  OG1 THR A   8      22.628 -13.973 -19.154  1.00 63.97           O  
ATOM     67  N   SER A   9      20.771 -12.040 -17.474  1.00 60.53           N  
ATOM     68  CA  SER A   9      20.534 -10.672 -16.990  1.00 60.53           C  
ATOM     69  C   SER A   9      19.369 -10.595 -15.991  1.00 60.53           C  
ATOM     70  CB  SER A   9      20.290  -9.747 -18.186  1.00 60.53           C  
ATOM     71  O   SER A   9      19.495  -9.965 -14.942  1.00 60.53           O  
ATOM     72  OG  SER A   9      20.122  -8.409 -17.764  1.00 60.53           O  
ATOM     73  N   MET A  10      18.259 -11.292 -16.261  1.00 58.66           N  
ATOM     74  CA  MET A  10      17.108 -11.369 -15.351  1.00 58.66           C  
ATOM     75  C   MET A  10      17.435 -12.100 -14.044  1.00 58.66           C  
ATOM     76  CB  MET A  10      15.940 -12.070 -16.062  1.00 58.66           C  
ATOM     77  O   MET A  10      16.980 -11.675 -12.983  1.00 58.66           O  
ATOM     78  CG  MET A  10      15.235 -11.151 -17.068  1.00 58.66           C  
ATOM     79  SD  MET A  10      13.894 -10.146 -16.369  1.00 58.66           S  
ATOM     80  CE  MET A  10      12.566 -11.381 -16.331  1.00 58.66           C  
ATOM     81  N   ARG A  11      18.226 -13.181 -14.096  1.00 65.69           N  
ATOM     82  CA  ARG A  11      18.651 -13.929 -12.903  1.00 65.69           C  
ATOM     83  C   ARG A  11      19.568 -13.073 -12.021  1.00 65.69           C  
ATOM     84  CB  ARG A  11      19.270 -15.275 -13.325  1.00 65.69           C  
ATOM     85  O   ARG A  11      19.248 -12.877 -10.853  1.00 65.69           O  
ATOM     86  CG  ARG A  11      19.507 -16.191 -12.115  1.00 65.69           C  
ATOM     87  CD  ARG A  11      20.119 -17.552 -12.484  1.00 65.69           C  
ATOM     88  NE  ARG A  11      19.113 -18.575 -12.863  1.00 65.69           N  
ATOM     89  NH1 ARG A  11      20.605 -20.298 -13.158  1.00 65.69           N  
ATOM     90  NH2 ARG A  11      18.423 -20.724 -13.263  1.00 65.69           N  
ATOM     91  CZ  ARG A  11      19.381 -19.853 -13.097  1.00 65.69           C  
ATOM     92  N   LYS A  12      20.579 -12.434 -12.616  1.00 70.19           N  
ATOM     93  CA  LYS A  12      21.486 -11.504 -11.923  1.00 70.19           C  
ATOM     94  C   LYS A  12      20.739 -10.324 -11.288  1.00 70.19           C  
ATOM     95  CB  LYS A  12      22.560 -11.057 -12.928  1.00 70.19           C  
ATOM     96  O   LYS A  12      20.989  -9.950 -10.150  1.00 70.19           O  
ATOM     97  CG  LYS A  12      23.749 -10.383 -12.233  1.00 70.19           C  
ATOM     98  CD  LYS A  12      24.921 -10.178 -13.203  1.00 70.19           C  
ATOM     99  CE  LYS A  12      26.102  -9.606 -12.412  1.00 70.19           C  
ATOM    100  NZ  LYS A  12      27.335  -9.485 -13.231  1.00 70.19           N  
ATOM    101  N   GLN A  13      19.733  -9.786 -11.981  1.00 65.88           N  
ATOM    102  CA  GLN A  13      18.903  -8.701 -11.455  1.00 65.88           C  
ATOM    103  C   GLN A  13      18.005  -9.125 -10.274  1.00 65.88           C  
ATOM    104  CB  GLN A  13      18.098  -8.115 -12.625  1.00 65.88           C  
ATOM    105  O   GLN A  13      17.719  -8.293  -9.410  1.00 65.88           O  
ATOM    106  CG  GLN A  13      17.282  -6.881 -12.231  1.00 65.88           C  
ATOM    107  CD  GLN A  13      16.826  -6.095 -13.452  1.00 65.88           C  
ATOM    108  NE2 GLN A  13      17.378  -4.927 -13.684  1.00 65.88           N  
ATOM    109  OE1 GLN A  13      15.954  -6.458 -14.223  1.00 65.88           O  
ATOM    110  N   ARG A  14      17.556 -10.390 -10.221  1.00 70.88           N  
ATOM    111  CA  ARG A  14      16.821 -10.942  -9.065  1.00 70.88           C  
ATOM    112  C   ARG A  14      17.746 -11.193  -7.877  1.00 70.88           C  
ATOM    113  CB  ARG A  14      16.076 -12.237  -9.436  1.00 70.88           C  
ATOM    114  O   ARG A  14      17.356 -10.879  -6.759  1.00 70.88           O  
ATOM    115  CG  ARG A  14      14.835 -11.986 -10.304  1.00 70.88           C  
ATOM    116  CD  ARG A  14      14.133 -13.300 -10.694  1.00 70.88           C  
ATOM    117  NE  ARG A  14      12.964 -13.605  -9.838  1.00 70.88           N  
ATOM    118  NH1 ARG A  14      12.811 -15.864 -10.258  1.00 70.88           N  
ATOM    119  NH2 ARG A  14      11.255 -14.876  -9.012  1.00 70.88           N  
ATOM    120  CZ  ARG A  14      12.352 -14.774  -9.709  1.00 70.88           C  
ATOM    121  N   GLU A  15      18.954 -11.691  -8.117  1.00 77.88           N  
ATOM    122  CA  GLU A  15      19.967 -11.920  -7.077  1.00 77.88           C  
ATOM    123  C   GLU A  15      20.380 -10.609  -6.396  1.00 77.88           C  
ATOM    124  CB  GLU A  15      21.180 -12.626  -7.700  1.00 77.88           C  
ATOM    125  O   GLU A  15      20.311 -10.505  -5.176  1.00 77.88           O  
ATOM    126  CG  GLU A  15      20.869 -14.096  -8.035  1.00 77.88           C  
ATOM    127  CD  GLU A  15      21.895 -14.749  -8.975  1.00 77.88           C  
ATOM    128  OE1 GLU A  15      21.632 -15.909  -9.375  1.00 77.88           O  
ATOM    129  OE2 GLU A  15      22.846 -14.062  -9.410  1.00 77.88           O  
ATOM    130  N   GLU A  16      20.677  -9.558  -7.169  1.00 78.44           N  
ATOM    131  CA  GLU A  16      20.979  -8.230  -6.616  1.00 78.44           C  
ATOM    132  C   GLU A  16      19.806  -7.643  -5.815  1.00 78.44           C  
ATOM    133  CB  GLU A  16      21.282  -7.255  -7.758  1.00 78.44           C  
ATOM    134  O   GLU A  16      20.005  -6.929  -4.836  1.00 78.44           O  
ATOM    135  CG  GLU A  16      22.620  -7.473  -8.477  1.00 78.44           C  
ATOM    136  CD  GLU A  16      22.772  -6.524  -9.681  1.00 78.44           C  
ATOM    137  OE1 GLU A  16      23.703  -6.750 -10.489  1.00 78.44           O  
ATOM    138  OE2 GLU A  16      21.924  -5.598  -9.823  1.00 78.44           O  
ATOM    139  N   ALA A  17      18.562  -7.898  -6.235  1.00 77.62           N  
ATOM    140  CA  ALA A  17      17.386  -7.446  -5.494  1.00 77.62           C  
ATOM    141  C   ALA A  17      17.199  -8.214  -4.182  1.00 77.62           C  
ATOM    142  CB  ALA A  17      16.155  -7.527  -6.403  1.00 77.62           C  
ATOM    143  O   ALA A  17      16.896  -7.590  -3.170  1.00 77.62           O  
ATOM    144  N   CYS A  18      17.432  -9.526  -4.198  1.00 83.06           N  
ATOM    145  CA  CYS A  18      17.401 -10.367  -3.007  1.00 83.06           C  
ATOM    146  C   CYS A  18      18.478  -9.939  -2.001  1.00 83.06           C  
ATOM    147  CB  CYS A  18      17.587 -11.823  -3.449  1.00 83.06           C  
ATOM    148  O   CYS A  18      18.182  -9.737  -0.831  1.00 83.06           O  
ATOM    149  SG  CYS A  18      17.213 -12.907  -2.047  1.00 83.06           S  
ATOM    150  N   PHE A  19      19.702  -9.689  -2.469  1.00 85.12           N  
ATOM    151  CA  PHE A  19      20.795  -9.225  -1.618  1.00 85.12           C  
ATOM    152  C   PHE A  19      20.468  -7.898  -0.915  1.00 85.12           C  
ATOM    153  CB  PHE A  19      22.053  -9.106  -2.479  1.00 85.12           C  
ATOM    154  O   PHE A  19      20.602  -7.787   0.301  1.00 85.12           O  
ATOM    155  CG  PHE A  19      23.259  -8.634  -1.701  1.00 85.12           C  
ATOM    156  CD1 PHE A  19      23.719  -7.311  -1.838  1.00 85.12           C  
ATOM    157  CD2 PHE A  19      23.911  -9.518  -0.822  1.00 85.12           C  
ATOM    158  CE1 PHE A  19      24.852  -6.887  -1.124  1.00 85.12           C  
ATOM    159  CE2 PHE A  19      25.035  -9.088  -0.098  1.00 85.12           C  
ATOM    160  CZ  PHE A  19      25.514  -7.777  -0.260  1.00 85.12           C  
ATOM    161  N   ARG A  20      19.950  -6.907  -1.657  1.00 82.31           N  
ATOM    162  CA  ARG A  20      19.500  -5.636  -1.064  1.00 82.31           C  
ATOM    163  C   ARG A  20      18.374  -5.833  -0.054  1.00 82.31           C  
ATOM    164  CB  ARG A  20      19.032  -4.666  -2.149  1.00 82.31           C  
ATOM    165  O   ARG A  20      18.378  -5.176   0.982  1.00 82.31           O  
ATOM    166  CG  ARG A  20      20.196  -4.148  -2.997  1.00 82.31           C  
ATOM    167  CD  ARG A  20      19.714  -3.058  -3.960  1.00 82.31           C  
ATOM    168  NE  ARG A  20      18.785  -3.582  -4.981  1.00 82.31           N  
ATOM    169  NH1 ARG A  20      20.342  -3.818  -6.656  1.00 82.31           N  
ATOM    170  NH2 ARG A  20      18.306  -4.669  -6.923  1.00 82.31           N  
ATOM    171  CZ  ARG A  20      19.149  -4.017  -6.173  1.00 82.31           C  
ATOM    172  N   PHE A  21      17.424  -6.718  -0.356  1.00 85.38           N  
ATOM    173  CA  PHE A  21      16.334  -7.037   0.559  1.00 85.38           C  
ATOM    174  C   PHE A  21      16.855  -7.617   1.870  1.00 85.38           C  
ATOM    175  CB  PHE A  21      15.359  -8.020  -0.094  1.00 85.38           C  
ATOM    176  O   PHE A  21      16.458  -7.146   2.928  1.00 85.38           O  
ATOM    177  CG  PHE A  21      14.254  -8.497   0.834  1.00 85.38           C  
ATOM    178  CD1 PHE A  21      14.016  -9.870   1.012  1.00 85.38           C  
ATOM    179  CD2 PHE A  21      13.490  -7.578   1.572  1.00 85.38           C  
ATOM    180  CE1 PHE A  21      12.971 -10.302   1.848  1.00 85.38           C  
ATOM    181  CE2 PHE A  21      12.405  -8.000   2.355  1.00 85.38           C  
ATOM    182  CZ  PHE A  21      12.139  -9.368   2.487  1.00 85.38           C  
ATOM    183  N   LEU A  22      17.777  -8.580   1.804  1.00 88.06           N  
ATOM    184  CA  LEU A  22      18.358  -9.216   2.985  1.00 88.06           C  
ATOM    185  C   LEU A  22      19.116  -8.216   3.864  1.00 88.06           C  
ATOM    186  CB  LEU A  22      19.277 -10.366   2.543  1.00 88.06           C  
ATOM    187  O   LEU A  22      18.956  -8.255   5.079  1.00 88.06           O  
ATOM    188  CG  LEU A  22      18.537 -11.578   1.948  1.00 88.06           C  
ATOM    189  CD1 LEU A  22      19.560 -12.560   1.377  1.00 88.06           C  
ATOM    190  CD2 LEU A  22      17.683 -12.308   2.985  1.00 88.06           C  
ATOM    191  N   ILE A  23      19.870  -7.283   3.269  1.00 86.25           N  
ATOM    192  CA  ILE A  23      20.539  -6.208   4.023  1.00 86.25           C  
ATOM    193  C   ILE A  23      19.511  -5.337   4.753  1.00 86.25           C  
ATOM    194  CB  ILE A  23      21.451  -5.368   3.097  1.00 86.25           C  
ATOM    195  O   ILE A  23      19.636  -5.117   5.954  1.00 86.25           O  
ATOM    196  CG1 ILE A  23      22.668  -6.220   2.676  1.00 86.25           C  
ATOM    197  CG2 ILE A  23      21.932  -4.070   3.781  1.00 86.25           C  
ATOM    198  CD1 ILE A  23      23.587  -5.539   1.658  1.00 86.25           C  
ATOM    199  N   VAL A  24      18.478  -4.858   4.051  1.00 85.31           N  
ATOM    200  CA  VAL A  24      17.451  -3.983   4.647  1.00 85.31           C  
ATOM    201  C   VAL A  24      16.633  -4.720   5.710  1.00 85.31           C  
ATOM    202  CB  VAL A  24      16.538  -3.391   3.555  1.00 85.31           C  
ATOM    203  O   VAL A  24      16.321  -4.143   6.750  1.00 85.31           O  
ATOM    204  CG1 VAL A  24      15.367  -2.580   4.128  1.00 85.31           C  
ATOM    205  CG2 VAL A  24      17.328  -2.441   2.645  1.00 85.31           C  
ATOM    206  N   LEU A  25      16.310  -5.993   5.478  1.00 87.50           N  
ATOM    207  CA  LEU A  25      15.622  -6.844   6.443  1.00 87.50           C  
ATOM    208  C   LEU A  25      16.489  -7.088   7.684  1.00 87.50           C  
ATOM    209  CB  LEU A  25      15.234  -8.160   5.744  1.00 87.50           C  
ATOM    210  O   LEU A  25      15.991  -6.965   8.797  1.00 87.50           O  
ATOM    211  CG  LEU A  25      14.419  -9.122   6.625  1.00 87.50           C  
ATOM    212  CD1 LEU A  25      13.035  -8.555   6.954  1.00 87.50           C  
ATOM    213  CD2 LEU A  25      14.238 -10.452   5.895  1.00 87.50           C  
ATOM    214  N   GLY A  26      17.785  -7.355   7.505  1.00 87.81           N  
ATOM    215  CA  GLY A  26      18.748  -7.487   8.599  1.00 87.81           C  
ATOM    216  C   GLY A  26      18.867  -6.209   9.433  1.00 87.81           C  
ATOM    217  O   GLY A  26      18.797  -6.284  10.658  1.00 87.81           O  
ATOM    218  N   CYS A  27      18.940  -5.032   8.791  1.00 83.94           N  
ATOM    219  CA  CYS A  27      18.864  -3.744   9.494  1.00 83.94           C  
ATOM    220  C   CYS A  27      17.586  -3.627  10.329  1.00 83.94           C  
ATOM    221  CB  CYS A  27      18.832  -2.556   8.518  1.00 83.94           C  
ATOM    222  O   CYS A  27      17.647  -3.166  11.464  1.00 83.94           O  
ATOM    223  SG  CYS A  27      20.345  -2.301   7.574  1.00 83.94           S  
ATOM    224  N   LEU A  28      16.429  -4.006   9.765  1.00 85.69           N  
ATOM    225  CA  LEU A  28      15.149  -3.908  10.467  1.00 85.69           C  
ATOM    226  C   LEU A  28      15.116  -4.840  11.681  1.00 85.69           C  
ATOM    227  CB  LEU A  28      13.974  -4.219   9.513  1.00 85.69           C  
ATOM    228  O   LEU A  28      14.682  -4.428  12.750  1.00 85.69           O  
ATOM    229  CG  LEU A  28      12.605  -4.013  10.206  1.00 85.69           C  
ATOM    230  CD1 LEU A  28      12.261  -2.524  10.307  1.00 85.69           C  
ATOM    231  CD2 LEU A  28      11.445  -4.751   9.531  1.00 85.69           C  
ATOM    232  N   ILE A  29      15.571  -6.083  11.530  1.00 88.25           N  
ATOM    233  CA  ILE A  29      15.576  -7.053  12.629  1.00 88.25           C  
ATOM    234  C   ILE A  29      16.474  -6.555  13.763  1.00 88.25           C  
ATOM    235  CB  ILE A  29      15.985  -8.450  12.119  1.00 88.25           C  
ATOM    236  O   ILE A  29      16.024  -6.501  14.904  1.00 88.25           O  
ATOM    237  CG1 ILE A  29      14.880  -9.017  11.196  1.00 88.25           C  
ATOM    238  CG2 ILE A  29      16.229  -9.413  13.298  1.00 88.25           C  
ATOM    239  CD1 ILE A  29      15.332 -10.232  10.377  1.00 88.25           C  
ATOM    240  N   LEU A  30      17.700  -6.117  13.459  1.00 85.69           N  
ATOM    241  CA  LEU A  30      18.603  -5.553  14.468  1.00 85.69           C  
ATOM    242  C   LEU A  30      18.002  -4.308  15.129  1.00 85.69           C  
ATOM    243  CB  LEU A  30      19.963  -5.233  13.827  1.00 85.69           C  
ATOM    244  O   LEU A  30      18.064  -4.170  16.345  1.00 85.69           O  
ATOM    245  CG  LEU A  30      20.806  -6.470  13.471  1.00 85.69           C  
ATOM    246  CD1 LEU A  30      22.043  -6.016  12.698  1.00 85.69           C  
ATOM    247  CD2 LEU A  30      21.278  -7.230  14.711  1.00 85.69           C  
ATOM    248  N   ALA A  31      17.339  -3.442  14.362  1.00 82.44           N  
ATOM    249  CA  ALA A  31      16.623  -2.297  14.908  1.00 82.44           C  
ATOM    250  C   ALA A  31      15.510  -2.689  15.887  1.00 82.44           C  
ATOM    251  CB  ALA A  31      16.038  -1.500  13.753  1.00 82.44           C  
ATOM    252  O   ALA A  31      15.390  -2.075  16.946  1.00 82.44           O  
ATOM    253  N   VAL A  32      14.722  -3.720  15.574  1.00 85.62           N  
ATOM    254  CA  VAL A  32      13.724  -4.267  16.504  1.00 85.62           C  
ATOM    255  C   VAL A  32      14.411  -4.844  17.743  1.00 85.62           C  
ATOM    256  CB  VAL A  32      12.825  -5.307  15.809  1.00 85.62           C  
ATOM    257  O   VAL A  32      13.960  -4.582  18.854  1.00 85.62           O  
ATOM    258  CG1 VAL A  32      11.885  -6.011  16.796  1.00 85.62           C  
ATOM    259  CG2 VAL A  32      11.940  -4.635  14.749  1.00 85.62           C  
ATOM    260  N   LEU A  33      15.538  -5.542  17.597  1.00 85.75           N  
ATOM    261  CA  LEU A  33      16.280  -6.092  18.737  1.00 85.75           C  
ATOM    262  C   LEU A  33      16.825  -5.006  19.679  1.00 85.75           C  
ATOM    263  CB  LEU A  33      17.389  -7.034  18.246  1.00 85.75           C  
ATOM    264  O   LEU A  33      16.768  -5.187  20.890  1.00 85.75           O  
ATOM    265  CG  LEU A  33      16.870  -8.343  17.622  1.00 85.75           C  
ATOM    266  CD1 LEU A  33      18.043  -9.135  17.045  1.00 85.75           C  
ATOM    267  CD2 LEU A  33      16.141  -9.233  18.631  1.00 85.75           C  
ATOM    268  N   THR A  34      17.221  -3.833  19.169  1.00 81.75           N  
ATOM    269  CA  THR A  34      17.605  -2.687  20.028  1.00 81.75           C  
ATOM    270  C   THR A  34      16.453  -2.110  20.859  1.00 81.75           C  
ATOM    271  CB  THR A  34      18.230  -1.517  19.249  1.00 81.75           C  
ATOM    272  O   THR A  34      16.672  -1.236  21.696  1.00 81.75           O  
ATOM    273  CG2 THR A  34      19.472  -1.897  18.450  1.00 81.75           C  
ATOM    274  OG1 THR A  34      17.294  -0.874  18.402  1.00 81.75           O  
ATOM    275  N   THR A  35      15.204  -2.531  20.624  1.00 83.81           N  
ATOM    276  CA  THR A  35      14.074  -2.124  21.475  1.00 83.81           C  
ATOM    277  C   THR A  35      14.026  -2.901  22.791  1.00 83.81           C  
ATOM    278  CB  THR A  35      12.716  -2.196  20.759  1.00 83.81           C  
ATOM    279  O   THR A  35      13.459  -2.397  23.761  1.00 83.81           O  
ATOM    280  CG2 THR A  35      12.699  -1.484  19.406  1.00 83.81           C  
ATOM    281  OG1 THR A  35      12.281  -3.508  20.534  1.00 83.81           O  
ATOM    282  N   PHE A  36      14.657  -4.076  22.848  1.00 86.62           N  
ATOM    283  CA  PHE A  36      14.763  -4.891  24.051  1.00 86.62           C  
ATOM    284  C   PHE A  36      15.972  -4.444  24.878  1.00 86.62           C  
ATOM    285  CB  PHE A  36      14.861  -6.373  23.665  1.00 86.62           C  
ATOM    286  O   PHE A  36      17.101  -4.466  24.390  1.00 86.62           O  
ATOM    287  CG  PHE A  36      13.624  -6.910  22.969  1.00 86.62           C  
ATOM    288  CD1 PHE A  36      12.573  -7.463  23.724  1.00 86.62           C  
ATOM    289  CD2 PHE A  36      13.514  -6.847  21.568  1.00 86.62           C  
ATOM    290  CE1 PHE A  36      11.422  -7.950  23.080  1.00 86.62           C  
ATOM    291  CE2 PHE A  36      12.367  -7.341  20.921  1.00 86.62           C  
ATOM    292  CZ  PHE A  36      11.319  -7.892  21.679  1.00 86.62           C  
ATOM    293  N   LYS A  37      15.741  -4.083  26.149  1.00 81.75           N  
ATOM    294  CA  LYS A  37      16.795  -3.614  27.075  1.00 81.75           C  
ATOM    295  C   LYS A  37      17.946  -4.617  27.229  1.00 81.75           C  
ATOM    296  CB  LYS A  37      16.195  -3.322  28.461  1.00 81.75           C  
ATOM    297  O   LYS A  37      19.086  -4.218  27.410  1.00 81.75           O  
ATOM    298  CG  LYS A  37      15.301  -2.073  28.495  1.00 81.75           C  
ATOM    299  CD  LYS A  37      14.831  -1.815  29.934  1.00 81.75           C  
ATOM    300  CE  LYS A  37      13.969  -0.552  30.019  1.00 81.75           C  
ATOM    301  NZ  LYS A  37      13.474  -0.343  31.403  1.00 81.75           N  
ATOM    302  N   GLU A  38      17.647  -5.910  27.129  1.00 84.88           N  
ATOM    303  CA  GLU A  38      18.613  -7.009  27.273  1.00 84.88           C  
ATOM    304  C   GLU A  38      19.641  -7.066  26.133  1.00 84.88           C  
ATOM    305  CB  GLU A  38      17.822  -8.325  27.315  1.00 84.88           C  
ATOM    306  O   GLU A  38      20.776  -7.484  26.347  1.00 84.88           O  
ATOM    307  CG  GLU A  38      16.992  -8.459  28.606  1.00 84.88           C  
ATOM    308  CD  GLU A  38      15.813  -9.438  28.488  1.00 84.88           C  
ATOM    309  OE1 GLU A  38      15.021  -9.467  29.454  1.00 84.88           O  
ATOM    310  OE2 GLU A  38      15.662 -10.075  27.422  1.00 84.88           O  
ATOM    311  N   TYR A  39      19.266  -6.618  24.931  1.00 82.88           N  
ATOM    312  CA  TYR A  39      20.086  -6.725  23.719  1.00 82.88           C  
ATOM    313  C   TYR A  39      20.504  -5.366  23.148  1.00 82.88           C  
ATOM    314  CB  TYR A  39      19.343  -7.573  22.678  1.00 82.88           C  
ATOM    315  O   TYR A  39      21.053  -5.314  22.045  1.00 82.88           O  
ATOM    316  CG  TYR A  39      19.127  -9.010  23.098  1.00 82.88           C  
ATOM    317  CD1 TYR A  39      20.215  -9.905  23.100  1.00 82.88           C  
ATOM    318  CD2 TYR A  39      17.851  -9.449  23.496  1.00 82.88           C  
ATOM    319  CE1 TYR A  39      20.027 -11.243  23.494  1.00 82.88           C  
ATOM    320  CE2 TYR A  39      17.659 -10.785  23.891  1.00 82.88           C  
ATOM    321  OH  TYR A  39      18.557 -12.977  24.258  1.00 82.88           O  
ATOM    322  CZ  TYR A  39      18.745 -11.685  23.887  1.00 82.88           C  
ATOM    323  N   GLU A  40      20.247  -4.274  23.871  1.00 79.31           N  
ATOM    324  CA  GLU A  40      20.406  -2.901  23.383  1.00 79.31           C  
ATOM    325  C   GLU A  40      21.841  -2.598  22.932  1.00 79.31           C  
ATOM    326  CB  GLU A  40      19.930  -1.933  24.479  1.00 79.31           C  
ATOM    327  O   GLU A  40      22.045  -2.112  21.820  1.00 79.31           O  
ATOM    328  CG  GLU A  40      19.982  -0.462  24.033  1.00 79.31           C  
ATOM    329  CD  GLU A  40      19.341   0.517  25.036  1.00 79.31           C  
ATOM    330  OE1 GLU A  40      19.171   1.698  24.648  1.00 79.31           O  
ATOM    331  OE2 GLU A  40      18.976   0.097  26.159  1.00 79.31           O  
ATOM    332  N   THR A  41      22.834  -2.939  23.756  1.00 79.06           N  
ATOM    333  CA  THR A  41      24.249  -2.621  23.505  1.00 79.06           C  
ATOM    334  C   THR A  41      24.822  -3.448  22.357  1.00 79.06           C  
ATOM    335  CB  THR A  41      25.085  -2.810  24.780  1.00 79.06           C  
ATOM    336  O   THR A  41      25.289  -2.896  21.365  1.00 79.06           O  
ATOM    337  CG2 THR A  41      24.679  -1.823  25.876  1.00 79.06           C  
ATOM    338  OG1 THR A  41      24.890  -4.105  25.312  1.00 79.06           O  
ATOM    339  N   VAL A  42      24.693  -4.776  22.434  1.00 85.00           N  
ATOM    340  CA  VAL A  42      25.210  -5.702  21.414  1.00 85.00           C  
ATOM    341  C   VAL A  42      24.536  -5.461  20.062  1.00 85.00           C  
ATOM    342  CB  VAL A  42      25.029  -7.169  21.860  1.00 85.00           C  
ATOM    343  O   VAL A  42      25.208  -5.388  19.035  1.00 85.00           O  
ATOM    344  CG1 VAL A  42      25.578  -8.157  20.821  1.00 85.00           C  
ATOM    345  CG2 VAL A  42      25.743  -7.443  23.190  1.00 85.00           C  
ATOM    346  N   SER A  43      23.209  -5.307  20.038  1.00 83.88           N  
ATOM    347  CA  SER A  43      22.483  -5.075  18.782  1.00 83.88           C  
ATOM    348  C   SER A  43      22.762  -3.689  18.209  1.00 83.88           C  
ATOM    349  CB  SER A  43      20.972  -5.240  18.956  1.00 83.88           C  
ATOM    350  O   SER A  43      22.752  -3.536  16.990  1.00 83.88           O  
ATOM    351  OG  SER A  43      20.676  -6.492  19.529  1.00 83.88           O  
ATOM    352  N   GLY A  44      23.022  -2.693  19.064  1.00 80.12           N  
ATOM    353  CA  GLY A  44      23.376  -1.335  18.657  1.00 80.12           C  
ATOM    354  C   GLY A  44      24.674  -1.285  17.853  1.00 80.12           C  
ATOM    355  O   GLY A  44      24.696  -0.697  16.770  1.00 80.12           O  
ATOM    356  N   ASP A  45      25.717  -1.975  18.318  1.00 83.25           N  
ATOM    357  CA  ASP A  45      27.018  -2.021  17.637  1.00 83.25           C  
ATOM    358  C   ASP A  45      26.922  -2.714  16.269  1.00 83.25           C  
ATOM    359  CB  ASP A  45      28.041  -2.747  18.527  1.00 83.25           C  
ATOM    360  O   ASP A  45      27.388  -2.193  15.249  1.00 83.25           O  
ATOM    361  CG  ASP A  45      28.401  -1.989  19.810  1.00 83.25           C  
ATOM    362  OD1 ASP A  45      28.204  -0.754  19.839  1.00 83.25           O  
ATOM    363  OD2 ASP A  45      28.911  -2.662  20.733  1.00 83.25           O  
ATOM    364  N   TRP A  46      26.243  -3.867  16.215  1.00 87.50           N  
ATOM    365  CA  TRP A  46      25.997  -4.583  14.958  1.00 87.50           C  
ATOM    366  C   TRP A  46      25.144  -3.773  13.983  1.00 87.50           C  
ATOM    367  CB  TRP A  46      25.332  -5.933  15.247  1.00 87.50           C  
ATOM    368  O   TRP A  46      25.391  -3.796  12.773  1.00 87.50           O  
ATOM    369  CG  TRP A  46      26.283  -6.987  15.709  1.00 87.50           C  
ATOM    370  CD1 TRP A  46      26.348  -7.517  16.949  1.00 87.50           C  
ATOM    371  CD2 TRP A  46      27.336  -7.646  14.943  1.00 87.50           C  
ATOM    372  CE2 TRP A  46      28.019  -8.554  15.805  1.00 87.50           C  
ATOM    373  CE3 TRP A  46      27.780  -7.564  13.605  1.00 87.50           C  
ATOM    374  NE1 TRP A  46      27.382  -8.426  17.018  1.00 87.50           N  
ATOM    375  CH2 TRP A  46      29.511  -9.237  14.029  1.00 87.50           C  
ATOM    376  CZ2 TRP A  46      29.092  -9.341  15.366  1.00 87.50           C  
ATOM    377  CZ3 TRP A  46      28.856  -8.352  13.152  1.00 87.50           C  
ATOM    378  N   LEU A  47      24.155  -3.038  14.493  1.00 84.94           N  
ATOM    379  CA  LEU A  47      23.314  -2.161  13.691  1.00 84.94           C  
ATOM    380  C   LEU A  47      24.130  -1.014  13.083  1.00 84.94           C  
ATOM    381  CB  LEU A  47      22.159  -1.660  14.571  1.00 84.94           C  
ATOM    382  O   LEU A  47      23.983  -0.754  11.890  1.00 84.94           O  
ATOM    383  CG  LEU A  47      21.168  -0.715  13.880  1.00 84.94           C  
ATOM    384  CD1 LEU A  47      20.412  -1.401  12.739  1.00 84.94           C  
ATOM    385  CD2 LEU A  47      20.155  -0.245  14.924  1.00 84.94           C  
ATOM    386  N   LEU A  48      25.015  -0.373  13.855  1.00 82.19           N  
ATOM    387  CA  LEU A  48      25.886   0.704  13.371  1.00 82.19           C  
ATOM    388  C   LEU A  48      26.852   0.211  12.283  1.00 82.19           C  
ATOM    389  CB  LEU A  48      26.651   1.300  14.571  1.00 82.19           C  
ATOM    390  O   LEU A  48      27.012   0.870  11.248  1.00 82.19           O  
ATOM    391  CG  LEU A  48      27.529   2.518  14.222  1.00 82.19           C  
ATOM    392  CD1 LEU A  48      26.685   3.736  13.839  1.00 82.19           C  
ATOM    393  CD2 LEU A  48      28.405   2.902  15.413  1.00 82.19           C  
ATOM    394  N   LEU A  49      27.456  -0.966  12.477  1.00 87.19           N  
ATOM    395  CA  LEU A  49      28.345  -1.589  11.494  1.00 87.19           C  
ATOM    396  C   LEU A  49      27.606  -1.878  10.179  1.00 87.19           C  
ATOM    397  CB  LEU A  49      28.925  -2.881  12.102  1.00 87.19           C  
ATOM    398  O   LEU A  49      28.060  -1.492   9.097  1.00 87.19           O  
ATOM    399  CG  LEU A  49      29.879  -3.644  11.163  1.00 87.19           C  
ATOM    400  CD1 LEU A  49      31.170  -2.864  10.903  1.00 87.19           C  
ATOM    401  CD2 LEU A  49      30.237  -4.998  11.771  1.00 87.19           C  
ATOM    402  N   LEU A  50      26.447  -2.535  10.274  1.00 85.94           N  
ATOM    403  CA  LEU A  50      25.645  -2.912   9.113  1.00 85.94           C  
ATOM    404  C   LEU A  50      25.101  -1.665   8.398  1.00 85.94           C  
ATOM    405  CB  LEU A  50      24.557  -3.897   9.587  1.00 85.94           C  
ATOM    406  O   LEU A  50      25.115  -1.600   7.170  1.00 85.94           O  
ATOM    407  CG  LEU A  50      23.939  -4.769   8.479  1.00 85.94           C  
ATOM    408  CD1 LEU A  50      22.996  -5.806   9.085  1.00 85.94           C  
ATOM    409  CD2 LEU A  50      23.150  -3.960   7.456  1.00 85.94           C  
ATOM    410  N   GLU A  51      24.680  -0.641   9.139  1.00 84.88           N  
ATOM    411  CA  GLU A  51      24.220   0.631   8.583  1.00 84.88           C  
ATOM    412  C   GLU A  51      25.323   1.361   7.815  1.00 84.88           C  
ATOM    413  CB  GLU A  51      23.639   1.490   9.712  1.00 84.88           C  
ATOM    414  O   GLU A  51      25.102   1.781   6.679  1.00 84.88           O  
ATOM    415  CG  GLU A  51      23.087   2.818   9.180  1.00 84.88           C  
ATOM    416  CD  GLU A  51      21.952   3.388  10.032  1.00 84.88           C  
ATOM    417  OE1 GLU A  51      21.669   4.594   9.871  1.00 84.88           O  
ATOM    418  OE2 GLU A  51      21.080   2.605  10.466  1.00 84.88           O  
ATOM    419  N   THR A  52      26.529   1.432   8.375  1.00 86.25           N  
ATOM    420  CA  THR A  52      27.698   2.013   7.699  1.00 86.25           C  
ATOM    421  C   THR A  52      27.992   1.287   6.384  1.00 86.25           C  
ATOM    422  CB  THR A  52      28.925   1.957   8.619  1.00 86.25           C  
ATOM    423  O   THR A  52      28.165   1.915   5.335  1.00 86.25           O  
ATOM    424  CG2 THR A  52      30.127   2.681   8.011  1.00 86.25           C  
ATOM    425  OG1 THR A  52      28.633   2.600   9.834  1.00 86.25           O  
ATOM    426  N   PHE A  53      27.972  -0.049   6.407  1.00 89.44           N  
ATOM    427  CA  PHE A  53      28.170  -0.872   5.216  1.00 89.44           C  
ATOM    428  C   PHE A  53      27.063  -0.663   4.170  1.00 89.44           C  
ATOM    429  CB  PHE A  53      28.253  -2.334   5.661  1.00 89.44           C  
ATOM    430  O   PHE A  53      27.340  -0.502   2.977  1.00 89.44           O  
ATOM    431  CG  PHE A  53      28.586  -3.300   4.546  1.00 89.44           C  
ATOM    432  CD1 PHE A  53      27.615  -4.198   4.068  1.00 89.44           C  
ATOM    433  CD2 PHE A  53      29.891  -3.330   4.023  1.00 89.44           C  
ATOM    434  CE1 PHE A  53      27.967  -5.161   3.107  1.00 89.44           C  
ATOM    435  CE2 PHE A  53      30.236  -4.274   3.041  1.00 89.44           C  
ATOM    436  CZ  PHE A  53      29.280  -5.205   2.602  1.00 89.44           C  
ATOM    437  N   ALA A  54      25.805  -0.600   4.611  1.00 86.00           N  
ATOM    438  CA  ALA A  54      24.654  -0.356   3.752  1.00 86.00           C  
ATOM    439  C   ALA A  54      24.723   1.025   3.082  1.00 86.00           C  
ATOM    440  CB  ALA A  54      23.379  -0.527   4.585  1.00 86.00           C  
ATOM    441  O   ALA A  54      24.469   1.126   1.882  1.00 86.00           O  
ATOM    442  N   ILE A  55      25.110   2.078   3.812  1.00 87.69           N  
ATOM    443  CA  ILE A  55      25.302   3.430   3.259  1.00 87.69           C  
ATOM    444  C   ILE A  55      26.346   3.411   2.145  1.00 87.69           C  
ATOM    445  CB  ILE A  55      25.702   4.426   4.371  1.00 87.69           C  
ATOM    446  O   ILE A  55      26.107   3.986   1.082  1.00 87.69           O  
ATOM    447  CG1 ILE A  55      24.495   4.671   5.297  1.00 87.69           C  
ATOM    448  CG2 ILE A  55      26.192   5.775   3.802  1.00 87.69           C  
ATOM    449  CD1 ILE A  55      24.862   5.476   6.548  1.00 87.69           C  
ATOM    450  N   PHE A  56      27.474   2.726   2.350  1.00 90.38           N  
ATOM    451  CA  PHE A  56      28.523   2.640   1.338  1.00 90.38           C  
ATOM    452  C   PHE A  56      28.041   1.909   0.078  1.00 90.38           C  
ATOM    453  CB  PHE A  56      29.765   1.978   1.942  1.00 90.38           C  
ATOM    454  O   PHE A  56      28.167   2.435  -1.030  1.00 90.38           O  
ATOM    455  CG  PHE A  56      30.955   2.019   1.006  1.00 90.38           C  
ATOM    456  CD1 PHE A  56      31.295   0.892   0.234  1.00 90.38           C  
ATOM    457  CD2 PHE A  56      31.709   3.201   0.889  1.00 90.38           C  
ATOM    458  CE1 PHE A  56      32.392   0.946  -0.644  1.00 90.38           C  
ATOM    459  CE2 PHE A  56      32.805   3.255   0.010  1.00 90.38           C  
ATOM    460  CZ  PHE A  56      33.148   2.127  -0.756  1.00 90.38           C  
ATOM    461  N   ILE A  57      27.417   0.736   0.236  1.00 89.38           N  
ATOM    462  CA  ILE A  57      26.887  -0.046  -0.891  1.00 89.38           C  
ATOM    463  C   ILE A  57      25.803   0.726  -1.645  1.00 89.38           C  
ATOM    464  CB  ILE A  57      26.371  -1.421  -0.409  1.00 89.38           C  
ATOM    465  O   ILE A  57      25.866   0.838  -2.871  1.00 89.38           O  
ATOM    466  CG1 ILE A  57      27.592  -2.283  -0.030  1.00 89.38           C  
ATOM    467  CG2 ILE A  57      25.515  -2.128  -1.486  1.00 89.38           C  
ATOM    468  CD1 ILE A  57      27.241  -3.706   0.394  1.00 89.38           C  
ATOM    469  N   PHE A  58      24.806   1.266  -0.940  1.00 86.81           N  
ATOM    470  CA  PHE A  58      23.696   1.974  -1.575  1.00 86.81           C  
ATOM    471  C   PHE A  58      24.131   3.313  -2.167  1.00 86.81           C  
ATOM    472  CB  PHE A  58      22.539   2.164  -0.584  1.00 86.81           C  
ATOM    473  O   PHE A  58      23.670   3.674  -3.250  1.00 86.81           O  
ATOM    474  CG  PHE A  58      21.816   0.888  -0.193  1.00 86.81           C  
ATOM    475  CD1 PHE A  58      21.356   0.005  -1.188  1.00 86.81           C  
ATOM    476  CD2 PHE A  58      21.558   0.595   1.161  1.00 86.81           C  
ATOM    477  CE1 PHE A  58      20.671  -1.164  -0.824  1.00 86.81           C  
ATOM    478  CE2 PHE A  58      20.881  -0.585   1.520  1.00 86.81           C  
ATOM    479  CZ  PHE A  58      20.445  -1.473   0.525  1.00 86.81           C  
ATOM    480  N   GLY A  59      25.051   4.023  -1.513  1.00 89.62           N  
ATOM    481  CA  GLY A  59      25.664   5.236  -2.043  1.00 89.62           C  
ATOM    482  C   GLY A  59      26.418   4.965  -3.346  1.00 89.62           C  
ATOM    483  O   GLY A  59      26.187   5.652  -4.345  1.00 89.62           O  
ATOM    484  N   ALA A  60      27.244   3.914  -3.378  1.00 90.69           N  
ATOM    485  CA  ALA A  60      27.954   3.491  -4.582  1.00 90.69           C  
ATOM    486  C   ALA A  60      26.988   3.051  -5.696  1.00 90.69           C  
ATOM    487  CB  ALA A  60      28.937   2.374  -4.210  1.00 90.69           C  
ATOM    488  O   ALA A  60      27.121   3.491  -6.841  1.00 90.69           O  
ATOM    489  N   GLU A  61      25.970   2.243  -5.379  1.00 89.38           N  
ATOM    490  CA  GLU A  61      24.949   1.831  -6.347  1.00 89.38           C  
ATOM    491  C   GLU A  61      24.211   3.044  -6.931  1.00 89.38           C  
ATOM    492  CB  GLU A  61      23.936   0.869  -5.694  1.00 89.38           C  
ATOM    493  O   GLU A  61      23.983   3.116  -8.142  1.00 89.38           O  
ATOM    494  CG  GLU A  61      23.003   0.264  -6.760  1.00 89.38           C  
ATOM    495  CD  GLU A  61      21.778  -0.472  -6.215  1.00 89.38           C  
ATOM    496  OE1 GLU A  61      20.857  -0.721  -7.042  1.00 89.38           O  
ATOM    497  OE2 GLU A  61      21.667  -0.736  -5.008  1.00 89.38           O  
ATOM    498  N   PHE A  62      23.842   4.011  -6.090  1.00 87.25           N  
ATOM    499  CA  PHE A  62      23.149   5.222  -6.510  1.00 87.25           C  
ATOM    500  C   PHE A  62      24.022   6.097  -7.421  1.00 87.25           C  
ATOM    501  CB  PHE A  62      22.672   5.980  -5.268  1.00 87.25           C  
ATOM    502  O   PHE A  62      23.555   6.539  -8.478  1.00 87.25           O  
ATOM    503  CG  PHE A  62      21.872   7.212  -5.616  1.00 87.25           C  
ATOM    504  CD1 PHE A  62      22.438   8.491  -5.475  1.00 87.25           C  
ATOM    505  CD2 PHE A  62      20.562   7.068  -6.105  1.00 87.25           C  
ATOM    506  CE1 PHE A  62      21.693   9.623  -5.839  1.00 87.25           C  
ATOM    507  CE2 PHE A  62      19.826   8.196  -6.495  1.00 87.25           C  
ATOM    508  CZ  PHE A  62      20.402   9.468  -6.378  1.00 87.25           C  
ATOM    509  N   ALA A  63      25.299   6.282  -7.076  1.00 89.25           N  
ATOM    510  CA  ALA A  63      26.263   7.014  -7.895  1.00 89.25           C  
ATOM    511  C   ALA A  63      26.466   6.350  -9.268  1.00 89.25           C  
ATOM    512  CB  ALA A  63      27.578   7.124  -7.116  1.00 89.25           C  
ATOM    513  O   ALA A  63      26.329   7.009 -10.306  1.00 89.25           O  
ATOM    514  N   LEU A  64      26.691   5.030  -9.291  1.00 89.44           N  
ATOM    515  CA  LEU A  64      26.804   4.248 -10.527  1.00 89.44           C  
ATOM    516  C   LEU A  64      25.526   4.331 -11.368  1.00 89.44           C  
ATOM    517  CB  LEU A  64      27.119   2.780 -10.185  1.00 89.44           C  
ATOM    518  O   LEU A  64      25.594   4.448 -12.591  1.00 89.44           O  
ATOM    519  CG  LEU A  64      28.552   2.528  -9.683  1.00 89.44           C  
ATOM    520  CD1 LEU A  64      28.670   1.076  -9.221  1.00 89.44           C  
ATOM    521  CD2 LEU A  64      29.592   2.767 -10.781  1.00 89.44           C  
ATOM    522  N   ARG A  65      24.350   4.334 -10.731  1.00 86.81           N  
ATOM    523  CA  ARG A  65      23.058   4.461 -11.415  1.00 86.81           C  
ATOM    524  C   ARG A  65      22.887   5.829 -12.076  1.00 86.81           C  
ATOM    525  CB  ARG A  65      21.938   4.152 -10.412  1.00 86.81           C  
ATOM    526  O   ARG A  65      22.421   5.884 -13.213  1.00 86.81           O  
ATOM    527  CG  ARG A  65      20.571   3.954 -11.077  1.00 86.81           C  
ATOM    528  CD  ARG A  65      19.462   3.813 -10.025  1.00 86.81           C  
ATOM    529  NE  ARG A  65      19.644   2.653  -9.118  1.00 86.81           N  
ATOM    530  NH1 ARG A  65      18.818   3.631  -7.194  1.00 86.81           N  
ATOM    531  NH2 ARG A  65      19.467   1.536  -7.123  1.00 86.81           N  
ATOM    532  CZ  ARG A  65      19.321   2.612  -7.830  1.00 86.81           C  
ATOM    533  N   ILE A  66      23.267   6.923 -11.409  1.00 86.56           N  
ATOM    534  CA  ILE A  66      23.247   8.271 -12.008  1.00 86.56           C  
ATOM    535  C   ILE A  66      24.233   8.357 -13.176  1.00 86.56           C  
ATOM    536  CB  ILE A  66      23.547   9.364 -10.954  1.00 86.56           C  
ATOM    537  O   ILE A  66      23.905   8.937 -14.215  1.00 86.56           O  
ATOM    538  CG1 ILE A  66      22.345   9.497  -9.997  1.00 86.56           C  
ATOM    539  CG2 ILE A  66      23.822  10.727 -11.637  1.00 86.56           C  
ATOM    540  CD1 ILE A  66      22.625  10.400  -8.793  1.00 86.56           C  
ATOM    541  N   TRP A  67      25.426   7.779 -13.025  1.00 88.12           N  
ATOM    542  CA  TRP A  67      26.436   7.773 -14.078  1.00 88.12           C  
ATOM    543  C   TRP A  67      25.955   6.996 -15.313  1.00 88.12           C  
ATOM    544  CB  TRP A  67      27.748   7.231 -13.506  1.00 88.12           C  
ATOM    545  O   TRP A  67      25.921   7.553 -16.415  1.00 88.12           O  
ATOM    546  CG  TRP A  67      28.880   7.246 -14.479  1.00 88.12           C  
ATOM    547  CD1 TRP A  67      29.656   8.314 -14.775  1.00 88.12           C  
ATOM    548  CD2 TRP A  67      29.409   6.134 -15.262  1.00 88.12           C  
ATOM    549  CE2 TRP A  67      30.501   6.616 -16.042  1.00 88.12           C  
ATOM    550  CE3 TRP A  67      29.095   4.761 -15.365  1.00 88.12           C  
ATOM    551  NE1 TRP A  67      30.609   7.949 -15.708  1.00 88.12           N  
ATOM    552  CH2 TRP A  67      30.907   4.423 -16.971  1.00 88.12           C  
ATOM    553  CZ2 TRP A  67      31.242   5.784 -16.891  1.00 88.12           C  
ATOM    554  CZ3 TRP A  67      29.839   3.914 -16.209  1.00 88.12           C  
ATOM    555  N   ALA A  68      25.458   5.771 -15.116  1.00 85.88           N  
ATOM    556  CA  ALA A  68      24.918   4.911 -16.169  1.00 85.88           C  
ATOM    557  C   ALA A  68      23.645   5.474 -16.827  1.00 85.88           C  
ATOM    558  CB  ALA A  68      24.653   3.527 -15.565  1.00 85.88           C  
ATOM    559  O   ALA A  68      23.394   5.226 -18.008  1.00 85.88           O  
ATOM    560  N   ALA A  69      22.847   6.285 -16.118  1.00 82.38           N  
ATOM    561  CA  ALA A  69      21.689   6.960 -16.712  1.00 82.38           C  
ATOM    562  C   ALA A  69      22.081   7.871 -17.894  1.00 82.38           C  
ATOM    563  CB  ALA A  69      20.937   7.740 -15.626  1.00 82.38           C  
ATOM    564  O   ALA A  69      21.260   8.103 -18.783  1.00 82.38           O  
ATOM    565  N   GLY A  70      23.340   8.326 -17.948  1.00 79.31           N  
ATOM    566  CA  GLY A  70      23.893   9.098 -19.061  1.00 79.31           C  
ATOM    567  C   GLY A  70      23.975   8.349 -20.399  1.00 79.31           C  
ATOM    568  O   GLY A  70      24.103   9.007 -21.429  1.00 79.31           O  
ATOM    569  N   CYS A  71      23.853   7.015 -20.417  1.00 77.38           N  
ATOM    570  CA  CYS A  71      23.816   6.222 -21.653  1.00 77.38           C  
ATOM    571  C   CYS A  71      22.538   6.462 -22.477  1.00 77.38           C  
ATOM    572  CB  CYS A  71      23.935   4.733 -21.294  1.00 77.38           C  
ATOM    573  O   CYS A  71      22.525   6.266 -23.689  1.00 77.38           O  
ATOM    574  SG  CYS A  71      25.537   4.382 -20.515  1.00 77.38           S  
ATOM    575  N   CYS A  72      21.453   6.902 -21.838  1.00 70.94           N  
ATOM    576  CA  CYS A  72      20.206   7.218 -22.521  1.00 70.94           C  
ATOM    577  C   CYS A  72      20.262   8.632 -23.113  1.00 70.94           C  
ATOM    578  CB  CYS A  72      19.060   7.090 -21.513  1.00 70.94           C  
ATOM    579  O   CYS A  72      20.441   9.605 -22.379  1.00 70.94           O  
ATOM    580  SG  CYS A  72      18.764   5.346 -21.110  1.00 70.94           S  
ATOM    581  N   CYS A  73      19.970   8.777 -24.412  1.00 68.62           N  
ATOM    582  CA  CYS A  73      19.935  10.076 -25.104  1.00 68.62           C  
ATOM    583  C   CYS A  73      19.031  11.112 -24.402  1.00 68.62           C  
ATOM    584  CB  CYS A  73      19.462   9.853 -26.551  1.00 68.62           C  
ATOM    585  O   CYS A  73      19.311  12.306 -24.426  1.00 68.62           O  
ATOM    586  SG  CYS A  73      20.444   8.566 -27.375  1.00 68.62           S  
ATOM    587  N   ARG A  74      17.979  10.647 -23.708  1.00 74.75           N  
ATOM    588  CA  ARG A  74      17.029  11.464 -22.931  1.00 74.75           C  
ATOM    589  C   ARG A  74      17.624  12.113 -21.670  1.00 74.75           C  
ATOM    590  CB  ARG A  74      15.817  10.576 -22.588  1.00 74.75           C  
ATOM    591  O   ARG A  74      17.050  13.078 -21.170  1.00 74.75           O  
ATOM    592  CG  ARG A  74      14.648  11.355 -21.966  1.00 74.75           C  
ATOM    593  CD  ARG A  74      13.399  10.473 -21.859  1.00 74.75           C  
ATOM    594  NE  ARG A  74      12.237  11.245 -21.371  1.00 74.75           N  
ATOM    595  NH1 ARG A  74      10.617   9.686 -21.851  1.00 74.75           N  
ATOM    596  NH2 ARG A  74      10.018  11.663 -21.022  1.00 74.75           N  
ATOM    597  CZ  ARG A  74      10.970  10.862 -21.414  1.00 74.75           C  
ATOM    598  N   TYR A  75      18.728  11.587 -21.140  1.00 76.69           N  
ATOM    599  CA  TYR A  75      19.349  12.034 -19.885  1.00 76.69           C  
ATOM    600  C   TYR A  75      20.789  12.536 -20.085  1.00 76.69           C  
ATOM    601  CB  TYR A  75      19.243  10.928 -18.823  1.00 76.69           C  
ATOM    602  O   TYR A  75      21.580  12.556 -19.141  1.00 76.69           O  
ATOM    603  CG  TYR A  75      17.829  10.469 -18.514  1.00 76.69           C  
ATOM    604  CD1 TYR A  75      16.893  11.380 -17.991  1.00 76.69           C  
ATOM    605  CD2 TYR A  75      17.450   9.130 -18.729  1.00 76.69           C  
ATOM    606  CE1 TYR A  75      15.582  10.966 -17.701  1.00 76.69           C  
ATOM    607  CE2 TYR A  75      16.133   8.708 -18.458  1.00 76.69           C  
ATOM    608  OH  TYR A  75      13.918   9.261 -17.673  1.00 76.69           O  
ATOM    609  CZ  TYR A  75      15.198   9.630 -17.944  1.00 76.69           C  
ATOM    610  N   LYS A  76      21.133  12.972 -21.305  1.00 75.88           N  
ATOM    611  CA  LYS A  76      22.459  13.511 -21.628  1.00 75.88           C  
ATOM    612  C   LYS A  76      22.683  14.871 -20.942  1.00 75.88           C  
ATOM    613  CB  LYS A  76      22.632  13.546 -23.161  1.00 75.88           C  
ATOM    614  O   LYS A  76      21.783  15.709 -20.883  1.00 75.88           O  
ATOM    615  CG  LYS A  76      24.108  13.494 -23.596  1.00 75.88           C  
ATOM    616  CD  LYS A  76      24.251  13.400 -25.127  1.00 75.88           C  
ATOM    617  CE  LYS A  76      25.730  13.269 -25.531  1.00 75.88           C  
ATOM    618  NZ  LYS A  76      25.922  13.224 -27.007  1.00 75.88           N  
ATOM    619  N   GLY A  77      23.894  15.086 -20.429  1.00 83.44           N  
ATOM    620  CA  GLY A  77      24.298  16.323 -19.747  1.00 83.44           C  
ATOM    621  C   GLY A  77      23.781  16.472 -18.306  1.00 83.44           C  
ATOM    622  O   GLY A  77      22.997  15.664 -17.806  1.00 83.44           O  
ATOM    623  N   TRP A  78      24.220  17.536 -17.623  1.00 80.88           N  
ATOM    624  CA  TRP A  78      23.900  17.797 -16.209  1.00 80.88           C  
ATOM    625  C   TRP A  78      22.394  17.981 -15.956  1.00 80.88           C  
ATOM    626  CB  TRP A  78      24.686  19.032 -15.751  1.00 80.88           C  
ATOM    627  O   TRP A  78      21.828  17.387 -15.039  1.00 80.88           O  
ATOM    628  CG  TRP A  78      24.531  19.360 -14.300  1.00 80.88           C  
ATOM    629  CD1 TRP A  78      23.724  20.315 -13.780  1.00 80.88           C  
ATOM    630  CD2 TRP A  78      25.222  18.758 -13.162  1.00 80.88           C  
ATOM    631  CE2 TRP A  78      24.761  19.392 -11.970  1.00 80.88           C  
ATOM    632  CE3 TRP A  78      26.208  17.756 -13.021  1.00 80.88           C  
ATOM    633  NE1 TRP A  78      23.855  20.333 -12.405  1.00 80.88           N  
ATOM    634  CH2 TRP A  78      26.222  18.047 -10.593  1.00 80.88           C  
ATOM    635  CZ2 TRP A  78      25.242  19.047 -10.701  1.00 80.88           C  
ATOM    636  CZ3 TRP A  78      26.704  17.407 -11.749  1.00 80.88           C  
ATOM    637  N   ARG A  79      21.707  18.723 -16.838  1.00 81.56           N  
ATOM    638  CA  ARG A  79      20.248  18.937 -16.764  1.00 81.56           C  
ATOM    639  C   ARG A  79      19.458  17.634 -16.951  1.00 81.56           C  
ATOM    640  CB  ARG A  79      19.814  20.003 -17.789  1.00 81.56           C  
ATOM    641  O   ARG A  79      18.428  17.443 -16.305  1.00 81.56           O  
ATOM    642  CG  ARG A  79      20.354  21.410 -17.468  1.00 81.56           C  
ATOM    643  CD  ARG A  79      19.843  22.447 -18.482  1.00 81.56           C  
ATOM    644  NE  ARG A  79      20.340  23.807 -18.176  1.00 81.56           N  
ATOM    645  NH1 ARG A  79      18.331  24.941 -18.037  1.00 81.56           N  
ATOM    646  NH2 ARG A  79      20.235  26.043 -17.738  1.00 81.56           N  
ATOM    647  CZ  ARG A  79      19.634  24.914 -17.986  1.00 81.56           C  
ATOM    648  N   GLY A  80      19.951  16.722 -17.794  1.00 83.19           N  
ATOM    649  CA  GLY A  80      19.365  15.396 -18.001  1.00 83.19           C  
ATOM    650  C   GLY A  80      19.491  14.504 -16.764  1.00 83.19           C  
ATOM    651  O   GLY A  80      18.502  13.907 -16.333  1.00 83.19           O  
ATOM    652  N   ARG A  81      20.672  14.485 -16.136  1.00 84.19           N  
ATOM    653  CA  ARG A  81      20.919  13.744 -14.888  1.00 84.19           C  
ATOM    654  C   ARG A  81      20.088  14.276 -13.715  1.00 84.19           C  
ATOM    655  CB  ARG A  81      22.419  13.763 -14.558  1.00 84.19           C  
ATOM    656  O   ARG A  81      19.474  13.484 -13.005  1.00 84.19           O  
ATOM    657  CG  ARG A  81      23.250  12.946 -15.561  1.00 84.19           C  
ATOM    658  CD  ARG A  81      24.729  12.982 -15.162  1.00 84.19           C  
ATOM    659  NE  ARG A  81      25.567  12.213 -16.102  1.00 84.19           N  
ATOM    660  NH1 ARG A  81      27.599  12.696 -15.141  1.00 84.19           N  
ATOM    661  NH2 ARG A  81      27.523  11.374 -16.933  1.00 84.19           N  
ATOM    662  CZ  ARG A  81      26.886  12.100 -16.057  1.00 84.19           C  
ATOM    663  N   LEU A  82      19.961  15.597 -13.565  1.00 83.50           N  
ATOM    664  CA  LEU A  82      19.116  16.197 -12.521  1.00 83.50           C  
ATOM    665  C   LEU A  82      17.626  15.858 -12.711  1.00 83.50           C  
ATOM    666  CB  LEU A  82      19.357  17.718 -12.507  1.00 83.50           C  
ATOM    667  O   LEU A  82      16.906  15.590 -11.748  1.00 83.50           O  
ATOM    668  CG  LEU A  82      18.673  18.450 -11.335  1.00 83.50           C  
ATOM    669  CD1 LEU A  82      19.225  18.010  -9.978  1.00 83.50           C  
ATOM    670  CD2 LEU A  82      18.888  19.955 -11.483  1.00 83.50           C  
ATOM    671  N   LYS A  83      17.160  15.792 -13.965  1.00 85.25           N  
ATOM    672  CA  LYS A  83      15.796  15.349 -14.295  1.00 85.25           C  
ATOM    673  C   LYS A  83      15.555  13.881 -13.931  1.00 85.25           C  
ATOM    674  CB  LYS A  83      15.541  15.613 -15.785  1.00 85.25           C  
ATOM    675  O   LYS A  83      14.434  13.520 -13.581  1.00 85.25           O  
ATOM    676  CG  LYS A  83      14.052  15.536 -16.156  1.00 85.25           C  
ATOM    677  CD  LYS A  83      13.844  15.970 -17.616  1.00 85.25           C  
ATOM    678  CE  LYS A  83      12.379  16.356 -17.867  1.00 85.25           C  
ATOM    679  NZ  LYS A  83      12.190  17.023 -19.185  1.00 85.25           N  
ATOM    680  N   PHE A  84      16.584  13.037 -14.012  1.00 84.56           N  
ATOM    681  CA  PHE A  84      16.518  11.652 -13.550  1.00 84.56           C  
ATOM    682  C   PHE A  84      16.455  11.571 -12.016  1.00 84.56           C  
ATOM    683  CB  PHE A  84      17.694  10.860 -14.135  1.00 84.56           C  
ATOM    684  O   PHE A  84      15.591  10.869 -11.493  1.00 84.56           O  
ATOM    685  CG  PHE A  84      17.687   9.397 -13.750  1.00 84.56           C  
ATOM    686  CD1 PHE A  84      18.478   8.947 -12.677  1.00 84.56           C  
ATOM    687  CD2 PHE A  84      16.883   8.487 -14.460  1.00 84.56           C  
ATOM    688  CE1 PHE A  84      18.465   7.591 -12.314  1.00 84.56           C  
ATOM    689  CE2 PHE A  84      16.865   7.129 -14.093  1.00 84.56           C  
ATOM    690  CZ  PHE A  84      17.656   6.682 -13.019  1.00 84.56           C  
ATOM    691  N   ALA A  85      17.283  12.351 -11.311  1.00 82.38           N  
ATOM    692  CA  ALA A  85      17.293  12.412  -9.846  1.00 82.38           C  
ATOM    693  C   ALA A  85      15.961  12.909  -9.249  1.00 82.38           C  
ATOM    694  CB  ALA A  85      18.470  13.291  -9.410  1.00 82.38           C  
ATOM    695  O   ALA A  85      15.546  12.425  -8.204  1.00 82.38           O  
ATOM    696  N   ARG A  86      15.235  13.796  -9.950  1.00 85.69           N  
ATOM    697  CA  ARG A  86      13.896  14.295  -9.565  1.00 85.69           C  
ATOM    698  C   ARG A  86      12.753  13.279  -9.641  1.00 85.69           C  
ATOM    699  CB  ARG A  86      13.570  15.576 -10.357  1.00 85.69           C  
ATOM    700  O   ARG A  86      11.622  13.618  -9.307  1.00 85.69           O  
ATOM    701  CG  ARG A  86      14.090  16.826  -9.636  1.00 85.69           C  
ATOM    702  CD  ARG A  86      13.769  18.099 -10.423  1.00 85.69           C  
ATOM    703  NE  ARG A  86      13.994  19.303  -9.599  1.00 85.69           N  
ATOM    704  NH1 ARG A  86      13.711  20.887 -11.240  1.00 85.69           N  
ATOM    705  NH2 ARG A  86      14.110  21.534  -9.146  1.00 85.69           N  
ATOM    706  CZ  ARG A  86      13.940  20.563  -9.997  1.00 85.69           C  
ATOM    707  N   LYS A  87      12.996  12.039 -10.071  1.00 85.06           N  
ATOM    708  CA  LYS A  87      11.978  10.982  -9.973  1.00 85.06           C  
ATOM    709  C   LYS A  87      11.687  10.689  -8.492  1.00 85.06           C  
ATOM    710  CB  LYS A  87      12.454   9.726 -10.709  1.00 85.06           C  
ATOM    711  O   LYS A  87      12.640  10.576  -7.729  1.00 85.06           O  
ATOM    712  CG  LYS A  87      12.395   9.915 -12.230  1.00 85.06           C  
ATOM    713  CD  LYS A  87      13.046   8.714 -12.925  1.00 85.06           C  
ATOM    714  CE  LYS A  87      12.933   8.804 -14.450  1.00 85.06           C  
ATOM    715  NZ  LYS A  87      11.569   8.457 -14.918  1.00 85.06           N  
ATOM    716  N   PRO A  88      10.421  10.482  -8.086  1.00 81.44           N  
ATOM    717  CA  PRO A  88      10.045  10.355  -6.671  1.00 81.44           C  
ATOM    718  C   PRO A  88      10.794   9.227  -5.948  1.00 81.44           C  
ATOM    719  CB  PRO A  88       8.525  10.141  -6.671  1.00 81.44           C  
ATOM    720  O   PRO A  88      11.266   9.415  -4.835  1.00 81.44           O  
ATOM    721  CG  PRO A  88       8.214   9.634  -8.080  1.00 81.44           C  
ATOM    722  CD  PRO A  88       9.248  10.362  -8.934  1.00 81.44           C  
ATOM    723  N   LEU A  89      11.012   8.090  -6.615  1.00 79.62           N  
ATOM    724  CA  LEU A  89      11.777   6.967  -6.058  1.00 79.62           C  
ATOM    725  C   LEU A  89      13.273   7.282  -5.893  1.00 79.62           C  
ATOM    726  CB  LEU A  89      11.587   5.735  -6.959  1.00 79.62           C  
ATOM    727  O   LEU A  89      13.893   6.831  -4.939  1.00 79.62           O  
ATOM    728  CG  LEU A  89      10.131   5.245  -7.059  1.00 79.62           C  
ATOM    729  CD1 LEU A  89      10.031   4.174  -8.139  1.00 79.62           C  
ATOM    730  CD2 LEU A  89       9.616   4.670  -5.743  1.00 79.62           C  
ATOM    731  N   CYS A  90      13.857   8.074  -6.799  1.00 82.31           N  
ATOM    732  CA  CYS A  90      15.247   8.524  -6.677  1.00 82.31           C  
ATOM    733  C   CYS A  90      15.397   9.615  -5.613  1.00 82.31           C  
ATOM    734  CB  CYS A  90      15.759   9.028  -8.034  1.00 82.31           C  
ATOM    735  O   CYS A  90      16.391   9.621  -4.900  1.00 82.31           O  
ATOM    736  SG  CYS A  90      15.914   7.651  -9.209  1.00 82.31           S  
ATOM    737  N   MET A  91      14.404  10.495  -5.472  1.00 85.06           N  
ATOM    738  CA  MET A  91      14.358  11.479  -4.390  1.00 85.06           C  
ATOM    739  C   MET A  91      14.271  10.801  -3.028  1.00 85.06           C  
ATOM    740  CB  MET A  91      13.167  12.429  -4.589  1.00 85.06           C  
ATOM    741  O   MET A  91      15.001  11.177  -2.116  1.00 85.06           O  
ATOM    742  CG  MET A  91      13.489  13.507  -5.624  1.00 85.06           C  
ATOM    743  SD  MET A  91      14.818  14.607  -5.057  1.00 85.06           S  
ATOM    744  CE  MET A  91      15.011  15.725  -6.452  1.00 85.06           C  
ATOM    745  N   LEU A  92      13.460   9.748  -2.914  1.00 84.56           N  
ATOM    746  CA  LEU A  92      13.409   8.924  -1.713  1.00 84.56           C  
ATOM    747  C   LEU A  92      14.770   8.270  -1.439  1.00 84.56           C  
ATOM    748  CB  LEU A  92      12.257   7.918  -1.862  1.00 84.56           C  
ATOM    749  O   LEU A  92      15.201   8.270  -0.289  1.00 84.56           O  
ATOM    750  CG  LEU A  92      11.767   7.361  -0.514  1.00 84.56           C  
ATOM    751  CD1 LEU A  92      10.306   6.951  -0.639  1.00 84.56           C  
ATOM    752  CD2 LEU A  92      12.529   6.123  -0.059  1.00 84.56           C  
ATOM    753  N   ASP A  93      15.469   7.787  -2.479  1.00 84.81           N  
ATOM    754  CA  ASP A  93      16.821   7.197  -2.398  1.00 84.81           C  
ATOM    755  C   ASP A  93      17.920   8.207  -1.987  1.00 84.81           C  
ATOM    756  CB  ASP A  93      17.191   6.457  -3.696  1.00 84.81           C  
ATOM    757  O   ASP A  93      18.872   7.871  -1.283  1.00 84.81           O  
ATOM    758  CG  ASP A  93      18.170   5.278  -3.516  1.00 84.81           C  
ATOM    759  OD1 ASP A  93      18.382   4.834  -2.363  1.00 84.81           O  
ATOM    760  OD2 ASP A  93      18.592   4.739  -4.577  1.00 84.81           O  
ATOM    761  N   ILE A  94      17.758   9.484  -2.326  1.00 86.69           N  
ATOM    762  CA  ILE A  94      18.635  10.558  -1.840  1.00 86.69           C  
ATOM    763  C   ILE A  94      18.297  10.905  -0.388  1.00 86.69           C  
ATOM    764  CB  ILE A  94      18.537  11.785  -2.771  1.00 86.69           C  
ATOM    765  O   ILE A  94      19.189  10.958   0.453  1.00 86.69           O  
ATOM    766  CG1 ILE A  94      19.168  11.473  -4.140  1.00 86.69           C  
ATOM    767  CG2 ILE A  94      19.255  12.998  -2.153  1.00 86.69           C  
ATOM    768  CD1 ILE A  94      18.717  12.433  -5.251  1.00 86.69           C  
ATOM    769  N   PHE A  95      17.012  11.083  -0.076  1.00 86.12           N  
ATOM    770  CA  PHE A  95      16.550  11.550   1.229  1.00 86.12           C  
ATOM    771  C   PHE A  95      17.008  10.649   2.384  1.00 86.12           C  
ATOM    772  CB  PHE A  95      15.026  11.707   1.193  1.00 86.12           C  
ATOM    773  O   PHE A  95      17.705  11.124   3.269  1.00 86.12           O  
ATOM    774  CG  PHE A  95      14.443  12.124   2.527  1.00 86.12           C  
ATOM    775  CD1 PHE A  95      13.841  11.165   3.365  1.00 86.12           C  
ATOM    776  CD2 PHE A  95      14.547  13.461   2.952  1.00 86.12           C  
ATOM    777  CE1 PHE A  95      13.346  11.545   4.624  1.00 86.12           C  
ATOM    778  CE2 PHE A  95      14.046  13.839   4.210  1.00 86.12           C  
ATOM    779  CZ  PHE A  95      13.448  12.881   5.046  1.00 86.12           C  
ATOM    780  N   VAL A  96      16.710   9.343   2.359  1.00 83.50           N  
ATOM    781  CA  VAL A  96      17.190   8.413   3.417  1.00 83.50           C  
ATOM    782  C   VAL A  96      18.717   8.213   3.393  1.00 83.50           C  
ATOM    783  CB  VAL A  96      16.458   7.037   3.485  1.00 83.50           C  
ATOM    784  O   VAL A  96      19.268   7.882   4.432  1.00 83.50           O  
ATOM    785  CG1 VAL A  96      16.593   6.336   4.826  1.00 83.50           C  
ATOM    786  CG2 VAL A  96      14.970   7.096   3.101  1.00 83.50           C  
ATOM    787  N   LEU A  97      19.429   8.457   2.277  1.00 85.38           N  
ATOM    788  CA  LEU A  97      20.898   8.372   2.257  1.00 85.38           C  
ATOM    789  C   LEU A  97      21.464   9.554   3.045  1.00 85.38           C  
ATOM    790  CB  LEU A  97      21.443   8.320   0.813  1.00 85.38           C  
ATOM    791  O   LEU A  97      22.216   9.352   3.989  1.00 85.38           O  
ATOM    792  CG  LEU A  97      22.979   8.165   0.723  1.00 85.38           C  
ATOM    793  CD1 LEU A  97      23.434   6.765   1.137  1.00 85.38           C  
ATOM    794  CD2 LEU A  97      23.447   8.405  -0.714  1.00 85.38           C  
ATOM    795  N   ILE A  98      21.011  10.771   2.730  1.00 85.94           N  
ATOM    796  CA  ILE A  98      21.362  11.987   3.472  1.00 85.94           C  
ATOM    797  C   ILE A  98      20.953  11.857   4.939  1.00 85.94           C  
ATOM    798  CB  ILE A  98      20.714  13.225   2.812  1.00 85.94           C  
ATOM    799  O   ILE A  98      21.760  12.140   5.814  1.00 85.94           O  
ATOM    800  CG1 ILE A  98      21.320  13.443   1.407  1.00 85.94           C  
ATOM    801  CG2 ILE A  98      20.907  14.483   3.682  1.00 85.94           C  
ATOM    802  CD1 ILE A  98      20.650  14.572   0.615  1.00 85.94           C  
ATOM    803  N   ALA A  99      19.737  11.380   5.215  1.00 82.75           N  
ATOM    804  CA  ALA A  99      19.247  11.226   6.578  1.00 82.75           C  
ATOM    805  C   ALA A  99      20.037  10.183   7.383  1.00 82.75           C  
ATOM    806  CB  ALA A  99      17.750  10.897   6.542  1.00 82.75           C  
ATOM    807  O   ALA A  99      20.055  10.294   8.598  1.00 82.75           O  
ATOM    808  N   SER A 100      20.693   9.209   6.733  1.00 80.12           N  
ATOM    809  CA  SER A 100      21.502   8.164   7.384  1.00 80.12           C  
ATOM    810  C   SER A 100      22.949   8.566   7.709  1.00 80.12           C  
ATOM    811  CB  SER A 100      21.477   6.877   6.557  1.00 80.12           C  
ATOM    812  O   SER A 100      23.558   7.977   8.594  1.00 80.12           O  
ATOM    813  OG  SER A 100      22.086   7.011   5.286  1.00 80.12           O  
ATOM    814  N   VAL A 101      23.516   9.585   7.050  1.00 82.38           N  
ATOM    815  CA  VAL A 101      24.918   9.987   7.294  1.00 82.38           C  
ATOM    816  C   VAL A 101      25.133  10.588   8.695  1.00 82.38           C  
ATOM    817  CB  VAL A 101      25.471  10.900   6.178  1.00 82.38           C  
ATOM    818  O   VAL A 101      26.052  10.139   9.383  1.00 82.38           O  
ATOM    819  CG1 VAL A 101      26.901  11.367   6.471  1.00 82.38           C  
ATOM    820  CG2 VAL A 101      25.487  10.168   4.832  1.00 82.38           C  
ATOM    821  N   PRO A 102      24.306  11.542   9.178  1.00 76.31           N  
ATOM    822  CA  PRO A 102      24.456  12.092  10.528  1.00 76.31           C  
ATOM    823  C   PRO A 102      24.298  11.031  11.619  1.00 76.31           C  
ATOM    824  CB  PRO A 102      23.371  13.168  10.665  1.00 76.31           C  
ATOM    825  O   PRO A 102      24.921  11.123  12.668  1.00 76.31           O  
ATOM    826  CG  PRO A 102      23.065  13.564   9.226  1.00 76.31           C  
ATOM    827  CD  PRO A 102      23.252  12.254   8.475  1.00 76.31           C  
ATOM    828  N   VAL A 103      23.491  10.005  11.353  1.00 73.00           N  
ATOM    829  CA  VAL A 103      23.199   8.896  12.269  1.00 73.00           C  
ATOM    830  C   VAL A 103      24.457   8.126  12.615  1.00 73.00           C  
ATOM    831  CB  VAL A 103      22.208   7.912  11.625  1.00 73.00           C  
ATOM    832  O   VAL A 103      24.769   7.934  13.786  1.00 73.00           O  
ATOM    833  CG1 VAL A 103      21.806   6.821  12.609  1.00 73.00           C  
ATOM    834  CG2 VAL A 103      21.047   8.692  11.017  1.00 73.00           C  
ATOM    835  N   VAL A 104      25.198   7.729  11.581  1.00 75.12           N  
ATOM    836  CA  VAL A 104      26.447   6.987  11.733  1.00 75.12           C  
ATOM    837  C   VAL A 104      27.541   7.879  12.315  1.00 75.12           C  
ATOM    838  CB  VAL A 104      26.853   6.376  10.382  1.00 75.12           C  
ATOM    839  O   VAL A 104      28.300   7.433  13.171  1.00 75.12           O  
ATOM    840  CG1 VAL A 104      28.230   5.712  10.435  1.00 75.12           C  
ATOM    841  CG2 VAL A 104      25.822   5.321   9.963  1.00 75.12           C  
ATOM    842  N   ALA A 105      27.593   9.151  11.903  1.00 73.75           N  
ATOM    843  CA  ALA A 105      28.572  10.108  12.415  1.00 73.75           C  
ATOM    844  C   ALA A 105      28.407  10.364  13.922  1.00 73.75           C  
ATOM    845  CB  ALA A 105      28.455  11.405  11.606  1.00 73.75           C  
ATOM    846  O   ALA A 105      29.394  10.376  14.651  1.00 73.75           O  
ATOM    847  N   VAL A 106      27.166  10.522  14.392  1.00 70.44           N  
ATOM    848  CA  VAL A 106      26.861  10.693  15.819  1.00 70.44           C  
ATOM    849  C   VAL A 106      27.044   9.373  16.569  1.00 70.44           C  
ATOM    850  CB  VAL A 106      25.453  11.293  16.007  1.00 70.44           C  
ATOM    851  O   VAL A 106      27.613   9.396  17.653  1.00 70.44           O  
ATOM    852  CG1 VAL A 106      25.040  11.392  17.479  1.00 70.44           C  
ATOM    853  CG2 VAL A 106      25.387  12.722  15.447  1.00 70.44           C  
ATOM    854  N   GLY A 107      26.649   8.238  15.971  1.00 64.44           N  
ATOM    855  CA  GLY A 107      26.796   6.871  16.497  1.00 64.44           C  
ATOM    856  C   GLY A 107      28.207   6.515  16.977  1.00 64.44           C  
ATOM    857  O   GLY A 107      28.366   5.825  17.977  1.00 64.44           O  
ATOM    858  N   ASN A 108      29.229   7.038  16.299  1.00 64.06           N  
ATOM    859  CA  ASN A 108      30.633   6.759  16.601  1.00 64.06           C  
ATOM    860  C   ASN A 108      31.182   7.565  17.798  1.00 64.06           C  
ATOM    861  CB  ASN A 108      31.435   7.018  15.309  1.00 64.06           C  
ATOM    862  O   ASN A 108      32.279   7.295  18.284  1.00 64.06           O  
ATOM    863  CG  ASN A 108      32.453   5.937  14.999  1.00 64.06           C  
ATOM    864  ND2 ASN A 108      33.433   6.240  14.182  1.00 64.06           N  
ATOM    865  OD1 ASN A 108      32.371   4.798  15.417  1.00 64.06           O  
ATOM    866  N   GLN A 109      30.441   8.573  18.269  1.00 60.88           N  
ATOM    867  CA  GLN A 109      30.845   9.489  19.333  1.00 60.88           C  
ATOM    868  C   GLN A 109      29.893   9.298  20.522  1.00 60.88           C  
ATOM    869  CB  GLN A 109      30.921  10.907  18.736  1.00 60.88           C  
ATOM    870  O   GLN A 109      28.954  10.064  20.727  1.00 60.88           O  
ATOM    871  CG  GLN A 109      31.791  11.871  19.558  1.00 60.88           C  
ATOM    872  CD  GLN A 109      32.260  13.089  18.755  1.00 60.88           C  
ATOM    873  NE2 GLN A 109      33.015  13.981  19.355  1.00 60.88           N  
ATOM    874  OE1 GLN A 109      31.986  13.272  17.581  1.00 60.88           O  
ATOM    875  N   GLY A 110      30.123   8.217  21.274  1.00 56.22           N  
ATOM    876  CA  GLY A 110      29.226   7.569  22.249  1.00 56.22           C  
ATOM    877  C   GLY A 110      28.597   8.391  23.392  1.00 56.22           C  
ATOM    878  O   GLY A 110      28.011   7.790  24.283  1.00 56.22           O  
ATOM    879  N   ASN A 111      28.664   9.726  23.403  1.00 53.19           N  
ATOM    880  CA  ASN A 111      28.278  10.558  24.553  1.00 53.19           C  
ATOM    881  C   ASN A 111      26.954  11.344  24.425  1.00 53.19           C  
ATOM    882  CB  ASN A 111      29.478  11.446  24.958  1.00 53.19           C  
ATOM    883  O   ASN A 111      26.580  12.031  25.369  1.00 53.19           O  
ATOM    884  CG  ASN A 111      30.283  10.876  26.119  1.00 53.19           C  
ATOM    885  ND2 ASN A 111      31.234  11.620  26.630  1.00 53.19           N  
ATOM    886  OD1 ASN A 111      30.086   9.775  26.593  1.00 53.19           O  
ATOM    887  N   VAL A 112      26.210  11.257  23.314  1.00 53.34           N  
ATOM    888  CA  VAL A 112      24.970  12.060  23.105  1.00 53.34           C  
ATOM    889  C   VAL A 112      23.776  11.265  22.538  1.00 53.34           C  
ATOM    890  CB  VAL A 112      25.261  13.373  22.322  1.00 53.34           C  
ATOM    891  O   VAL A 112      22.813  11.826  22.015  1.00 53.34           O  
ATOM    892  CG1 VAL A 112      25.469  14.544  23.290  1.00 53.34           C  
ATOM    893  CG2 VAL A 112      26.482  13.299  21.391  1.00 53.34           C  
ATOM    894  N   LEU A 113      23.808   9.933  22.637  1.00 50.81           N  
ATOM    895  CA  LEU A 113      23.071   9.042  21.728  1.00 50.81           C  
ATOM    896  C   LEU A 113      21.756   8.422  22.212  1.00 50.81           C  
ATOM    897  CB  LEU A 113      24.036   7.943  21.271  1.00 50.81           C  
ATOM    898  O   LEU A 113      21.026   7.906  21.372  1.00 50.81           O  
ATOM    899  CG  LEU A 113      24.711   8.311  19.946  1.00 50.81           C  
ATOM    900  CD1 LEU A 113      26.070   7.637  19.943  1.00 50.81           C  
ATOM    901  CD2 LEU A 113      23.856   7.854  18.757  1.00 50.81           C  
ATOM    902  N   ALA A 114      21.382   8.478  23.489  1.00 51.88           N  
ATOM    903  CA  ALA A 114      20.153   7.798  23.929  1.00 51.88           C  
ATOM    904  C   ALA A 114      18.868   8.425  23.335  1.00 51.88           C  
ATOM    905  CB  ALA A 114      20.137   7.761  25.459  1.00 51.88           C  
ATOM    906  O   ALA A 114      17.899   7.726  23.035  1.00 51.88           O  
ATOM    907  N   THR A 115      18.866   9.741  23.092  1.00 53.25           N  
ATOM    908  CA  THR A 115      17.683  10.466  22.589  1.00 53.25           C  
ATOM    909  C   THR A 115      17.554  10.412  21.062  1.00 53.25           C  
ATOM    910  CB  THR A 115      17.685  11.913  23.108  1.00 53.25           C  
ATOM    911  O   THR A 115      16.439  10.369  20.541  1.00 53.25           O  
ATOM    912  CG2 THR A 115      16.352  12.630  22.898  1.00 53.25           C  
ATOM    913  OG1 THR A 115      17.914  11.901  24.498  1.00 53.25           O  
ATOM    914  N   SER A 116      18.671  10.336  20.328  1.00 54.53           N  
ATOM    915  CA  SER A 116      18.657  10.271  18.857  1.00 54.53           C  
ATOM    916  C   SER A 116      18.226   8.899  18.334  1.00 54.53           C  
ATOM    917  CB  SER A 116      20.017  10.677  18.282  1.00 54.53           C  
ATOM    918  O   SER A 116      17.525   8.829  17.332  1.00 54.53           O  
ATOM    919  OG  SER A 116      20.208  12.063  18.494  1.00 54.53           O  
ATOM    920  N   LEU A 117      18.535   7.799  19.032  1.00 56.91           N  
ATOM    921  CA  LEU A 117      18.190   6.432  18.598  1.00 56.91           C  
ATOM    922  C   LEU A 117      16.683   6.198  18.389  1.00 56.91           C  
ATOM    923  CB  LEU A 117      18.793   5.431  19.599  1.00 56.91           C  
ATOM    924  O   LEU A 117      16.299   5.339  17.595  1.00 56.91           O  
ATOM    925  CG  LEU A 117      20.331   5.328  19.519  1.00 56.91           C  
ATOM    926  CD1 LEU A 117      20.854   4.528  20.710  1.00 56.91           C  
ATOM    927  CD2 LEU A 117      20.811   4.656  18.232  1.00 56.91           C  
ATOM    928  N   ARG A 118      15.807   6.982  19.031  1.00 60.66           N  
ATOM    929  CA  ARG A 118      14.351   6.791  18.942  1.00 60.66           C  
ATOM    930  C   ARG A 118      13.748   7.291  17.621  1.00 60.66           C  
ATOM    931  CB  ARG A 118      13.694   7.399  20.191  1.00 60.66           C  
ATOM    932  O   ARG A 118      12.899   6.604  17.061  1.00 60.66           O  
ATOM    933  CG  ARG A 118      12.259   6.887  20.393  1.00 60.66           C  
ATOM    934  CD  ARG A 118      11.641   7.404  21.701  1.00 60.66           C  
ATOM    935  NE  ARG A 118      12.208   6.743  22.897  1.00 60.66           N  
ATOM    936  NH1 ARG A 118      11.513   8.279  24.462  1.00 60.66           N  
ATOM    937  NH2 ARG A 118      12.611   6.460  25.126  1.00 60.66           N  
ATOM    938  CZ  ARG A 118      12.108   7.162  24.149  1.00 60.66           C  
ATOM    939  N   SER A 119      14.195   8.432  17.089  1.00 60.66           N  
ATOM    940  CA  SER A 119      13.724   8.973  15.797  1.00 60.66           C  
ATOM    941  C   SER A 119      14.356   8.259  14.593  1.00 60.66           C  
ATOM    942  CB  SER A 119      13.987  10.482  15.737  1.00 60.66           C  
ATOM    943  O   SER A 119      13.751   8.168  13.522  1.00 60.66           O  
ATOM    944  OG  SER A 119      15.352  10.742  15.985  1.00 60.66           O  
ATOM    945  N   LEU A 120      15.533   7.662  14.791  1.00 63.62           N  
ATOM    946  CA  LEU A 120      16.256   6.865  13.796  1.00 63.62           C  
ATOM    947  C   LEU A 120      15.529   5.573  13.407  1.00 63.62           C  
ATOM    948  CB  LEU A 120      17.654   6.573  14.361  1.00 63.62           C  
ATOM    949  O   LEU A 120      15.599   5.156  12.249  1.00 63.62           O  
ATOM    950  CG  LEU A 120      18.497   7.848  14.524  1.00 63.62           C  
ATOM    951  CD1 LEU A 120      19.797   7.554  15.270  1.00 63.62           C  
ATOM    952  CD2 LEU A 120      18.767   8.491  13.185  1.00 63.62           C  
ATOM    953  N   ARG A 121      14.741   5.001  14.328  1.00 67.44           N  
ATOM    954  CA  ARG A 121      13.894   3.822  14.067  1.00 67.44           C  
ATOM    955  C   ARG A 121      12.898   4.060  12.934  1.00 67.44           C  
ATOM    956  CB  ARG A 121      13.173   3.396  15.356  1.00 67.44           C  
ATOM    957  O   ARG A 121      12.667   3.188  12.100  1.00 67.44           O  
ATOM    958  CG  ARG A 121      14.149   2.835  16.403  1.00 67.44           C  
ATOM    959  CD  ARG A 121      13.450   2.590  17.746  1.00 67.44           C  
ATOM    960  NE  ARG A 121      14.416   2.191  18.790  1.00 67.44           N  
ATOM    961  NH1 ARG A 121      12.939   1.944  20.533  1.00 67.44           N  
ATOM    962  NH2 ARG A 121      15.111   1.520  20.854  1.00 67.44           N  
ATOM    963  CZ  ARG A 121      14.154   1.895  20.052  1.00 67.44           C  
ATOM    964  N   PHE A 122      12.353   5.272  12.842  1.00 71.44           N  
ATOM    965  CA  PHE A 122      11.411   5.621  11.781  1.00 71.44           C  
ATOM    966  C   PHE A 122      12.095   5.730  10.406  1.00 71.44           C  
ATOM    967  CB  PHE A 122      10.689   6.912  12.174  1.00 71.44           C  
ATOM    968  O   PHE A 122      11.558   5.265   9.398  1.00 71.44           O  
ATOM    969  CG  PHE A 122       9.533   7.232  11.254  1.00 71.44           C  
ATOM    970  CD1 PHE A 122       9.686   8.180  10.225  1.00 71.44           C  
ATOM    971  CD2 PHE A 122       8.308   6.558  11.412  1.00 71.44           C  
ATOM    972  CE1 PHE A 122       8.613   8.458   9.361  1.00 71.44           C  
ATOM    973  CE2 PHE A 122       7.235   6.837  10.548  1.00 71.44           C  
ATOM    974  CZ  PHE A 122       7.387   7.788   9.524  1.00 71.44           C  
ATOM    975  N   LEU A 123      13.323   6.265  10.353  1.00 69.56           N  
ATOM    976  CA  LEU A 123      14.114   6.343   9.115  1.00 69.56           C  
ATOM    977  C   LEU A 123      14.488   4.956   8.564  1.00 69.56           C  
ATOM    978  CB  LEU A 123      15.391   7.169   9.354  1.00 69.56           C  
ATOM    979  O   LEU A 123      14.644   4.797   7.351  1.00 69.56           O  
ATOM    980  CG  LEU A 123      15.175   8.664   9.646  1.00 69.56           C  
ATOM    981  CD1 LEU A 123      16.530   9.310   9.923  1.00 69.56           C  
ATOM    982  CD2 LEU A 123      14.528   9.399   8.469  1.00 69.56           C  
ATOM    983  N   GLN A 124      14.596   3.943   9.424  1.00 70.06           N  
ATOM    984  CA  GLN A 124      14.878   2.564   9.015  1.00 70.06           C  
ATOM    985  C   GLN A 124      13.694   1.939   8.271  1.00 70.06           C  
ATOM    986  CB  GLN A 124      15.243   1.737  10.247  1.00 70.06           C  
ATOM    987  O   GLN A 124      13.890   1.293   7.241  1.00 70.06           O  
ATOM    988  CG  GLN A 124      16.588   2.184  10.848  1.00 70.06           C  
ATOM    989  CD  GLN A 124      16.778   1.711  12.278  1.00 70.06           C  
ATOM    990  NE2 GLN A 124      17.973   1.790  12.811  1.00 70.06           N  
ATOM    991  OE1 GLN A 124      15.853   1.292  12.945  1.00 70.06           O  
ATOM    992  N   ILE A 125      12.461   2.212   8.707  1.00 76.62           N  
ATOM    993  CA  ILE A 125      11.246   1.771   8.006  1.00 76.62           C  
ATOM    994  C   ILE A 125      11.177   2.403   6.605  1.00 76.62           C  
ATOM    995  CB  ILE A 125       9.992   2.075   8.859  1.00 76.62           C  
ATOM    996  O   ILE A 125      10.838   1.727   5.632  1.00 76.62           O  
ATOM    997  CG1 ILE A 125      10.070   1.336  10.218  1.00 76.62           C  
ATOM    998  CG2 ILE A 125       8.712   1.669   8.103  1.00 76.62           C  
ATOM    999  CD1 ILE A 125       8.982   1.746  11.217  1.00 76.62           C  
ATOM   1000  N   LEU A 126      11.607   3.663   6.445  1.00 73.69           N  
ATOM   1001  CA  LEU A 126      11.676   4.315   5.128  1.00 73.69           C  
ATOM   1002  C   LEU A 126      12.636   3.615   4.144  1.00 73.69           C  
ATOM   1003  CB  LEU A 126      12.059   5.800   5.275  1.00 73.69           C  
ATOM   1004  O   LEU A 126      12.461   3.753   2.930  1.00 73.69           O  
ATOM   1005  CG  LEU A 126      11.030   6.690   5.994  1.00 73.69           C  
ATOM   1006  CD1 LEU A 126      11.599   8.104   6.113  1.00 73.69           C  
ATOM   1007  CD2 LEU A 126       9.713   6.784   5.220  1.00 73.69           C  
ATOM   1008  N   ARG A 127      13.621   2.830   4.613  1.00 73.31           N  
ATOM   1009  CA  ARG A 127      14.510   2.042   3.731  1.00 73.31           C  
ATOM   1010  C   ARG A 127      13.763   0.918   3.014  1.00 73.31           C  
ATOM   1011  CB  ARG A 127      15.712   1.457   4.494  1.00 73.31           C  
ATOM   1012  O   ARG A 127      14.048   0.671   1.844  1.00 73.31           O  
ATOM   1013  CG  ARG A 127      16.626   2.534   5.088  1.00 73.31           C  
ATOM   1014  CD  ARG A 127      17.836   1.924   5.810  1.00 73.31           C  
ATOM   1015  NE  ARG A 127      18.642   2.996   6.411  1.00 73.31           N  
ATOM   1016  NH1 ARG A 127      19.893   1.830   7.989  1.00 73.31           N  
ATOM   1017  NH2 ARG A 127      19.875   4.054   7.937  1.00 73.31           N  
ATOM   1018  CZ  ARG A 127      19.476   2.932   7.433  1.00 73.31           C  
ATOM   1019  N   MET A 128      12.770   0.296   3.655  1.00 75.75           N  
ATOM   1020  CA  MET A 128      11.918  -0.733   3.031  1.00 75.75           C  
ATOM   1021  C   MET A 128      11.166  -0.183   1.817  1.00 75.75           C  
ATOM   1022  CB  MET A 128      10.889  -1.253   4.043  1.00 75.75           C  
ATOM   1023  O   MET A 128      11.037  -0.859   0.797  1.00 75.75           O  
ATOM   1024  CG  MET A 128      11.503  -2.134   5.129  1.00 75.75           C  
ATOM   1025  SD  MET A 128      11.319  -3.902   4.785  1.00 75.75           S  
ATOM   1026  CE  MET A 128      12.076  -4.527   6.297  1.00 75.75           C  
ATOM   1027  N   LEU A 129      10.733   1.079   1.887  1.00 72.75           N  
ATOM   1028  CA  LEU A 129       9.977   1.730   0.818  1.00 72.75           C  
ATOM   1029  C   LEU A 129      10.795   1.884  -0.479  1.00 72.75           C  
ATOM   1030  CB  LEU A 129       9.461   3.071   1.368  1.00 72.75           C  
ATOM   1031  O   LEU A 129      10.233   1.911  -1.574  1.00 72.75           O  
ATOM   1032  CG  LEU A 129       8.421   3.787   0.491  1.00 72.75           C  
ATOM   1033  CD1 LEU A 129       7.185   2.929   0.214  1.00 72.75           C  
ATOM   1034  CD2 LEU A 129       7.935   5.047   1.208  1.00 72.75           C  
ATOM   1035  N   ARG A 130      12.133   1.905  -0.383  1.00 71.69           N  
ATOM   1036  CA  ARG A 130      13.045   1.931  -1.542  1.00 71.69           C  
ATOM   1037  C   ARG A 130      13.111   0.612  -2.302  1.00 71.69           C  
ATOM   1038  CB  ARG A 130      14.467   2.272  -1.090  1.00 71.69           C  
ATOM   1039  O   ARG A 130      13.592   0.597  -3.437  1.00 71.69           O  
ATOM   1040  CG  ARG A 130      14.567   3.650  -0.453  1.00 71.69           C  
ATOM   1041  CD  ARG A 130      15.976   3.837   0.080  1.00 71.69           C  
ATOM   1042  NE  ARG A 130      16.173   5.213   0.520  1.00 71.69           N  
ATOM   1043  NH1 ARG A 130      18.483   5.247   0.341  1.00 71.69           N  
ATOM   1044  NH2 ARG A 130      17.381   7.080   0.712  1.00 71.69           N  
ATOM   1045  CZ  ARG A 130      17.342   5.810   0.564  1.00 71.69           C  
ATOM   1046  N   MET A 131      12.658  -0.492  -1.704  1.00 69.75           N  
ATOM   1047  CA  MET A 131      12.735  -1.809  -2.330  1.00 69.75           C  
ATOM   1048  C   MET A 131      11.928  -1.881  -3.632  1.00 69.75           C  
ATOM   1049  CB  MET A 131      12.292  -2.870  -1.326  1.00 69.75           C  
ATOM   1050  O   MET A 131      12.350  -2.548  -4.583  1.00 69.75           O  
ATOM   1051  CG  MET A 131      12.504  -4.263  -1.917  1.00 69.75           C  
ATOM   1052  SD  MET A 131      13.046  -5.458  -0.705  1.00 69.75           S  
ATOM   1053  CE  MET A 131      11.588  -5.511   0.381  1.00 69.75           C  
ATOM   1054  N   ASP A 132      10.834  -1.119  -3.745  1.00 68.56           N  
ATOM   1055  CA  ASP A 132      10.117  -0.965  -5.015  1.00 68.56           C  
ATOM   1056  C   ASP A 132      10.782   0.084  -5.925  1.00 68.56           C  
ATOM   1057  CB  ASP A 132       8.608  -0.752  -4.830  1.00 68.56           C  
ATOM   1058  O   ASP A 132      10.279   1.182  -6.172  1.00 68.56           O  
ATOM   1059  CG  ASP A 132       7.867  -0.878  -6.179  1.00 68.56           C  
ATOM   1060  OD1 ASP A 132       8.509  -1.127  -7.236  1.00 68.56           O  
ATOM   1061  OD2 ASP A 132       6.636  -0.676  -6.217  1.00 68.56           O  
ATOM   1062  N   ARG A 133      11.936  -0.289  -6.490  1.00 64.44           N  
ATOM   1063  CA  ARG A 133      12.766   0.581  -7.343  1.00 64.44           C  
ATOM   1064  C   ARG A 133      12.084   1.035  -8.640  1.00 64.44           C  
ATOM   1065  CB  ARG A 133      14.097  -0.146  -7.612  1.00 64.44           C  
ATOM   1066  O   ARG A 133      12.509   2.017  -9.249  1.00 64.44           O  
ATOM   1067  CG  ARG A 133      15.153   0.765  -8.260  1.00 64.44           C  
ATOM   1068  CD  ARG A 133      16.565   0.163  -8.232  1.00 64.44           C  
ATOM   1069  NE  ARG A 133      16.758  -0.948  -9.189  1.00 64.44           N  
ATOM   1070  NH1 ARG A 133      19.062  -0.994  -9.090  1.00 64.44           N  
ATOM   1071  NH2 ARG A 133      18.015  -2.363 -10.473  1.00 64.44           N  
ATOM   1072  CZ  ARG A 133      17.935  -1.419  -9.579  1.00 64.44           C  
ATOM   1073  N   ARG A 134      11.072   0.306  -9.128  1.00 65.50           N  
ATOM   1074  CA  ARG A 134      10.385   0.618 -10.400  1.00 65.50           C  
ATOM   1075  C   ARG A 134       9.034   1.300 -10.186  1.00 65.50           C  
ATOM   1076  CB  ARG A 134      10.300  -0.641 -11.285  1.00 65.50           C  
ATOM   1077  O   ARG A 134       8.475   1.815 -11.161  1.00 65.50           O  
ATOM   1078  CG  ARG A 134      11.682  -1.025 -11.846  1.00 65.50           C  
ATOM   1079  CD  ARG A 134      11.620  -2.282 -12.727  1.00 65.50           C  
ATOM   1080  NE  ARG A 134      12.957  -2.646 -13.247  1.00 65.50           N  
ATOM   1081  NH1 ARG A 134      12.413  -4.676 -14.196  1.00 65.50           N  
ATOM   1082  NH2 ARG A 134      14.523  -4.005 -14.187  1.00 65.50           N  
ATOM   1083  CZ  ARG A 134      13.285  -3.765 -13.875  1.00 65.50           C  
ATOM   1084  N   GLY A 135       8.525   1.311  -8.949  1.00 73.50           N  
ATOM   1085  CA  GLY A 135       7.163   1.742  -8.635  1.00 73.50           C  
ATOM   1086  C   GLY A 135       6.135   0.928  -9.413  1.00 73.50           C  
ATOM   1087  O   GLY A 135       5.071   1.438  -9.749  1.00 73.50           O  
ATOM   1088  N   GLY A 136       6.509  -0.287  -9.823  1.00 78.75           N  
ATOM   1089  CA  GLY A 136       5.671  -1.140 -10.656  1.00 78.75           C  
ATOM   1090  C   GLY A 136       4.475  -1.624  -9.855  1.00 78.75           C  
ATOM   1091  O   GLY A 136       3.357  -1.571 -10.358  1.00 78.75           O  
ATOM   1092  N   THR A 137       4.712  -1.989  -8.594  1.00 80.81           N  
ATOM   1093  CA  THR A 137       3.678  -2.401  -7.645  1.00 80.81           C  
ATOM   1094  C   THR A 137       2.730  -1.244  -7.369  1.00 80.81           C  
ATOM   1095  CB  THR A 137       4.317  -2.896  -6.340  1.00 80.81           C  
ATOM   1096  O   THR A 137       1.528  -1.395  -7.553  1.00 80.81           O  
ATOM   1097  CG2 THR A 137       3.312  -3.609  -5.444  1.00 80.81           C  
ATOM   1098  OG1 THR A 137       5.349  -3.812  -6.642  1.00 80.81           O  
ATOM   1099  N   TRP A 138       3.260  -0.054  -7.065  1.00 83.94           N  
ATOM   1100  CA  TRP A 138       2.445   1.148  -6.846  1.00 83.94           C  
ATOM   1101  C   TRP A 138       1.628   1.562  -8.074  1.00 83.94           C  
ATOM   1102  CB  TRP A 138       3.350   2.299  -6.404  1.00 83.94           C  
ATOM   1103  O   TRP A 138       0.469   1.940  -7.946  1.00 83.94           O  
ATOM   1104  CG  TRP A 138       3.983   2.081  -5.070  1.00 83.94           C  
ATOM   1105  CD1 TRP A 138       5.260   1.703  -4.842  1.00 83.94           C  
ATOM   1106  CD2 TRP A 138       3.358   2.183  -3.755  1.00 83.94           C  
ATOM   1107  CE2 TRP A 138       4.328   1.833  -2.768  1.00 83.94           C  
ATOM   1108  CE3 TRP A 138       2.067   2.528  -3.299  1.00 83.94           C  
ATOM   1109  NE1 TRP A 138       5.467   1.549  -3.487  1.00 83.94           N  
ATOM   1110  CH2 TRP A 138       2.745   2.175  -0.977  1.00 83.94           C  
ATOM   1111  CZ2 TRP A 138       4.036   1.819  -1.399  1.00 83.94           C  
ATOM   1112  CZ3 TRP A 138       1.767   2.528  -1.924  1.00 83.94           C  
ATOM   1113  N   LYS A 139       2.193   1.460  -9.283  1.00 84.50           N  
ATOM   1114  CA  LYS A 139       1.455   1.729 -10.528  1.00 84.50           C  
ATOM   1115  C   LYS A 139       0.387   0.681 -10.802  1.00 84.50           C  
ATOM   1116  CB  LYS A 139       2.416   1.776 -11.714  1.00 84.50           C  
ATOM   1117  O   LYS A 139      -0.695   1.034 -11.261  1.00 84.50           O  
ATOM   1118  CG  LYS A 139       3.200   3.087 -11.748  1.00 84.50           C  
ATOM   1119  CD  LYS A 139       4.248   2.984 -12.850  1.00 84.50           C  
ATOM   1120  CE  LYS A 139       5.080   4.258 -12.866  1.00 84.50           C  
ATOM   1121  NZ  LYS A 139       6.124   4.155 -13.904  1.00 84.50           N  
ATOM   1122  N   LEU A 140       0.690  -0.593 -10.556  1.00 84.56           N  
ATOM   1123  CA  LEU A 140      -0.252  -1.691 -10.742  1.00 84.56           C  
ATOM   1124  C   LEU A 140      -1.440  -1.536  -9.791  1.00 84.56           C  
ATOM   1125  CB  LEU A 140       0.478  -3.030 -10.531  1.00 84.56           C  
ATOM   1126  O   LEU A 140      -2.579  -1.538 -10.261  1.00 84.56           O  
ATOM   1127  CG  LEU A 140      -0.430  -4.264 -10.692  1.00 84.56           C  
ATOM   1128  CD1 LEU A 140      -0.867  -4.441 -12.147  1.00 84.56           C  
ATOM   1129  CD2 LEU A 140       0.321  -5.520 -10.262  1.00 84.56           C  
ATOM   1130  N   LEU A 141      -1.143  -1.340  -8.504  1.00 85.31           N  
ATOM   1131  CA  LEU A 141      -2.105  -1.117  -7.433  1.00 85.31           C  
ATOM   1132  C   LEU A 141      -2.928   0.144  -7.696  1.00 85.31           C  
ATOM   1133  CB  LEU A 141      -1.337  -1.033  -6.099  1.00 85.31           C  
ATOM   1134  O   LEU A 141      -4.147   0.068  -7.768  1.00 85.31           O  
ATOM   1135  CG  LEU A 141      -2.246  -0.891  -4.864  1.00 85.31           C  
ATOM   1136  CD1 LEU A 141      -3.060  -2.162  -4.616  1.00 85.31           C  
ATOM   1137  CD2 LEU A 141      -1.396  -0.597  -3.630  1.00 85.31           C  
ATOM   1138  N   GLY A 142      -2.274   1.279  -7.956  1.00 87.94           N  
ATOM   1139  CA  GLY A 142      -2.949   2.543  -8.251  1.00 87.94           C  
ATOM   1140  C   GLY A 142      -3.851   2.446  -9.477  1.00 87.94           C  
ATOM   1141  O   GLY A 142      -4.994   2.876  -9.440  1.00 87.94           O  
ATOM   1142  N   SER A 143      -3.402   1.791 -10.549  1.00 86.06           N  
ATOM   1143  CA  SER A 143      -4.257   1.586 -11.718  1.00 86.06           C  
ATOM   1144  C   SER A 143      -5.397   0.586 -11.449  1.00 86.06           C  
ATOM   1145  CB  SER A 143      -3.375   1.242 -12.926  1.00 86.06           C  
ATOM   1146  O   SER A 143      -6.394   0.640 -12.156  1.00 86.06           O  
ATOM   1147  OG  SER A 143      -4.119   0.771 -14.035  1.00 86.06           O  
ATOM   1148  N   ALA A 144      -5.265  -0.343 -10.491  1.00 87.75           N  
ATOM   1149  CA  ALA A 144      -6.348  -1.262 -10.118  1.00 87.75           C  
ATOM   1150  C   ALA A 144      -7.407  -0.519  -9.289  1.00 87.75           C  
ATOM   1151  CB  ALA A 144      -5.768  -2.474  -9.372  1.00 87.75           C  
ATOM   1152  O   ALA A 144      -8.591  -0.597  -9.597  1.00 87.75           O  
ATOM   1153  N   ILE A 145      -6.958   0.300  -8.334  1.00 90.06           N  
ATOM   1154  CA  ILE A 145      -7.805   1.214  -7.560  1.00 90.06           C  
ATOM   1155  C   ILE A 145      -8.526   2.194  -8.488  1.00 90.06           C  
ATOM   1156  CB  ILE A 145      -6.958   1.967  -6.507  1.00 90.06           C  
ATOM   1157  O   ILE A 145      -9.729   2.365  -8.368  1.00 90.06           O  
ATOM   1158  CG1 ILE A 145      -6.416   0.997  -5.435  1.00 90.06           C  
ATOM   1159  CG2 ILE A 145      -7.787   3.072  -5.822  1.00 90.06           C  
ATOM   1160  CD1 ILE A 145      -5.268   1.573  -4.600  1.00 90.06           C  
ATOM   1161  N   CYS A 146      -7.829   2.822  -9.442  1.00 89.75           N  
ATOM   1162  CA  CYS A 146      -8.462   3.757 -10.373  1.00 89.75           C  
ATOM   1163  C   CYS A 146      -9.529   3.080 -11.243  1.00 89.75           C  
ATOM   1164  CB  CYS A 146      -7.407   4.430 -11.259  1.00 89.75           C  
ATOM   1165  O   CYS A 146     -10.570   3.691 -11.482  1.00 89.75           O  
ATOM   1166  SG  CYS A 146      -6.448   5.654 -10.322  1.00 89.75           S  
ATOM   1167  N   ALA A 147      -9.291   1.840 -11.688  1.00 90.31           N  
ATOM   1168  CA  ALA A 147     -10.251   1.083 -12.493  1.00 90.31           C  
ATOM   1169  C   ALA A 147     -11.562   0.826 -11.733  1.00 90.31           C  
ATOM   1170  CB  ALA A 147      -9.594  -0.227 -12.948  1.00 90.31           C  
ATOM   1171  O   ALA A 147     -12.634   1.037 -12.289  1.00 90.31           O  
ATOM   1172  N   HIS A 148     -11.465   0.474 -10.449  1.00 93.00           N  
ATOM   1173  CA  HIS A 148     -12.611   0.178  -9.583  1.00 93.00           C  
ATOM   1174  C   HIS A 148     -12.902   1.300  -8.573  1.00 93.00           C  
ATOM   1175  CB  HIS A 148     -12.403  -1.190  -8.929  1.00 93.00           C  
ATOM   1176  O   HIS A 148     -13.446   1.069  -7.496  1.00 93.00           O  
ATOM   1177  CG  HIS A 148     -12.301  -2.291  -9.949  1.00 93.00           C  
ATOM   1178  CD2 HIS A 148     -11.158  -2.847 -10.450  1.00 93.00           C  
ATOM   1179  ND1 HIS A 148     -13.365  -2.886 -10.580  1.00 93.00           N  
ATOM   1180  CE1 HIS A 148     -12.866  -3.770 -11.462  1.00 93.00           C  
ATOM   1181  NE2 HIS A 148     -11.518  -3.778 -11.430  1.00 93.00           N  
ATOM   1182  N   SER A 149     -12.531   2.540  -8.905  1.00 92.31           N  
ATOM   1183  CA  SER A 149     -12.585   3.668  -7.961  1.00 92.31           C  
ATOM   1184  C   SER A 149     -14.008   3.994  -7.522  1.00 92.31           C  
ATOM   1185  CB  SER A 149     -11.919   4.914  -8.554  1.00 92.31           C  
ATOM   1186  O   SER A 149     -14.233   4.288  -6.354  1.00 92.31           O  
ATOM   1187  OG  SER A 149     -12.384   5.191  -9.866  1.00 92.31           O  
ATOM   1188  N   LYS A 150     -14.977   3.887  -8.438  1.00 94.31           N  
ATOM   1189  CA  LYS A 150     -16.398   4.113  -8.143  1.00 94.31           C  
ATOM   1190  C   LYS A 150     -16.935   3.091  -7.142  1.00 94.31           C  
ATOM   1191  CB  LYS A 150     -17.221   4.097  -9.438  1.00 94.31           C  
ATOM   1192  O   LYS A 150     -17.504   3.482  -6.133  1.00 94.31           O  
ATOM   1193  CG  LYS A 150     -16.848   5.248 -10.385  1.00 94.31           C  
ATOM   1194  CD  LYS A 150     -17.724   5.192 -11.641  1.00 94.31           C  
ATOM   1195  CE  LYS A 150     -17.349   6.318 -12.608  1.00 94.31           C  
ATOM   1196  NZ  LYS A 150     -18.147   6.230 -13.856  1.00 94.31           N  
ATOM   1197  N   GLU A 151     -16.691   1.805  -7.391  1.00 94.06           N  
ATOM   1198  CA  GLU A 151     -17.118   0.703  -6.517  1.00 94.06           C  
ATOM   1199  C   GLU A 151     -16.486   0.825  -5.123  1.00 94.06           C  
ATOM   1200  CB  GLU A 151     -16.721  -0.637  -7.164  1.00 94.06           C  
ATOM   1201  O   GLU A 151     -17.174   0.689  -4.113  1.00 94.06           O  
ATOM   1202  CG  GLU A 151     -17.436  -0.910  -8.500  1.00 94.06           C  
ATOM   1203  CD  GLU A 151     -16.798  -2.039  -9.332  1.00 94.06           C  
ATOM   1204  OE1 GLU A 151     -17.227  -2.198 -10.494  1.00 94.06           O  
ATOM   1205  OE2 GLU A 151     -15.809  -2.662  -8.883  1.00 94.06           O  
ATOM   1206  N   LEU A 152     -15.192   1.168  -5.063  1.00 93.81           N  
ATOM   1207  CA  LEU A 152     -14.468   1.364  -3.808  1.00 93.81           C  
ATOM   1208  C   LEU A 152     -15.009   2.551  -3.000  1.00 93.81           C  
ATOM   1209  CB  LEU A 152     -12.974   1.544  -4.129  1.00 93.81           C  
ATOM   1210  O   LEU A 152     -15.206   2.423  -1.794  1.00 93.81           O  
ATOM   1211  CG  LEU A 152     -12.074   1.569  -2.881  1.00 93.81           C  
ATOM   1212  CD1 LEU A 152     -11.990   0.193  -2.222  1.00 93.81           C  
ATOM   1213  CD2 LEU A 152     -10.656   1.985  -3.271  1.00 93.81           C  
ATOM   1214  N   ILE A 153     -15.260   3.692  -3.654  1.00 95.31           N  
ATOM   1215  CA  ILE A 153     -15.819   4.886  -3.004  1.00 95.31           C  
ATOM   1216  C   ILE A 153     -17.226   4.595  -2.481  1.00 95.31           C  
ATOM   1217  CB  ILE A 153     -15.798   6.099  -3.966  1.00 95.31           C  
ATOM   1218  O   ILE A 153     -17.530   4.964  -1.351  1.00 95.31           O  
ATOM   1219  CG1 ILE A 153     -14.344   6.583  -4.176  1.00 95.31           C  
ATOM   1220  CG2 ILE A 153     -16.651   7.267  -3.430  1.00 95.31           C  
ATOM   1221  CD1 ILE A 153     -14.176   7.530  -5.372  1.00 95.31           C  
ATOM   1222  N   THR A 154     -18.069   3.906  -3.255  1.00 95.00           N  
ATOM   1223  CA  THR A 154     -19.413   3.516  -2.809  1.00 95.00           C  
ATOM   1224  C   THR A 154     -19.356   2.575  -1.605  1.00 95.00           C  
ATOM   1225  CB  THR A 154     -20.204   2.879  -3.960  1.00 95.00           C  
ATOM   1226  O   THR A 154     -20.080   2.799  -0.638  1.00 95.00           O  
ATOM   1227  CG2 THR A 154     -21.626   2.490  -3.562  1.00 95.00           C  
ATOM   1228  OG1 THR A 154     -20.339   3.804  -5.014  1.00 95.00           O  
ATOM   1229  N   ALA A 155     -18.470   1.573  -1.612  1.00 95.00           N  
ATOM   1230  CA  ALA A 155     -18.295   0.666  -0.476  1.00 95.00           C  
ATOM   1231  C   ALA A 155     -17.820   1.404   0.787  1.00 95.00           C  
ATOM   1232  CB  ALA A 155     -17.320  -0.447  -0.876  1.00 95.00           C  
ATOM   1233  O   ALA A 155     -18.385   1.206   1.859  1.00 95.00           O  
ATOM   1234  N   TRP A 156     -16.834   2.299   0.654  1.00 94.94           N  
ATOM   1235  CA  TRP A 156     -16.359   3.140   1.758  1.00 94.94           C  
ATOM   1236  C   TRP A 156     -17.444   4.072   2.290  1.00 94.94           C  
ATOM   1237  CB  TRP A 156     -15.147   3.963   1.306  1.00 94.94           C  
ATOM   1238  O   TRP A 156     -17.600   4.194   3.500  1.00 94.94           O  
ATOM   1239  CG  TRP A 156     -13.830   3.358   1.661  1.00 94.94           C  
ATOM   1240  CD1 TRP A 156     -13.329   2.204   1.167  1.00 94.94           C  
ATOM   1241  CD2 TRP A 156     -12.861   3.837   2.640  1.00 94.94           C  
ATOM   1242  CE2 TRP A 156     -11.778   2.911   2.687  1.00 94.94           C  
ATOM   1243  CE3 TRP A 156     -12.799   4.952   3.504  1.00 94.94           C  
ATOM   1244  NE1 TRP A 156     -12.119   1.931   1.776  1.00 94.94           N  
ATOM   1245  CH2 TRP A 156     -10.647   4.209   4.388  1.00 94.94           C  
ATOM   1246  CZ2 TRP A 156     -10.681   3.085   3.544  1.00 94.94           C  
ATOM   1247  CZ3 TRP A 156     -11.703   5.138   4.367  1.00 94.94           C  
ATOM   1248  N   TYR A 157     -18.201   4.714   1.402  1.00 96.56           N  
ATOM   1249  CA  TYR A 157     -19.281   5.619   1.781  1.00 96.56           C  
ATOM   1250  C   TYR A 157     -20.366   4.893   2.582  1.00 96.56           C  
ATOM   1251  CB  TYR A 157     -19.858   6.267   0.518  1.00 96.56           C  
ATOM   1252  O   TYR A 157     -20.720   5.342   3.670  1.00 96.56           O  
ATOM   1253  CG  TYR A 157     -21.078   7.121   0.792  1.00 96.56           C  
ATOM   1254  CD1 TYR A 157     -22.366   6.616   0.526  1.00 96.56           C  
ATOM   1255  CD2 TYR A 157     -20.924   8.397   1.365  1.00 96.56           C  
ATOM   1256  CE1 TYR A 157     -23.500   7.391   0.827  1.00 96.56           C  
ATOM   1257  CE2 TYR A 157     -22.057   9.175   1.669  1.00 96.56           C  
ATOM   1258  OH  TYR A 157     -24.448   9.411   1.689  1.00 96.56           O  
ATOM   1259  CZ  TYR A 157     -23.348   8.670   1.399  1.00 96.56           C  
ATOM   1260  N   ILE A 158     -20.852   3.752   2.079  1.00 96.12           N  
ATOM   1261  CA  ILE A 158     -21.883   2.968   2.768  1.00 96.12           C  
ATOM   1262  C   ILE A 158     -21.332   2.401   4.079  1.00 96.12           C  
ATOM   1263  CB  ILE A 158     -22.463   1.864   1.857  1.00 96.12           C  
ATOM   1264  O   ILE A 158     -21.981   2.542   5.109  1.00 96.12           O  
ATOM   1265  CG1 ILE A 158     -23.149   2.479   0.614  1.00 96.12           C  
ATOM   1266  CG2 ILE A 158     -23.482   1.028   2.653  1.00 96.12           C  
ATOM   1267  CD1 ILE A 158     -23.505   1.451  -0.468  1.00 96.12           C  
ATOM   1268  N   GLY A 159     -20.118   1.838   4.076  1.00 96.06           N  
ATOM   1269  CA  GLY A 159     -19.482   1.320   5.288  1.00 96.06           C  
ATOM   1270  C   GLY A 159     -19.318   2.393   6.367  1.00 96.06           C  
ATOM   1271  O   GLY A 159     -19.674   2.165   7.521  1.00 96.06           O  
ATOM   1272  N   PHE A 160     -18.853   3.588   5.999  1.00 96.31           N  
ATOM   1273  CA  PHE A 160     -18.703   4.697   6.940  1.00 96.31           C  
ATOM   1274  C   PHE A 160     -20.056   5.201   7.459  1.00 96.31           C  
ATOM   1275  CB  PHE A 160     -17.897   5.822   6.281  1.00 96.31           C  
ATOM   1276  O   PHE A 160     -20.191   5.473   8.648  1.00 96.31           O  
ATOM   1277  CG  PHE A 160     -17.381   6.841   7.275  1.00 96.31           C  
ATOM   1278  CD1 PHE A 160     -18.070   8.049   7.491  1.00 96.31           C  
ATOM   1279  CD2 PHE A 160     -16.217   6.557   8.013  1.00 96.31           C  
ATOM   1280  CE1 PHE A 160     -17.587   8.973   8.436  1.00 96.31           C  
ATOM   1281  CE2 PHE A 160     -15.737   7.478   8.959  1.00 96.31           C  
ATOM   1282  CZ  PHE A 160     -16.422   8.687   9.169  1.00 96.31           C  
ATOM   1283  N   LEU A 161     -21.081   5.266   6.604  1.00 96.69           N  
ATOM   1284  CA  LEU A 161     -22.442   5.603   7.025  1.00 96.69           C  
ATOM   1285  C   LEU A 161     -22.986   4.578   8.033  1.00 96.69           C  
ATOM   1286  CB  LEU A 161     -23.329   5.710   5.771  1.00 96.69           C  
ATOM   1287  O   LEU A 161     -23.515   4.965   9.073  1.00 96.69           O  
ATOM   1288  CG  LEU A 161     -24.782   6.125   6.060  1.00 96.69           C  
ATOM   1289  CD1 LEU A 161     -24.872   7.553   6.600  1.00 96.69           C  
ATOM   1290  CD2 LEU A 161     -25.600   6.040   4.772  1.00 96.69           C  
ATOM   1291  N   THR A 162     -22.814   3.280   7.762  1.00 96.00           N  
ATOM   1292  CA  THR A 162     -23.193   2.196   8.681  1.00 96.00           C  
ATOM   1293  C   THR A 162     -22.433   2.288  10.004  1.00 96.00           C  
ATOM   1294  CB  THR A 162     -22.954   0.824   8.029  1.00 96.00           C  
ATOM   1295  O   THR A 162     -23.049   2.112  11.050  1.00 96.00           O  
ATOM   1296  CG2 THR A 162     -23.452  -0.353   8.861  1.00 96.00           C  
ATOM   1297  OG1 THR A 162     -23.672   0.727   6.820  1.00 96.00           O  
ATOM   1298  N   LEU A 163     -21.135   2.614   9.979  1.00 96.69           N  
ATOM   1299  CA  LEU A 163     -20.319   2.811  11.181  1.00 96.69           C  
ATOM   1300  C   LEU A 163     -20.876   3.938  12.054  1.00 96.69           C  
ATOM   1301  CB  LEU A 163     -18.855   3.042  10.756  1.00 96.69           C  
ATOM   1302  O   LEU A 163     -21.157   3.721  13.228  1.00 96.69           O  
ATOM   1303  CG  LEU A 163     -17.858   3.162  11.927  1.00 96.69           C  
ATOM   1304  CD1 LEU A 163     -16.460   2.766  11.449  1.00 96.69           C  
ATOM   1305  CD2 LEU A 163     -17.748   4.588  12.474  1.00 96.69           C  
ATOM   1306  N   ILE A 164     -21.086   5.122  11.475  1.00 97.06           N  
ATOM   1307  CA  ILE A 164     -21.574   6.296  12.210  1.00 97.06           C  
ATOM   1308  C   ILE A 164     -22.966   6.042  12.801  1.00 97.06           C  
ATOM   1309  CB  ILE A 164     -21.538   7.532  11.282  1.00 97.06           C  
ATOM   1310  O   ILE A 164     -23.192   6.355  13.971  1.00 97.06           O  
ATOM   1311  CG1 ILE A 164     -20.089   7.935  10.910  1.00 97.06           C  
ATOM   1312  CG2 ILE A 164     -22.291   8.744  11.857  1.00 97.06           C  
ATOM   1313  CD1 ILE A 164     -19.185   8.369  12.072  1.00 97.06           C  
ATOM   1314  N   LEU A 165     -23.875   5.440  12.024  1.00 96.81           N  
ATOM   1315  CA  LEU A 165     -25.230   5.112  12.476  1.00 96.81           C  
ATOM   1316  C   LEU A 165     -25.230   4.043  13.574  1.00 96.81           C  
ATOM   1317  CB  LEU A 165     -26.082   4.649  11.281  1.00 96.81           C  
ATOM   1318  O   LEU A 165     -25.889   4.226  14.594  1.00 96.81           O  
ATOM   1319  CG  LEU A 165     -26.458   5.761  10.285  1.00 96.81           C  
ATOM   1320  CD1 LEU A 165     -27.176   5.138   9.086  1.00 96.81           C  
ATOM   1321  CD2 LEU A 165     -27.387   6.808  10.905  1.00 96.81           C  
ATOM   1322  N   SER A 166     -24.474   2.956  13.395  1.00 95.56           N  
ATOM   1323  CA  SER A 166     -24.382   1.875  14.381  1.00 95.56           C  
ATOM   1324  C   SER A 166     -23.813   2.376  15.704  1.00 95.56           C  
ATOM   1325  CB  SER A 166     -23.489   0.752  13.853  1.00 95.56           C  
ATOM   1326  O   SER A 166     -24.378   2.093  16.756  1.00 95.56           O  
ATOM   1327  OG  SER A 166     -23.488  -0.346  14.745  1.00 95.56           O  
ATOM   1328  N   SER A 167     -22.713   3.131  15.662  1.00 96.12           N  
ATOM   1329  CA  SER A 167     -22.092   3.694  16.862  1.00 96.12           C  
ATOM   1330  C   SER A 167     -23.013   4.682  17.571  1.00 96.12           C  
ATOM   1331  CB  SER A 167     -20.784   4.391  16.487  1.00 96.12           C  
ATOM   1332  O   SER A 167     -23.071   4.684  18.794  1.00 96.12           O  
ATOM   1333  OG  SER A 167     -19.829   3.421  16.112  1.00 96.12           O  
ATOM   1334  N   PHE A 168     -23.767   5.497  16.831  1.00 96.19           N  
ATOM   1335  CA  PHE A 168     -24.696   6.454  17.433  1.00 96.19           C  
ATOM   1336  C   PHE A 168     -25.887   5.768  18.107  1.00 96.19           C  
ATOM   1337  CB  PHE A 168     -25.149   7.454  16.366  1.00 96.19           C  
ATOM   1338  O   PHE A 168     -26.234   6.122  19.229  1.00 96.19           O  
ATOM   1339  CG  PHE A 168     -26.062   8.532  16.908  1.00 96.19           C  
ATOM   1340  CD1 PHE A 168     -27.426   8.547  16.560  1.00 96.19           C  
ATOM   1341  CD2 PHE A 168     -25.551   9.509  17.784  1.00 96.19           C  
ATOM   1342  CE1 PHE A 168     -28.270   9.549  17.070  1.00 96.19           C  
ATOM   1343  CE2 PHE A 168     -26.399  10.501  18.305  1.00 96.19           C  
ATOM   1344  CZ  PHE A 168     -27.757  10.524  17.944  1.00 96.19           C  
ATOM   1345  N   LEU A 169     -26.487   4.764  17.463  1.00 95.38           N  
ATOM   1346  CA  LEU A 169     -27.614   4.032  18.043  1.00 95.38           C  
ATOM   1347  C   LEU A 169     -27.207   3.239  19.287  1.00 95.38           C  
ATOM   1348  CB  LEU A 169     -28.226   3.101  16.988  1.00 95.38           C  
ATOM   1349  O   LEU A 169     -27.919   3.279  20.283  1.00 95.38           O  
ATOM   1350  CG  LEU A 169     -28.991   3.822  15.868  1.00 95.38           C  
ATOM   1351  CD1 LEU A 169     -29.427   2.790  14.828  1.00 95.38           C  
ATOM   1352  CD2 LEU A 169     -30.238   4.545  16.381  1.00 95.38           C  
ATOM   1353  N   VAL A 170     -26.056   2.563  19.252  1.00 94.44           N  
ATOM   1354  CA  VAL A 170     -25.545   1.836  20.425  1.00 94.44           C  
ATOM   1355  C   VAL A 170     -25.184   2.804  21.550  1.00 94.44           C  
ATOM   1356  CB  VAL A 170     -24.374   0.917  20.037  1.00 94.44           C  
ATOM   1357  O   VAL A 170     -25.541   2.543  22.691  1.00 94.44           O  
ATOM   1358  CG1 VAL A 170     -23.696   0.270  21.249  1.00 94.44           C  
ATOM   1359  CG2 VAL A 170     -24.910  -0.214  19.143  1.00 94.44           C  
ATOM   1360  N   TYR A 171     -24.585   3.958  21.238  1.00 94.56           N  
ATOM   1361  CA  TYR A 171     -24.336   5.004  22.232  1.00 94.56           C  
ATOM   1362  C   TYR A 171     -25.626   5.473  22.914  1.00 94.56           C  
ATOM   1363  CB  TYR A 171     -23.629   6.192  21.567  1.00 94.56           C  
ATOM   1364  O   TYR A 171     -25.677   5.535  24.133  1.00 94.56           O  
ATOM   1365  CG  TYR A 171     -23.409   7.368  22.494  1.00 94.56           C  
ATOM   1366  CD1 TYR A 171     -24.149   8.555  22.321  1.00 94.56           C  
ATOM   1367  CD2 TYR A 171     -22.504   7.251  23.566  1.00 94.56           C  
ATOM   1368  CE1 TYR A 171     -23.974   9.627  23.219  1.00 94.56           C  
ATOM   1369  CE2 TYR A 171     -22.341   8.313  24.473  1.00 94.56           C  
ATOM   1370  OH  TYR A 171     -22.915  10.526  25.178  1.00 94.56           O  
ATOM   1371  CZ  TYR A 171     -23.075   9.502  24.301  1.00 94.56           C  
ATOM   1372  N   LEU A 172     -26.689   5.763  22.156  1.00 93.31           N  
ATOM   1373  CA  LEU A 172     -27.951   6.226  22.745  1.00 93.31           C  
ATOM   1374  C   LEU A 172     -28.592   5.208  23.694  1.00 93.31           C  
ATOM   1375  CB  LEU A 172     -28.956   6.575  21.637  1.00 93.31           C  
ATOM   1376  O   LEU A 172     -29.268   5.623  24.631  1.00 93.31           O  
ATOM   1377  CG  LEU A 172     -28.672   7.867  20.856  1.00 93.31           C  
ATOM   1378  CD1 LEU A 172     -29.817   8.077  19.862  1.00 93.31           C  
ATOM   1379  CD2 LEU A 172     -28.579   9.103  21.754  1.00 93.31           C  
ATOM   1380  N   VAL A 173     -28.404   3.913  23.436  1.00 92.50           N  
ATOM   1381  CA  VAL A 173     -28.989   2.829  24.235  1.00 92.50           C  
ATOM   1382  C   VAL A 173     -28.124   2.476  25.447  1.00 92.50           C  
ATOM   1383  CB  VAL A 173     -29.243   1.607  23.335  1.00 92.50           C  
ATOM   1384  O   VAL A 173     -28.658   2.151  26.501  1.00 92.50           O  
ATOM   1385  CG1 VAL A 173     -29.706   0.380  24.117  1.00 92.50           C  
ATOM   1386  CG2 VAL A 173     -30.335   1.920  22.302  1.00 92.50           C  
ATOM   1387  N   GLU A 174     -26.800   2.543  25.316  1.00 89.19           N  
ATOM   1388  CA  GLU A 174     -25.868   2.097  26.360  1.00 89.19           C  
ATOM   1389  C   GLU A 174     -25.336   3.242  27.242  1.00 89.19           C  
ATOM   1390  CB  GLU A 174     -24.714   1.305  25.723  1.00 89.19           C  
ATOM   1391  O   GLU A 174     -24.757   2.964  28.285  1.00 89.19           O  
ATOM   1392  CG  GLU A 174     -25.120   0.037  24.945  1.00 89.19           C  
ATOM   1393  CD  GLU A 174     -25.533  -1.175  25.799  1.00 89.19           C  
ATOM   1394  OE1 GLU A 174     -26.250  -2.054  25.265  1.00 89.19           O  
ATOM   1395  OE2 GLU A 174     -25.061  -1.377  26.933  1.00 89.19           O  
ATOM   1396  N   LYS A 175     -25.540   4.521  26.880  1.00 85.75           N  
ATOM   1397  CA  LYS A 175     -24.989   5.674  27.630  1.00 85.75           C  
ATOM   1398  C   LYS A 175     -25.486   5.817  29.074  1.00 85.75           C  
ATOM   1399  CB  LYS A 175     -25.241   7.002  26.890  1.00 85.75           C  
ATOM   1400  O   LYS A 175     -24.857   6.524  29.838  1.00 85.75           O  
ATOM   1401  CG  LYS A 175     -26.738   7.349  26.807  1.00 85.75           C  
ATOM   1402  CD  LYS A 175     -27.004   8.738  26.217  1.00 85.75           C  
ATOM   1403  CE  LYS A 175     -28.473   9.107  26.458  1.00 85.75           C  
ATOM   1404  NZ  LYS A 175     -28.704   9.484  27.872  1.00 85.75           N  
ATOM   1405  N   ASP A 176     -26.641   5.245  29.412  1.00 81.44           N  
ATOM   1406  CA  ASP A 176     -27.272   5.398  30.736  1.00 81.44           C  
ATOM   1407  C   ASP A 176     -27.179   4.104  31.568  1.00 81.44           C  
ATOM   1408  CB  ASP A 176     -28.734   5.874  30.588  1.00 81.44           C  
ATOM   1409  O   ASP A 176     -27.901   3.938  32.553  1.00 81.44           O  
ATOM   1410  CG  ASP A 176     -28.910   7.239  29.910  1.00 81.44           C  
ATOM   1411  OD1 ASP A 176     -28.110   8.180  30.114  1.00 81.44           O  
ATOM   1412  OD2 ASP A 176     -29.866   7.422  29.116  1.00 81.44           O  
ATOM   1413  N   VAL A 177     -26.353   3.145  31.135  1.00 77.69           N  
ATOM   1414  CA  VAL A 177     -26.244   1.820  31.751  1.00 77.69           C  
ATOM   1415  C   VAL A 177     -24.982   1.782  32.615  1.00 77.69           C  
ATOM   1416  CB  VAL A 177     -26.245   0.709  30.689  1.00 77.69           C  
ATOM   1417  O   VAL A 177     -23.885   1.674  32.063  1.00 77.69           O  
ATOM   1418  CG1 VAL A 177     -26.229  -0.687  31.335  1.00 77.69           C  
ATOM   1419  CG2 VAL A 177     -27.501   0.799  29.812  1.00 77.69           C  
ATOM   1420  N   PRO A 178     -25.106   1.853  33.955  1.00 68.56           N  
ATOM   1421  CA  PRO A 178     -23.955   1.741  34.840  1.00 68.56           C  
ATOM   1422  C   PRO A 178     -23.347   0.341  34.731  1.00 68.56           C  
ATOM   1423  CB  PRO A 178     -24.469   2.070  36.246  1.00 68.56           C  
ATOM   1424  O   PRO A 178     -24.060  -0.670  34.746  1.00 68.56           O  
ATOM   1425  CG  PRO A 178     -25.957   1.734  36.176  1.00 68.56           C  
ATOM   1426  CD  PRO A 178     -26.325   2.043  34.728  1.00 68.56           C  
ATOM   1427  N   GLU A 179     -22.022   0.275  34.605  1.00 66.94           N  
ATOM   1428  CA  GLU A 179     -21.307  -0.996  34.587  1.00 66.94           C  
ATOM   1429  C   GLU A 179     -21.144  -1.508  36.020  1.00 66.94           C  
ATOM   1430  CB  GLU A 179     -19.979  -0.882  33.819  1.00 66.94           C  
ATOM   1431  O   GLU A 179     -20.704  -0.781  36.908  1.00 66.94           O  
ATOM   1432  CG  GLU A 179     -19.400  -2.284  33.567  1.00 66.94           C  
ATOM   1433  CD  GLU A 179     -18.245  -2.322  32.555  1.00 66.94           C  
ATOM   1434  OE1 GLU A 179     -18.136  -3.380  31.883  1.00 66.94           O  
ATOM   1435  OE2 GLU A 179     -17.516  -1.316  32.432  1.00 66.94           O  
ATOM   1436  N   VAL A 180     -21.523  -2.765  36.252  1.00 65.25           N  
ATOM   1437  CA  VAL A 180     -21.414  -3.414  37.561  1.00 65.25           C  
ATOM   1438  C   VAL A 180     -20.402  -4.545  37.449  1.00 65.25           C  
ATOM   1439  CB  VAL A 180     -22.780  -3.914  38.070  1.00 65.25           C  
ATOM   1440  O   VAL A 180     -20.587  -5.473  36.657  1.00 65.25           O  
ATOM   1441  CG1 VAL A 180     -22.663  -4.447  39.501  1.00 65.25           C  
ATOM   1442  CG2 VAL A 180     -23.840  -2.804  38.079  1.00 65.25           C  
ATOM   1443  N   ASP A 181     -19.345  -4.472  38.251  1.00 63.25           N  
ATOM   1444  CA  ASP A 181     -18.308  -5.498  38.306  1.00 63.25           C  
ATOM   1445  C   ASP A 181     -18.824  -6.816  38.906  1.00 63.25           C  
ATOM   1446  CB  ASP A 181     -17.100  -4.958  39.098  1.00 63.25           C  
ATOM   1447  O   ASP A 181     -19.863  -6.871  39.569  1.00 63.25           O  
ATOM   1448  CG  ASP A 181     -15.883  -4.631  38.233  1.00 63.25           C  
ATOM   1449  OD1 ASP A 181     -15.971  -4.703  36.988  1.00 63.25           O  
ATOM   1450  OD2 ASP A 181     -14.821  -4.413  38.846  1.00 63.25           O  
ATOM   1451  N   ALA A 182     -18.059  -7.902  38.750  1.00 62.78           N  
ATOM   1452  CA  ALA A 182     -18.379  -9.208  39.344  1.00 62.78           C  
ATOM   1453  C   ALA A 182     -18.511  -9.173  40.887  1.00 62.78           C  
ATOM   1454  CB  ALA A 182     -17.306 -10.211  38.898  1.00 62.78           C  
ATOM   1455  O   ALA A 182     -19.074 -10.093  41.482  1.00 62.78           O  
ATOM   1456  N   GLN A 183     -17.997  -8.119  41.527  1.00 63.91           N  
ATOM   1457  CA  GLN A 183     -18.071  -7.835  42.960  1.00 63.91           C  
ATOM   1458  C   GLN A 183     -19.217  -6.876  43.341  1.00 63.91           C  
ATOM   1459  CB  GLN A 183     -16.710  -7.296  43.440  1.00 63.91           C  
ATOM   1460  O   GLN A 183     -19.417  -6.629  44.528  1.00 63.91           O  
ATOM   1461  CG  GLN A 183     -15.570  -8.331  43.386  1.00 63.91           C  
ATOM   1462  CD  GLN A 183     -14.959  -8.574  42.005  1.00 63.91           C  
ATOM   1463  NE2 GLN A 183     -14.076  -9.539  41.874  1.00 63.91           N  
ATOM   1464  OE1 GLN A 183     -15.240  -7.938  41.009  1.00 63.91           O  
ATOM   1465  N   GLY A 184     -19.994  -6.371  42.375  1.00 62.62           N  
ATOM   1466  CA  GLY A 184     -21.118  -5.463  42.621  1.00 62.62           C  
ATOM   1467  C   GLY A 184     -20.740  -3.985  42.771  1.00 62.62           C  
ATOM   1468  O   GLY A 184     -21.595  -3.196  43.164  1.00 62.62           O  
ATOM   1469  N   GLU A 185     -19.489  -3.607  42.491  1.00 66.00           N  
ATOM   1470  CA  GLU A 185     -19.052  -2.206  42.496  1.00 66.00           C  
ATOM   1471  C   GLU A 185     -19.374  -1.535  41.152  1.00 66.00           C  
ATOM   1472  CB  GLU A 185     -17.558  -2.080  42.864  1.00 66.00           C  
ATOM   1473  O   GLU A 185     -19.228  -2.152  40.094  1.00 66.00           O  
ATOM   1474  CG  GLU A 185     -17.271  -2.589  44.292  1.00 66.00           C  
ATOM   1475  CD  GLU A 185     -15.876  -2.228  44.845  1.00 66.00           C  
ATOM   1476  OE1 GLU A 185     -15.689  -2.402  46.074  1.00 66.00           O  
ATOM   1477  OE2 GLU A 185     -14.994  -1.794  44.071  1.00 66.00           O  
ATOM   1478  N   GLU A 186     -19.830  -0.280  41.196  1.00 61.84           N  
ATOM   1479  CA  GLU A 186     -20.048   0.533  39.996  1.00 61.84           C  
ATOM   1480  C   GLU A 186     -18.691   0.900  39.379  1.00 61.84           C  
ATOM   1481  CB  GLU A 186     -20.879   1.794  40.309  1.00 61.84           C  
ATOM   1482  O   GLU A 186     -17.904   1.654  39.959  1.00 61.84           O  
ATOM   1483  CG  GLU A 186     -22.345   1.476  40.661  1.00 61.84           C  
ATOM   1484  CD  GLU A 186     -23.226   2.727  40.860  1.00 61.84           C  
ATOM   1485  OE1 GLU A 186     -24.468   2.553  40.892  1.00 61.84           O  
ATOM   1486  OE2 GLU A 186     -22.679   3.841  41.037  1.00 61.84           O  
ATOM   1487  N   MET A 187     -18.415   0.347  38.200  1.00 65.44           N  
ATOM   1488  CA  MET A 187     -17.279   0.720  37.364  1.00 65.44           C  
ATOM   1489  C   MET A 187     -17.656   1.876  36.433  1.00 65.44           C  
ATOM   1490  CB  MET A 187     -16.762  -0.507  36.592  1.00 65.44           C  
ATOM   1491  O   MET A 187     -18.826   2.213  36.247  1.00 65.44           O  
ATOM   1492  CG  MET A 187     -15.817  -1.359  37.448  1.00 65.44           C  
ATOM   1493  SD  MET A 187     -14.238  -0.553  37.871  1.00 65.44           S  
ATOM   1494  CE  MET A 187     -13.436  -1.909  38.762  1.00 65.44           C  
ATOM   1495  N   LYS A 188     -16.635   2.511  35.845  1.00 63.69           N  
ATOM   1496  CA  LYS A 188     -16.834   3.545  34.820  1.00 63.69           C  
ATOM   1497  C   LYS A 188     -17.660   2.999  33.658  1.00 63.69           C  
ATOM   1498  CB  LYS A 188     -15.493   4.032  34.274  1.00 63.69           C  
ATOM   1499  O   LYS A 188     -17.401   1.898  33.197  1.00 63.69           O  
ATOM   1500  CG  LYS A 188     -14.856   5.072  35.194  1.00 63.69           C  
ATOM   1501  CD  LYS A 188     -13.610   5.610  34.497  1.00 63.69           C  
ATOM   1502  CE  LYS A 188     -13.163   6.901  35.167  1.00 63.69           C  
ATOM   1503  NZ  LYS A 188     -12.387   7.686  34.190  1.00 63.69           N  
ATOM   1504  N   GLU A 189     -18.589   3.805  33.154  1.00 68.00           N  
ATOM   1505  CA  GLU A 189     -19.414   3.460  31.996  1.00 68.00           C  
ATOM   1506  C   GLU A 189     -18.535   3.082  30.781  1.00 68.00           C  
ATOM   1507  CB  GLU A 189     -20.336   4.650  31.655  1.00 68.00           C  
ATOM   1508  O   GLU A 189     -17.656   3.839  30.370  1.00 68.00           O  
ATOM   1509  CG  GLU A 189     -21.338   4.999  32.777  1.00 68.00           C  
ATOM   1510  CD  GLU A 189     -22.187   6.253  32.485  1.00 68.00           C  
ATOM   1511  OE1 GLU A 189     -23.130   6.500  33.273  1.00 68.00           O  
ATOM   1512  OE2 GLU A 189     -21.841   7.001  31.539  1.00 68.00           O  
ATOM   1513  N   GLU A 190     -18.778   1.925  30.150  1.00 74.44           N  
ATOM   1514  CA  GLU A 190     -18.041   1.497  28.940  1.00 74.44           C  
ATOM   1515  C   GLU A 190     -18.209   2.503  27.771  1.00 74.44           C  
ATOM   1516  CB  GLU A 190     -18.506   0.085  28.495  1.00 74.44           C  
ATOM   1517  O   GLU A 190     -17.338   2.608  26.896  1.00 74.44           O  
ATOM   1518  CG  GLU A 190     -17.528  -1.082  28.786  1.00 74.44           C  
ATOM   1519  CD  GLU A 190     -18.054  -2.447  28.265  1.00 74.44           C  
ATOM   1520  OE1 GLU A 190     -17.462  -3.539  28.449  1.00 74.44           O  
ATOM   1521  OE2 GLU A 190     -19.052  -2.464  27.514  1.00 74.44           O  
ATOM   1522  N   PHE A 191     -19.319   3.257  27.757  1.00 83.56           N  
ATOM   1523  CA  PHE A 191     -19.714   4.201  26.705  1.00 83.56           C  
ATOM   1524  C   PHE A 191     -19.912   5.646  27.213  1.00 83.56           C  
ATOM   1525  CB  PHE A 191     -20.948   3.663  25.952  1.00 83.56           C  
ATOM   1526  O   PHE A 191     -20.917   6.277  26.887  1.00 83.56           O  
ATOM   1527  CG  PHE A 191     -20.727   2.366  25.196  1.00 83.56           C  
ATOM   1528  CD1 PHE A 191     -20.046   2.373  23.964  1.00 83.56           C  
ATOM   1529  CD2 PHE A 191     -21.198   1.150  25.722  1.00 83.56           C  
ATOM   1530  CE1 PHE A 191     -19.852   1.172  23.256  1.00 83.56           C  
ATOM   1531  CE2 PHE A 191     -21.002  -0.050  25.018  1.00 83.56           C  
ATOM   1532  CZ  PHE A 191     -20.334  -0.040  23.781  1.00 83.56           C  
ATOM   1533  N   GLU A 192     -18.937   6.207  27.942  1.00 83.81           N  
ATOM   1534  CA  GLU A 192     -18.984   7.607  28.424  1.00 83.81           C  
ATOM   1535  C   GLU A 192     -19.171   8.623  27.275  1.00 83.81           C  
ATOM   1536  CB  GLU A 192     -17.673   7.972  29.165  1.00 83.81           C  
ATOM   1537  O   GLU A 192     -19.961   9.570  27.356  1.00 83.81           O  
ATOM   1538  CG  GLU A 192     -17.477   7.311  30.545  1.00 83.81           C  
ATOM   1539  CD  GLU A 192     -16.153   7.692  31.259  1.00 83.81           C  
ATOM   1540  OE1 GLU A 192     -15.856   7.169  32.363  1.00 83.81           O  
ATOM   1541  OE2 GLU A 192     -15.383   8.536  30.735  1.00 83.81           O  
ATOM   1542  N   THR A 193     -18.440   8.448  26.168  1.00 90.56           N  
ATOM   1543  CA  THR A 193     -18.453   9.397  25.048  1.00 90.56           C  
ATOM   1544  C   THR A 193     -18.862   8.754  23.730  1.00 90.56           C  
ATOM   1545  CB  THR A 193     -17.111  10.128  24.896  1.00 90.56           C  
ATOM   1546  O   THR A 193     -18.628   7.575  23.466  1.00 90.56           O  
ATOM   1547  CG2 THR A 193     -16.592  10.754  26.189  1.00 90.56           C  
ATOM   1548  OG1 THR A 193     -16.119   9.286  24.362  1.00 90.56           O  
ATOM   1549  N   TYR A 194     -19.388   9.568  22.809  1.00 93.12           N  
ATOM   1550  CA  TYR A 194     -19.638   9.114  21.437  1.00 93.12           C  
ATOM   1551  C   TYR A 194     -18.366   8.568  20.757  1.00 93.12           C  
ATOM   1552  CB  TYR A 194     -20.247  10.264  20.624  1.00 93.12           C  
ATOM   1553  O   TYR A 194     -18.451   7.667  19.924  1.00 93.12           O  
ATOM   1554  CG  TYR A 194     -20.513   9.907  19.172  1.00 93.12           C  
ATOM   1555  CD1 TYR A 194     -19.833  10.575  18.133  1.00 93.12           C  
ATOM   1556  CD2 TYR A 194     -21.412   8.868  18.867  1.00 93.12           C  
ATOM   1557  CE1 TYR A 194     -20.062  10.211  16.791  1.00 93.12           C  
ATOM   1558  CE2 TYR A 194     -21.605   8.474  17.531  1.00 93.12           C  
ATOM   1559  OH  TYR A 194     -21.099   8.730  15.206  1.00 93.12           O  
ATOM   1560  CZ  TYR A 194     -20.930   9.139  16.491  1.00 93.12           C  
ATOM   1561  N   ALA A 195     -17.178   9.061  21.133  1.00 94.94           N  
ATOM   1562  CA  ALA A 195     -15.906   8.557  20.619  1.00 94.94           C  
ATOM   1563  C   ALA A 195     -15.645   7.096  21.033  1.00 94.94           C  
ATOM   1564  CB  ALA A 195     -14.783   9.489  21.089  1.00 94.94           C  
ATOM   1565  O   ALA A 195     -15.096   6.332  20.238  1.00 94.94           O  
ATOM   1566  N   ASP A 196     -16.100   6.686  22.219  1.00 92.56           N  
ATOM   1567  CA  ASP A 196     -15.982   5.312  22.715  1.00 92.56           C  
ATOM   1568  C   ASP A 196     -16.858   4.343  21.919  1.00 92.56           C  
ATOM   1569  CB  ASP A 196     -16.343   5.272  24.207  1.00 92.56           C  
ATOM   1570  O   ASP A 196     -16.403   3.267  21.522  1.00 92.56           O  
ATOM   1571  CG  ASP A 196     -15.368   6.122  25.012  1.00 92.56           C  
ATOM   1572  OD1 ASP A 196     -14.153   5.865  24.838  1.00 92.56           O  
ATOM   1573  OD2 ASP A 196     -15.823   7.041  25.720  1.00 92.56           O  
ATOM   1574  N   ALA A 197     -18.080   4.761  21.587  1.00 94.19           N  
ATOM   1575  CA  ALA A 197     -18.962   3.998  20.710  1.00 94.19           C  
ATOM   1576  C   ALA A 197     -18.441   3.932  19.262  1.00 94.19           C  
ATOM   1577  CB  ALA A 197     -20.355   4.617  20.781  1.00 94.19           C  
ATOM   1578  O   ALA A 197     -18.645   2.937  18.560  1.00 94.19           O  
ATOM   1579  N   LEU A 198     -17.744   4.976  18.801  1.00 96.12           N  
ATOM   1580  CA  LEU A 198     -17.082   5.012  17.492  1.00 96.12           C  
ATOM   1581  C   LEU A 198     -15.886   4.054  17.434  1.00 96.12           C  
ATOM   1582  CB  LEU A 198     -16.681   6.465  17.174  1.00 96.12           C  
ATOM   1583  O   LEU A 198     -15.724   3.341  16.443  1.00 96.12           O  
ATOM   1584  CG  LEU A 198     -17.102   6.919  15.764  1.00 96.12           C  
ATOM   1585  CD1 LEU A 198     -17.474   8.395  15.798  1.00 96.12           C  
ATOM   1586  CD2 LEU A 198     -15.972   6.750  14.750  1.00 96.12           C  
ATOM   1587  N   TRP A 199     -15.091   3.994  18.507  1.00 96.06           N  
ATOM   1588  CA  TRP A 199     -14.023   3.007  18.679  1.00 96.06           C  
ATOM   1589  C   TRP A 199     -14.578   1.582  18.644  1.00 96.06           C  
ATOM   1590  CB  TRP A 199     -13.276   3.274  19.991  1.00 96.06           C  
ATOM   1591  O   TRP A 199     -14.138   0.774  17.825  1.00 96.06           O  
ATOM   1592  CG  TRP A 199     -12.311   2.196  20.380  1.00 96.06           C  
ATOM   1593  CD1 TRP A 199     -12.498   1.277  21.355  1.00 96.06           C  
ATOM   1594  CD2 TRP A 199     -11.029   1.866  19.770  1.00 96.06           C  
ATOM   1595  CE2 TRP A 199     -10.475   0.744  20.459  1.00 96.06           C  
ATOM   1596  CE3 TRP A 199     -10.288   2.404  18.694  1.00 96.06           C  
ATOM   1597  NE1 TRP A 199     -11.410   0.431  21.425  1.00 96.06           N  
ATOM   1598  CH2 TRP A 199      -8.512   0.762  19.037  1.00 96.06           C  
ATOM   1599  CZ2 TRP A 199      -9.233   0.198  20.105  1.00 96.06           C  
ATOM   1600  CZ3 TRP A 199      -9.042   1.857  18.329  1.00 96.06           C  
ATOM   1601  N   TRP A 200     -15.606   1.299  19.450  1.00 95.44           N  
ATOM   1602  CA  TRP A 200     -16.282   0.002  19.457  1.00 95.44           C  
ATOM   1603  C   TRP A 200     -16.812  -0.386  18.068  1.00 95.44           C  
ATOM   1604  CB  TRP A 200     -17.430   0.044  20.467  1.00 95.44           C  
ATOM   1605  O   TRP A 200     -16.568  -1.499  17.592  1.00 95.44           O  
ATOM   1606  CG  TRP A 200     -18.333  -1.139  20.360  1.00 95.44           C  
ATOM   1607  CD1 TRP A 200     -18.045  -2.370  20.820  1.00 95.44           C  
ATOM   1608  CD2 TRP A 200     -19.575  -1.274  19.609  1.00 95.44           C  
ATOM   1609  CE2 TRP A 200     -19.985  -2.639  19.665  1.00 95.44           C  
ATOM   1610  CE3 TRP A 200     -20.356  -0.392  18.833  1.00 95.44           C  
ATOM   1611  NE1 TRP A 200     -19.038  -3.253  20.456  1.00 95.44           N  
ATOM   1612  CH2 TRP A 200     -21.846  -2.211  18.185  1.00 95.44           C  
ATOM   1613  CZ2 TRP A 200     -21.106  -3.110  18.973  1.00 95.44           C  
ATOM   1614  CZ3 TRP A 200     -21.477  -0.856  18.123  1.00 95.44           C  
ATOM   1615  N   GLY A 201     -17.497   0.540  17.388  1.00 95.56           N  
ATOM   1616  CA  GLY A 201     -18.045   0.314  16.052  1.00 95.56           C  
ATOM   1617  C   GLY A 201     -16.954   0.010  15.027  1.00 95.56           C  
ATOM   1618  O   GLY A 201     -17.091  -0.928  14.245  1.00 95.56           O  
ATOM   1619  N   LEU A 202     -15.830   0.733  15.069  1.00 96.75           N  
ATOM   1620  CA  LEU A 202     -14.690   0.483  14.187  1.00 96.75           C  
ATOM   1621  C   LEU A 202     -14.072  -0.903  14.426  1.00 96.75           C  
ATOM   1622  CB  LEU A 202     -13.659   1.611  14.371  1.00 96.75           C  
ATOM   1623  O   LEU A 202     -13.857  -1.640  13.466  1.00 96.75           O  
ATOM   1624  CG  LEU A 202     -12.429   1.495  13.451  1.00 96.75           C  
ATOM   1625  CD1 LEU A 202     -12.794   1.602  11.967  1.00 96.75           C  
ATOM   1626  CD2 LEU A 202     -11.438   2.612  13.780  1.00 96.75           C  
ATOM   1627  N   ILE A 203     -13.816  -1.276  15.684  1.00 96.12           N  
ATOM   1628  CA  ILE A 203     -13.234  -2.578  16.055  1.00 96.12           C  
ATOM   1629  C   ILE A 203     -14.171  -3.741  15.704  1.00 96.12           C  
ATOM   1630  CB  ILE A 203     -12.855  -2.547  17.557  1.00 96.12           C  
ATOM   1631  O   ILE A 203     -13.708  -4.793  15.252  1.00 96.12           O  
ATOM   1632  CG1 ILE A 203     -11.701  -1.555  17.842  1.00 96.12           C  
ATOM   1633  CG2 ILE A 203     -12.494  -3.926  18.142  1.00 96.12           C  
ATOM   1634  CD1 ILE A 203     -10.438  -1.739  16.990  1.00 96.12           C  
ATOM   1635  N   THR A 204     -15.481  -3.543  15.857  1.00 95.00           N  
ATOM   1636  CA  THR A 204     -16.509  -4.547  15.549  1.00 95.00           C  
ATOM   1637  C   THR A 204     -16.691  -4.726  14.042  1.00 95.00           C  
ATOM   1638  CB  THR A 204     -17.841  -4.183  16.223  1.00 95.00           C  
ATOM   1639  O   THR A 204     -16.608  -5.849  13.547  1.00 95.00           O  
ATOM   1640  CG2 THR A 204     -18.915  -5.251  16.020  1.00 95.00           C  
ATOM   1641  OG1 THR A 204     -17.640  -4.080  17.611  1.00 95.00           O  
ATOM   1642  N   LEU A 205     -16.868  -3.637  13.282  1.00 95.19           N  
ATOM   1643  CA  LEU A 205     -17.060  -3.702  11.826  1.00 95.19           C  
ATOM   1644  C   LEU A 205     -15.794  -4.131  11.076  1.00 95.19           C  
ATOM   1645  CB  LEU A 205     -17.555  -2.346  11.293  1.00 95.19           C  
ATOM   1646  O   LEU A 205     -15.887  -4.763  10.025  1.00 95.19           O  
ATOM   1647  CG  LEU A 205     -18.960  -1.927  11.762  1.00 95.19           C  
ATOM   1648  CD1 LEU A 205     -19.373  -0.663  11.011  1.00 95.19           C  
ATOM   1649  CD2 LEU A 205     -19.996  -3.026  11.531  1.00 95.19           C  
ATOM   1650  N   ALA A 206     -14.614  -3.841  11.631  1.00 95.00           N  
ATOM   1651  CA  ALA A 206     -13.344  -4.363  11.133  1.00 95.00           C  
ATOM   1652  C   ALA A 206     -13.095  -5.833  11.517  1.00 95.00           C  
ATOM   1653  CB  ALA A 206     -12.206  -3.453  11.612  1.00 95.00           C  
ATOM   1654  O   ALA A 206     -12.060  -6.382  11.141  1.00 95.00           O  
ATOM   1655  N   THR A 207     -14.011  -6.487  12.245  1.00 95.69           N  
ATOM   1656  CA  THR A 207     -13.897  -7.882  12.714  1.00 95.69           C  
ATOM   1657  C   THR A 207     -12.668  -8.154  13.594  1.00 95.69           C  
ATOM   1658  CB  THR A 207     -14.042  -8.908  11.569  1.00 95.69           C  
ATOM   1659  O   THR A 207     -12.184  -9.280  13.648  1.00 95.69           O  
ATOM   1660  CG2 THR A 207     -15.351  -8.733  10.806  1.00 95.69           C  
ATOM   1661  OG1 THR A 207     -13.009  -8.809  10.613  1.00 95.69           O  
ATOM   1662  N   ILE A 208     -12.152  -7.129  14.288  1.00 96.31           N  
ATOM   1663  CA  ILE A 208     -11.023  -7.273  15.223  1.00 96.31           C  
ATOM   1664  C   ILE A 208     -11.526  -7.849  16.549  1.00 96.31           C  
ATOM   1665  CB  ILE A 208     -10.285  -5.928  15.424  1.00 96.31           C  
ATOM   1666  O   ILE A 208     -10.983  -8.838  17.026  1.00 96.31           O  
ATOM   1667  CG1 ILE A 208      -9.651  -5.434  14.106  1.00 96.31           C  
ATOM   1668  CG2 ILE A 208      -9.210  -6.053  16.523  1.00 96.31           C  
ATOM   1669  CD1 ILE A 208      -9.133  -3.990  14.170  1.00 96.31           C  
ATOM   1670  N   GLY A 209     -12.570  -7.236  17.120  1.00 94.19           N  
ATOM   1671  CA  GLY A 209     -13.250  -7.732  18.319  1.00 94.19           C  
ATOM   1672  C   GLY A 209     -12.348  -7.880  19.548  1.00 94.19           C  
ATOM   1673  O   GLY A 209     -12.244  -8.976  20.087  1.00 94.19           O  
ATOM   1674  N   TYR A 210     -11.717  -6.793  20.010  1.00 92.62           N  
ATOM   1675  CA  TYR A 210     -10.889  -6.827  21.227  1.00 92.62           C  
ATOM   1676  C   TYR A 210     -11.666  -7.256  22.481  1.00 92.62           C  
ATOM   1677  CB  TYR A 210     -10.246  -5.451  21.467  1.00 92.62           C  
ATOM   1678  O   TYR A 210     -11.082  -7.883  23.361  1.00 92.62           O  
ATOM   1679  CG  TYR A 210      -9.136  -5.072  20.507  1.00 92.62           C  
ATOM   1680  CD1 TYR A 210      -8.067  -5.961  20.283  1.00 92.62           C  
ATOM   1681  CD2 TYR A 210      -9.139  -3.807  19.888  1.00 92.62           C  
ATOM   1682  CE1 TYR A 210      -7.021  -5.607  19.412  1.00 92.62           C  
ATOM   1683  CE2 TYR A 210      -8.088  -3.443  19.024  1.00 92.62           C  
ATOM   1684  OH  TYR A 210      -6.026  -4.013  17.932  1.00 92.62           O  
ATOM   1685  CZ  TYR A 210      -7.035  -4.347  18.778  1.00 92.62           C  
ATOM   1686  N   GLY A 211     -12.966  -6.946  22.544  1.00 89.62           N  
ATOM   1687  CA  GLY A 211     -13.824  -7.269  23.688  1.00 89.62           C  
ATOM   1688  C   GLY A 211     -13.659  -6.318  24.877  1.00 89.62           C  
ATOM   1689  O   GLY A 211     -14.137  -6.631  25.957  1.00 89.62           O  
ATOM   1690  N   ASP A 212     -12.996  -5.178  24.675  1.00 89.06           N  
ATOM   1691  CA  ASP A 212     -12.793  -4.110  25.659  1.00 89.06           C  
ATOM   1692  C   ASP A 212     -14.050  -3.266  25.911  1.00 89.06           C  
ATOM   1693  CB  ASP A 212     -11.634  -3.208  25.178  1.00 89.06           C  
ATOM   1694  O   ASP A 212     -14.186  -2.693  26.984  1.00 89.06           O  
ATOM   1695  CG  ASP A 212     -11.862  -2.528  23.812  1.00 89.06           C  
ATOM   1696  OD1 ASP A 212     -12.407  -3.187  22.892  1.00 89.06           O  
ATOM   1697  OD2 ASP A 212     -11.423  -1.367  23.630  1.00 89.06           O  
ATOM   1698  N   LYS A 213     -14.948  -3.175  24.923  1.00 89.31           N  
ATOM   1699  CA  LYS A 213     -16.263  -2.524  25.029  1.00 89.31           C  
ATOM   1700  C   LYS A 213     -17.312  -3.400  24.370  1.00 89.31           C  
ATOM   1701  CB  LYS A 213     -16.233  -1.120  24.402  1.00 89.31           C  
ATOM   1702  O   LYS A 213     -17.086  -3.892  23.260  1.00 89.31           O  
ATOM   1703  CG  LYS A 213     -15.346  -0.180  25.224  1.00 89.31           C  
ATOM   1704  CD  LYS A 213     -15.276   1.236  24.653  1.00 89.31           C  
ATOM   1705  CE  LYS A 213     -14.445   2.045  25.653  1.00 89.31           C  
ATOM   1706  NZ  LYS A 213     -13.826   3.244  25.054  1.00 89.31           N  
ATOM   1707  N   THR A 214     -18.454  -3.617  25.015  1.00 91.06           N  
ATOM   1708  CA  THR A 214     -19.507  -4.503  24.504  1.00 91.06           C  
ATOM   1709  C   THR A 214     -20.894  -4.067  24.981  1.00 91.06           C  
ATOM   1710  CB  THR A 214     -19.283  -5.963  24.940  1.00 91.06           C  
ATOM   1711  O   THR A 214     -21.105  -3.939  26.180  1.00 91.06           O  
ATOM   1712  CG2 THR A 214     -18.082  -6.625  24.262  1.00 91.06           C  
ATOM   1713  OG1 THR A 214     -19.078  -6.055  26.333  1.00 91.06           O  
ATOM   1714  N   PRO A 215     -21.895  -3.928  24.090  1.00 91.25           N  
ATOM   1715  CA  PRO A 215     -23.246  -3.575  24.522  1.00 91.25           C  
ATOM   1716  C   PRO A 215     -23.796  -4.624  25.500  1.00 91.25           C  
ATOM   1717  CB  PRO A 215     -24.076  -3.466  23.242  1.00 91.25           C  
ATOM   1718  O   PRO A 215     -23.808  -5.835  25.214  1.00 91.25           O  
ATOM   1719  CG  PRO A 215     -23.330  -4.360  22.254  1.00 91.25           C  
ATOM   1720  CD  PRO A 215     -21.868  -4.193  22.661  1.00 91.25           C  
ATOM   1721  N   LYS A 216     -24.240  -4.174  26.675  1.00 88.00           N  
ATOM   1722  CA  LYS A 216     -24.743  -5.057  27.733  1.00 88.00           C  
ATOM   1723  C   LYS A 216     -26.249  -5.240  27.614  1.00 88.00           C  
ATOM   1724  CB  LYS A 216     -24.361  -4.516  29.121  1.00 88.00           C  
ATOM   1725  O   LYS A 216     -26.742  -6.341  27.875  1.00 88.00           O  
ATOM   1726  CG  LYS A 216     -22.869  -4.209  29.331  1.00 88.00           C  
ATOM   1727  CD  LYS A 216     -21.864  -5.372  29.210  1.00 88.00           C  
ATOM   1728  CE  LYS A 216     -20.505  -4.693  29.454  1.00 88.00           C  
ATOM   1729  NZ  LYS A 216     -19.292  -5.529  29.323  1.00 88.00           N  
ATOM   1730  N   THR A 217     -26.968  -4.211  27.170  1.00 91.81           N  
ATOM   1731  CA  THR A 217     -28.426  -4.264  27.033  1.00 91.81           C  
ATOM   1732  C   THR A 217     -28.851  -5.191  25.899  1.00 91.81           C  
ATOM   1733  CB  THR A 217     -29.062  -2.884  26.829  1.00 91.81           C  
ATOM   1734  O   THR A 217     -28.154  -5.380  24.899  1.00 91.81           O  
ATOM   1735  CG2 THR A 217     -28.637  -1.869  27.875  1.00 91.81           C  
ATOM   1736  OG1 THR A 217     -28.768  -2.403  25.549  1.00 91.81           O  
ATOM   1737  N   TRP A 218     -30.040  -5.783  26.029  1.00 91.88           N  
ATOM   1738  CA  TRP A 218     -30.622  -6.587  24.954  1.00 91.88           C  
ATOM   1739  C   TRP A 218     -30.856  -5.759  23.681  1.00 91.88           C  
ATOM   1740  CB  TRP A 218     -31.928  -7.211  25.449  1.00 91.88           C  
ATOM   1741  O   TRP A 218     -30.579  -6.229  22.577  1.00 91.88           O  
ATOM   1742  CG  TRP A 218     -32.676  -7.943  24.384  1.00 91.88           C  
ATOM   1743  CD1 TRP A 218     -33.735  -7.455  23.700  1.00 91.88           C  
ATOM   1744  CD2 TRP A 218     -32.390  -9.252  23.806  1.00 91.88           C  
ATOM   1745  CE2 TRP A 218     -33.336  -9.498  22.766  1.00 91.88           C  
ATOM   1746  CE3 TRP A 218     -31.424 -10.253  24.051  1.00 91.88           C  
ATOM   1747  NE1 TRP A 218     -34.133  -8.373  22.749  1.00 91.88           N  
ATOM   1748  CH2 TRP A 218     -32.358 -11.658  22.283  1.00 91.88           C  
ATOM   1749  CZ2 TRP A 218     -33.329 -10.679  22.010  1.00 91.88           C  
ATOM   1750  CZ3 TRP A 218     -31.409 -11.444  23.300  1.00 91.88           C  
ATOM   1751  N   GLU A 219     -31.317  -4.516  23.834  1.00 93.19           N  
ATOM   1752  CA  GLU A 219     -31.575  -3.598  22.721  1.00 93.19           C  
ATOM   1753  C   GLU A 219     -30.280  -3.227  21.988  1.00 93.19           C  
ATOM   1754  CB  GLU A 219     -32.284  -2.341  23.243  1.00 93.19           C  
ATOM   1755  O   GLU A 219     -30.203  -3.360  20.764  1.00 93.19           O  
ATOM   1756  CG  GLU A 219     -33.669  -2.660  23.828  1.00 93.19           C  
ATOM   1757  CD  GLU A 219     -34.445  -1.414  24.283  1.00 93.19           C  
ATOM   1758  OE1 GLU A 219     -35.568  -1.621  24.795  1.00 93.19           O  
ATOM   1759  OE2 GLU A 219     -33.941  -0.288  24.082  1.00 93.19           O  
ATOM   1760  N   GLY A 220     -29.229  -2.868  22.730  1.00 92.88           N  
ATOM   1761  CA  GLY A 220     -27.910  -2.564  22.183  1.00 92.88           C  
ATOM   1762  C   GLY A 220     -27.300  -3.766  21.468  1.00 92.88           C  
ATOM   1763  O   GLY A 220     -26.771  -3.624  20.366  1.00 92.88           O  
ATOM   1764  N   ARG A 221     -27.458  -4.977  22.018  1.00 94.38           N  
ATOM   1765  CA  ARG A 221     -27.030  -6.227  21.364  1.00 94.38           C  
ATOM   1766  C   ARG A 221     -27.788  -6.510  20.072  1.00 94.38           C  
ATOM   1767  CB  ARG A 221     -27.191  -7.406  22.327  1.00 94.38           C  
ATOM   1768  O   ARG A 221     -27.170  -6.938  19.100  1.00 94.38           O  
ATOM   1769  CG  ARG A 221     -26.127  -7.375  23.425  1.00 94.38           C  
ATOM   1770  CD  ARG A 221     -26.437  -8.456  24.456  1.00 94.38           C  
ATOM   1771  NE  ARG A 221     -25.478  -8.401  25.564  1.00 94.38           N  
ATOM   1772  NH1 ARG A 221     -26.259 -10.234  26.706  1.00 94.38           N  
ATOM   1773  NH2 ARG A 221     -24.599  -9.011  27.566  1.00 94.38           N  
ATOM   1774  CZ  ARG A 221     -25.451  -9.211  26.605  1.00 94.38           C  
ATOM   1775  N   LEU A 222     -29.098  -6.269  20.032  1.00 96.44           N  
ATOM   1776  CA  LEU A 222     -29.909  -6.472  18.829  1.00 96.44           C  
ATOM   1777  C   LEU A 222     -29.511  -5.496  17.710  1.00 96.44           C  
ATOM   1778  CB  LEU A 222     -31.393  -6.332  19.210  1.00 96.44           C  
ATOM   1779  O   LEU A 222     -29.344  -5.902  16.554  1.00 96.44           O  
ATOM   1780  CG  LEU A 222     -32.363  -6.631  18.053  1.00 96.44           C  
ATOM   1781  CD1 LEU A 222     -32.317  -8.103  17.633  1.00 96.44           C  
ATOM   1782  CD2 LEU A 222     -33.791  -6.299  18.481  1.00 96.44           C  
ATOM   1783  N   ILE A 223     -29.307  -4.223  18.061  1.00 94.94           N  
ATOM   1784  CA  ILE A 223     -28.816  -3.186  17.144  1.00 94.94           C  
ATOM   1785  C   ILE A 223     -27.420  -3.566  16.646  1.00 94.94           C  
ATOM   1786  CB  ILE A 223     -28.836  -1.806  17.842  1.00 94.94           C  
ATOM   1787  O   ILE A 223     -27.198  -3.648  15.437  1.00 94.94           O  
ATOM   1788  CG1 ILE A 223     -30.295  -1.369  18.107  1.00 94.94           C  
ATOM   1789  CG2 ILE A 223     -28.120  -0.726  17.005  1.00 94.94           C  
ATOM   1790  CD1 ILE A 223     -30.409  -0.207  19.098  1.00 94.94           C  
ATOM   1791  N   ALA A 224     -26.502  -3.881  17.559  1.00 94.69           N  
ATOM   1792  CA  ALA A 224     -25.142  -4.284  17.233  1.00 94.69           C  
ATOM   1793  C   ALA A 224     -25.100  -5.507  16.310  1.00 94.69           C  
ATOM   1794  CB  ALA A 224     -24.395  -4.560  18.538  1.00 94.69           C  
ATOM   1795  O   ALA A 224     -24.377  -5.492  15.318  1.00 94.69           O  
ATOM   1796  N   ALA A 225     -25.900  -6.542  16.578  1.00 95.75           N  
ATOM   1797  CA  ALA A 225     -25.967  -7.737  15.740  1.00 95.75           C  
ATOM   1798  C   ALA A 225     -26.438  -7.409  14.314  1.00 95.75           C  
ATOM   1799  CB  ALA A 225     -26.890  -8.757  16.417  1.00 95.75           C  
ATOM   1800  O   ALA A 225     -25.824  -7.842  13.337  1.00 95.75           O  
ATOM   1801  N   THR A 226     -27.489  -6.596  14.187  1.00 95.50           N  
ATOM   1802  CA  THR A 226     -28.065  -6.221  12.887  1.00 95.50           C  
ATOM   1803  C   THR A 226     -27.087  -5.383  12.063  1.00 95.50           C  
ATOM   1804  CB  THR A 226     -29.383  -5.456  13.079  1.00 95.50           C  
ATOM   1805  O   THR A 226     -26.822  -5.687  10.897  1.00 95.50           O  
ATOM   1806  CG2 THR A 226     -30.100  -5.220  11.748  1.00 95.50           C  
ATOM   1807  OG1 THR A 226     -30.263  -6.197  13.894  1.00 95.50           O  
ATOM   1808  N   PHE A 227     -26.505  -4.346  12.670  1.00 95.31           N  
ATOM   1809  CA  PHE A 227     -25.550  -3.470  11.996  1.00 95.31           C  
ATOM   1810  C   PHE A 227     -24.204  -4.150  11.732  1.00 95.31           C  
ATOM   1811  CB  PHE A 227     -25.372  -2.177  12.797  1.00 95.31           C  
ATOM   1812  O   PHE A 227     -23.576  -3.844  10.721  1.00 95.31           O  
ATOM   1813  CG  PHE A 227     -26.445  -1.143  12.514  1.00 95.31           C  
ATOM   1814  CD1 PHE A 227     -26.272  -0.239  11.453  1.00 95.31           C  
ATOM   1815  CD2 PHE A 227     -27.616  -1.077  13.288  1.00 95.31           C  
ATOM   1816  CE1 PHE A 227     -27.263   0.711  11.149  1.00 95.31           C  
ATOM   1817  CE2 PHE A 227     -28.607  -0.125  12.995  1.00 95.31           C  
ATOM   1818  CZ  PHE A 227     -28.434   0.766  11.923  1.00 95.31           C  
ATOM   1819  N   SER A 228     -23.785  -5.104  12.568  1.00 94.69           N  
ATOM   1820  CA  SER A 228     -22.568  -5.892  12.346  1.00 94.69           C  
ATOM   1821  C   SER A 228     -22.673  -6.743  11.078  1.00 94.69           C  
ATOM   1822  CB  SER A 228     -22.262  -6.748  13.577  1.00 94.69           C  
ATOM   1823  O   SER A 228     -21.782  -6.683  10.232  1.00 94.69           O  
ATOM   1824  OG  SER A 228     -21.060  -7.464  13.392  1.00 94.69           O  
ATOM   1825  N   LEU A 229     -23.798  -7.438  10.857  1.00 94.56           N  
ATOM   1826  CA  LEU A 229     -24.014  -8.228   9.633  1.00 94.56           C  
ATOM   1827  C   LEU A 229     -23.890  -7.378   8.358  1.00 94.56           C  
ATOM   1828  CB  LEU A 229     -25.406  -8.884   9.690  1.00 94.56           C  
ATOM   1829  O   LEU A 229     -23.256  -7.781   7.376  1.00 94.56           O  
ATOM   1830  CG  LEU A 229     -25.535 -10.039  10.698  1.00 94.56           C  
ATOM   1831  CD1 LEU A 229     -27.000 -10.466  10.797  1.00 94.56           C  
ATOM   1832  CD2 LEU A 229     -24.709 -11.258  10.279  1.00 94.56           C  
ATOM   1833  N   ILE A 230     -24.472  -6.179   8.381  1.00 94.94           N  
ATOM   1834  CA  ILE A 230     -24.441  -5.250   7.249  1.00 94.94           C  
ATOM   1835  C   ILE A 230     -23.039  -4.644   7.099  1.00 94.94           C  
ATOM   1836  CB  ILE A 230     -25.542  -4.176   7.416  1.00 94.94           C  
ATOM   1837  O   ILE A 230     -22.444  -4.701   6.023  1.00 94.94           O  
ATOM   1838  CG1 ILE A 230     -26.943  -4.834   7.466  1.00 94.94           C  
ATOM   1839  CG2 ILE A 230     -25.481  -3.156   6.264  1.00 94.94           C  
ATOM   1840  CD1 ILE A 230     -28.070  -3.874   7.868  1.00 94.94           C  
ATOM   1841  N   GLY A 231     -22.490  -4.072   8.168  1.00 94.31           N  
ATOM   1842  CA  GLY A 231     -21.254  -3.298   8.119  1.00 94.31           C  
ATOM   1843  C   GLY A 231     -20.019  -4.147   7.825  1.00 94.31           C  
ATOM   1844  O   GLY A 231     -19.201  -3.730   7.005  1.00 94.31           O  
ATOM   1845  N   VAL A 232     -19.921  -5.361   8.380  1.00 96.12           N  
ATOM   1846  CA  VAL A 232     -18.823  -6.298   8.071  1.00 96.12           C  
ATOM   1847  C   VAL A 232     -18.798  -6.625   6.578  1.00 96.12           C  
ATOM   1848  CB  VAL A 232     -18.946  -7.586   8.911  1.00 96.12           C  
ATOM   1849  O   VAL A 232     -17.735  -6.623   5.954  1.00 96.12           O  
ATOM   1850  CG1 VAL A 232     -17.967  -8.678   8.455  1.00 96.12           C  
ATOM   1851  CG2 VAL A 232     -18.659  -7.286  10.388  1.00 96.12           C  
ATOM   1852  N   SER A 233     -19.973  -6.825   5.971  1.00 94.50           N  
ATOM   1853  CA  SER A 233     -20.088  -7.091   4.536  1.00 94.50           C  
ATOM   1854  C   SER A 233     -19.501  -5.943   3.705  1.00 94.50           C  
ATOM   1855  CB  SER A 233     -21.548  -7.346   4.146  1.00 94.50           C  
ATOM   1856  O   SER A 233     -18.697  -6.188   2.807  1.00 94.50           O  
ATOM   1857  OG  SER A 233     -22.083  -8.445   4.861  1.00 94.50           O  
ATOM   1858  N   PHE A 234     -19.826  -4.685   4.033  1.00 94.50           N  
ATOM   1859  CA  PHE A 234     -19.305  -3.513   3.315  1.00 94.50           C  
ATOM   1860  C   PHE A 234     -17.817  -3.244   3.575  1.00 94.50           C  
ATOM   1861  CB  PHE A 234     -20.156  -2.272   3.627  1.00 94.50           C  
ATOM   1862  O   PHE A 234     -17.105  -2.872   2.640  1.00 94.50           O  
ATOM   1863  CG  PHE A 234     -21.477  -2.256   2.881  1.00 94.50           C  
ATOM   1864  CD1 PHE A 234     -21.501  -1.944   1.509  1.00 94.50           C  
ATOM   1865  CD2 PHE A 234     -22.678  -2.566   3.541  1.00 94.50           C  
ATOM   1866  CE1 PHE A 234     -22.710  -1.988   0.792  1.00 94.50           C  
ATOM   1867  CE2 PHE A 234     -23.888  -2.607   2.827  1.00 94.50           C  
ATOM   1868  CZ  PHE A 234     -23.903  -2.331   1.450  1.00 94.50           C  
ATOM   1869  N   PHE A 235     -17.318  -3.475   4.793  1.00 94.12           N  
ATOM   1870  CA  PHE A 235     -15.891  -3.339   5.118  1.00 94.12           C  
ATOM   1871  C   PHE A 235     -15.021  -4.416   4.450  1.00 94.12           C  
ATOM   1872  CB  PHE A 235     -15.698  -3.326   6.643  1.00 94.12           C  
ATOM   1873  O   PHE A 235     -13.849  -4.165   4.160  1.00 94.12           O  
ATOM   1874  CG  PHE A 235     -15.716  -1.933   7.245  1.00 94.12           C  
ATOM   1875  CD1 PHE A 235     -14.527  -1.364   7.743  1.00 94.12           C  
ATOM   1876  CD2 PHE A 235     -16.915  -1.199   7.310  1.00 94.12           C  
ATOM   1877  CE1 PHE A 235     -14.535  -0.070   8.295  1.00 94.12           C  
ATOM   1878  CE2 PHE A 235     -16.924   0.086   7.877  1.00 94.12           C  
ATOM   1879  CZ  PHE A 235     -15.735   0.657   8.358  1.00 94.12           C  
ATOM   1880  N   ALA A 236     -15.589  -5.581   4.128  1.00 94.88           N  
ATOM   1881  CA  ALA A 236     -14.903  -6.640   3.389  1.00 94.88           C  
ATOM   1882  C   ALA A 236     -14.819  -6.379   1.867  1.00 94.88           C  
ATOM   1883  CB  ALA A 236     -15.611  -7.962   3.704  1.00 94.88           C  
ATOM   1884  O   ALA A 236     -13.893  -6.865   1.205  1.00 94.88           O  
ATOM   1885  N   LEU A 237     -15.740  -5.591   1.291  1.00 94.19           N  
ATOM   1886  CA  LEU A 237     -15.800  -5.336  -0.159  1.00 94.19           C  
ATOM   1887  C   LEU A 237     -14.514  -4.733  -0.754  1.00 94.19           C  
ATOM   1888  CB  LEU A 237     -17.010  -4.453  -0.526  1.00 94.19           C  
ATOM   1889  O   LEU A 237     -14.081  -5.232  -1.795  1.00 94.19           O  
ATOM   1890  CG  LEU A 237     -18.383  -5.134  -0.460  1.00 94.19           C  
ATOM   1891  CD1 LEU A 237     -19.462  -4.099  -0.774  1.00 94.19           C  
ATOM   1892  CD2 LEU A 237     -18.519  -6.295  -1.446  1.00 94.19           C  
ATOM   1893  N   PRO A 238     -13.854  -3.723  -0.146  1.00 93.00           N  
ATOM   1894  CA  PRO A 238     -12.586  -3.193  -0.646  1.00 93.00           C  
ATOM   1895  C   PRO A 238     -11.528  -4.269  -0.904  1.00 93.00           C  
ATOM   1896  CB  PRO A 238     -12.116  -2.217   0.439  1.00 93.00           C  
ATOM   1897  O   PRO A 238     -10.874  -4.252  -1.947  1.00 93.00           O  
ATOM   1898  CG  PRO A 238     -13.425  -1.676   1.002  1.00 93.00           C  
ATOM   1899  CD  PRO A 238     -14.315  -2.913   0.975  1.00 93.00           C  
ATOM   1900  N   ALA A 239     -11.384  -5.235   0.008  1.00 92.94           N  
ATOM   1901  CA  ALA A 239     -10.431  -6.328  -0.149  1.00 92.94           C  
ATOM   1902  C   ALA A 239     -10.813  -7.245  -1.326  1.00 92.94           C  
ATOM   1903  CB  ALA A 239     -10.334  -7.087   1.180  1.00 92.94           C  
ATOM   1904  O   ALA A 239      -9.952  -7.597  -2.136  1.00 92.94           O  
ATOM   1905  N   GLY A 240     -12.103  -7.571  -1.475  1.00 93.12           N  
ATOM   1906  CA  GLY A 240     -12.614  -8.395  -2.577  1.00 93.12           C  
ATOM   1907  C   GLY A 240     -12.494  -7.733  -3.957  1.00 93.12           C  
ATOM   1908  O   GLY A 240     -12.043  -8.361  -4.920  1.00 93.12           O  
ATOM   1909  N   ILE A 241     -12.829  -6.444  -4.057  1.00 92.12           N  
ATOM   1910  CA  ILE A 241     -12.730  -5.655  -5.296  1.00 92.12           C  
ATOM   1911  C   ILE A 241     -11.262  -5.515  -5.721  1.00 92.12           C  
ATOM   1912  CB  ILE A 241     -13.406  -4.276  -5.109  1.00 92.12           C  
ATOM   1913  O   ILE A 241     -10.919  -5.728  -6.883  1.00 92.12           O  
ATOM   1914  CG1 ILE A 241     -14.930  -4.421  -4.882  1.00 92.12           C  
ATOM   1915  CG2 ILE A 241     -13.163  -3.375  -6.334  1.00 92.12           C  
ATOM   1916  CD1 ILE A 241     -15.577  -3.163  -4.287  1.00 92.12           C  
ATOM   1917  N   LEU A 242     -10.356  -5.219  -4.783  1.00 92.06           N  
ATOM   1918  CA  LEU A 242      -8.927  -5.127  -5.092  1.00 92.06           C  
ATOM   1919  C   LEU A 242      -8.329  -6.486  -5.473  1.00 92.06           C  
ATOM   1920  CB  LEU A 242      -8.175  -4.499  -3.908  1.00 92.06           C  
ATOM   1921  O   LEU A 242      -7.533  -6.557  -6.413  1.00 92.06           O  
ATOM   1922  CG  LEU A 242      -8.505  -3.014  -3.674  1.00 92.06           C  
ATOM   1923  CD1 LEU A 242      -7.823  -2.534  -2.392  1.00 92.06           C  
ATOM   1924  CD2 LEU A 242      -8.032  -2.121  -4.823  1.00 92.06           C  
ATOM   1925  N   GLY A 243      -8.726  -7.563  -4.790  1.00 91.12           N  
ATOM   1926  CA  GLY A 243      -8.284  -8.923  -5.103  1.00 91.12           C  
ATOM   1927  C   GLY A 243      -8.693  -9.359  -6.511  1.00 91.12           C  
ATOM   1928  O   GLY A 243      -7.849  -9.791  -7.302  1.00 91.12           O  
ATOM   1929  N   SER A 244      -9.968  -9.173  -6.860  1.00 89.69           N  
ATOM   1930  CA  SER A 244     -10.489  -9.483  -8.198  1.00 89.69           C  
ATOM   1931  C   SER A 244      -9.890  -8.576  -9.283  1.00 89.69           C  
ATOM   1932  CB  SER A 244     -12.020  -9.427  -8.207  1.00 89.69           C  
ATOM   1933  O   SER A 244      -9.455  -9.076 -10.322  1.00 89.69           O  
ATOM   1934  OG  SER A 244     -12.485  -8.174  -7.762  1.00 89.69           O  
ATOM   1935  N   GLY A 245      -9.748  -7.272  -9.028  1.00 87.06           N  
ATOM   1936  CA  GLY A 245      -9.127  -6.324  -9.959  1.00 87.06           C  
ATOM   1937  C   GLY A 245      -7.655  -6.636 -10.259  1.00 87.06           C  
ATOM   1938  O   GLY A 245      -7.201  -6.514 -11.403  1.00 87.06           O  
ATOM   1939  N   LEU A 246      -6.890  -7.097  -9.262  1.00 87.19           N  
ATOM   1940  CA  LEU A 246      -5.515  -7.564  -9.469  1.00 87.19           C  
ATOM   1941  C   LEU A 246      -5.469  -8.871 -10.267  1.00 87.19           C  
ATOM   1942  CB  LEU A 246      -4.798  -7.718  -8.117  1.00 87.19           C  
ATOM   1943  O   LEU A 246      -4.650  -8.985 -11.182  1.00 87.19           O  
ATOM   1944  CG  LEU A 246      -4.416  -6.388  -7.440  1.00 87.19           C  
ATOM   1945  CD1 LEU A 246      -3.852  -6.673  -6.049  1.00 87.19           C  
ATOM   1946  CD2 LEU A 246      -3.353  -5.612  -8.229  1.00 87.19           C  
ATOM   1947  N   ALA A 247      -6.355  -9.825  -9.975  1.00 86.06           N  
ATOM   1948  CA  ALA A 247      -6.436 -11.085 -10.711  1.00 86.06           C  
ATOM   1949  C   ALA A 247      -6.753 -10.856 -12.201  1.00 86.06           C  
ATOM   1950  CB  ALA A 247      -7.476 -11.983 -10.032  1.00 86.06           C  
ATOM   1951  O   ALA A 247      -6.038 -11.360 -13.073  1.00 86.06           O  
ATOM   1952  N   LEU A 248      -7.748 -10.013 -12.496  1.00 83.75           N  
ATOM   1953  CA  LEU A 248      -8.127  -9.644 -13.862  1.00 83.75           C  
ATOM   1954  C   LEU A 248      -6.979  -8.960 -14.607  1.00 83.75           C  
ATOM   1955  CB  LEU A 248      -9.358  -8.722 -13.815  1.00 83.75           C  
ATOM   1956  O   LEU A 248      -6.686  -9.304 -15.752  1.00 83.75           O  
ATOM   1957  CG  LEU A 248     -10.667  -9.435 -13.427  1.00 83.75           C  
ATOM   1958  CD1 LEU A 248     -11.765  -8.390 -13.233  1.00 83.75           C  
ATOM   1959  CD2 LEU A 248     -11.122 -10.424 -14.502  1.00 83.75           C  
ATOM   1960  N   LYS A 249      -6.252  -8.053 -13.948  1.00 83.06           N  
ATOM   1961  CA  LYS A 249      -5.072  -7.421 -14.550  1.00 83.06           C  
ATOM   1962  C   LYS A 249      -3.945  -8.389 -14.849  1.00 83.06           C  
ATOM   1963  CB  LYS A 249      -4.533  -6.351 -13.619  1.00 83.06           C  
ATOM   1964  O   LYS A 249      -3.284  -8.248 -15.877  1.00 83.06           O  
ATOM   1965  CG  LYS A 249      -5.198  -5.024 -13.943  1.00 83.06           C  
ATOM   1966  CD  LYS A 249      -4.477  -4.004 -13.093  1.00 83.06           C  
ATOM   1967  CE  LYS A 249      -4.942  -2.625 -13.478  1.00 83.06           C  
ATOM   1968  NZ  LYS A 249      -4.058  -1.682 -12.800  1.00 83.06           N  
ATOM   1969  N   VAL A 250      -3.688  -9.347 -13.964  1.00 83.06           N  
ATOM   1970  CA  VAL A 250      -2.671 -10.376 -14.210  1.00 83.06           C  
ATOM   1971  C   VAL A 250      -3.076 -11.218 -15.421  1.00 83.06           C  
ATOM   1972  CB  VAL A 250      -2.436 -11.227 -12.948  1.00 83.06           C  
ATOM   1973  O   VAL A 250      -2.248 -11.461 -16.304  1.00 83.06           O  
ATOM   1974  CG1 VAL A 250      -1.566 -12.457 -13.234  1.00 83.06           C  
ATOM   1975  CG2 VAL A 250      -1.707 -10.396 -11.882  1.00 83.06           C  
ATOM   1976  N   GLN A 251      -4.354 -11.586 -15.526  1.00 81.19           N  
ATOM   1977  CA  GLN A 251      -4.892 -12.310 -16.677  1.00 81.19           C  
ATOM   1978  C   GLN A 251      -4.789 -11.491 -17.976  1.00 81.19           C  
ATOM   1979  CB  GLN A 251      -6.338 -12.699 -16.353  1.00 81.19           C  
ATOM   1980  O   GLN A 251      -4.354 -12.003 -19.013  1.00 81.19           O  
ATOM   1981  CG  GLN A 251      -6.933 -13.674 -17.378  1.00 81.19           C  
ATOM   1982  CD  GLN A 251      -8.361 -14.079 -17.022  1.00 81.19           C  
ATOM   1983  NE2 GLN A 251      -9.008 -14.888 -17.830  1.00 81.19           N  
ATOM   1984  OE1 GLN A 251      -8.926 -13.683 -16.022  1.00 81.19           O  
ATOM   1985  N   GLU A 252      -5.102 -10.197 -17.926  1.00 81.25           N  
ATOM   1986  CA  GLU A 252      -4.992  -9.299 -19.073  1.00 81.25           C  
ATOM   1987  C   GLU A 252      -3.534  -9.094 -19.509  1.00 81.25           C  
ATOM   1988  CB  GLU A 252      -5.683  -7.971 -18.747  1.00 81.25           C  
ATOM   1989  O   GLU A 252      -3.230  -9.143 -20.704  1.00 81.25           O  
ATOM   1990  CG  GLU A 252      -5.826  -7.137 -20.024  1.00 81.25           C  
ATOM   1991  CD  GLU A 252      -6.682  -5.883 -19.841  1.00 81.25           C  
ATOM   1992  OE1 GLU A 252      -7.098  -5.370 -20.905  1.00 81.25           O  
ATOM   1993  OE2 GLU A 252      -6.830  -5.423 -18.689  1.00 81.25           O  
ATOM   1994  N   GLN A 253      -2.600  -8.973 -18.561  1.00 78.50           N  
ATOM   1995  CA  GLN A 253      -1.165  -8.938 -18.855  1.00 78.50           C  
ATOM   1996  C   GLN A 253      -0.684 -10.231 -19.514  1.00 78.50           C  
ATOM   1997  CB  GLN A 253      -0.355  -8.705 -17.576  1.00 78.50           C  
ATOM   1998  O   GLN A 253       0.133 -10.187 -20.438  1.00 78.50           O  
ATOM   1999  CG  GLN A 253      -0.354  -7.234 -17.152  1.00 78.50           C  
ATOM   2000  CD  GLN A 253       0.640  -6.963 -16.029  1.00 78.50           C  
ATOM   2001  NE2 GLN A 253       1.028  -5.722 -15.840  1.00 78.50           N  
ATOM   2002  OE1 GLN A 253       1.133  -7.836 -15.333  1.00 78.50           O  
ATOM   2003  N   HIS A 254      -1.190 -11.389 -19.083  1.00 76.00           N  
ATOM   2004  CA  HIS A 254      -0.917 -12.651 -19.765  1.00 76.00           C  
ATOM   2005  C   HIS A 254      -1.392 -12.609 -21.221  1.00 76.00           C  
ATOM   2006  CB  HIS A 254      -1.510 -13.828 -18.976  1.00 76.00           C  
ATOM   2007  O   HIS A 254      -0.623 -12.973 -22.112  1.00 76.00           O  
ATOM   2008  CG  HIS A 254      -0.489 -14.435 -18.054  1.00 76.00           C  
ATOM   2009  CD2 HIS A 254      -0.165 -14.028 -16.788  1.00 76.00           C  
ATOM   2010  ND1 HIS A 254       0.342 -15.484 -18.370  1.00 76.00           N  
ATOM   2011  CE1 HIS A 254       1.136 -15.716 -17.313  1.00 76.00           C  
ATOM   2012  NE2 HIS A 254       0.912 -14.811 -16.353  1.00 76.00           N  
ATOM   2013  N   ARG A 255      -2.587 -12.067 -21.489  1.00 73.00           N  
ATOM   2014  CA  ARG A 255      -3.105 -11.888 -22.855  1.00 73.00           C  
ATOM   2015  C   ARG A 255      -2.259 -10.909 -23.677  1.00 73.00           C  
ATOM   2016  CB  ARG A 255      -4.585 -11.469 -22.780  1.00 73.00           C  
ATOM   2017  O   ARG A 255      -1.956 -11.184 -24.836  1.00 73.00           O  
ATOM   2018  CG  ARG A 255      -5.329 -11.821 -24.078  1.00 73.00           C  
ATOM   2019  CD  ARG A 255      -6.830 -11.506 -23.996  1.00 73.00           C  
ATOM   2020  NE  ARG A 255      -7.125 -10.070 -24.178  1.00 73.00           N  
ATOM   2021  NH1 ARG A 255      -9.411 -10.209 -23.936  1.00 73.00           N  
ATOM   2022  NH2 ARG A 255      -8.476  -8.241 -24.380  1.00 73.00           N  
ATOM   2023  CZ  ARG A 255      -8.330  -9.517 -24.167  1.00 73.00           C  
ATOM   2024  N   GLN A 256      -1.800  -9.808 -23.085  1.00 73.81           N  
ATOM   2025  CA  GLN A 256      -0.937  -8.826 -23.755  1.00 73.81           C  
ATOM   2026  C   GLN A 256       0.449  -9.385 -24.106  1.00 73.81           C  
ATOM   2027  CB  GLN A 256      -0.816  -7.560 -22.903  1.00 73.81           C  
ATOM   2028  O   GLN A 256       0.973  -9.066 -25.173  1.00 73.81           O  
ATOM   2029  CG  GLN A 256      -2.118  -6.740 -22.895  1.00 73.81           C  
ATOM   2030  CD  GLN A 256      -2.015  -5.484 -22.034  1.00 73.81           C  
ATOM   2031  NE2 GLN A 256      -3.099  -4.766 -21.837  1.00 73.81           N  
ATOM   2032  OE1 GLN A 256      -0.962  -5.124 -21.530  1.00 73.81           O  
ATOM   2033  N   LYS A 257       1.014 -10.307 -23.313  1.00 74.50           N  
ATOM   2034  CA  LYS A 257       2.260 -11.013 -23.685  1.00 74.50           C  
ATOM   2035  C   LYS A 257       2.121 -11.791 -24.999  1.00 74.50           C  
ATOM   2036  CB  LYS A 257       2.701 -11.961 -22.561  1.00 74.50           C  
ATOM   2037  O   LYS A 257       3.100 -11.928 -25.734  1.00 74.50           O  
ATOM   2038  CG  LYS A 257       3.263 -11.226 -21.336  1.00 74.50           C  
ATOM   2039  CD  LYS A 257       3.514 -12.223 -20.196  1.00 74.50           C  
ATOM   2040  CE  LYS A 257       3.933 -11.487 -18.921  1.00 74.50           C  
ATOM   2041  NZ  LYS A 257       3.963 -12.400 -17.747  1.00 74.50           N  
ATOM   2042  N   HIS A 258       0.922 -12.279 -25.338  1.00 70.38           N  
ATOM   2043  CA  HIS A 258       0.670 -12.885 -26.652  1.00 70.38           C  
ATOM   2044  C   HIS A 258       0.688 -11.849 -27.785  1.00 70.38           C  
ATOM   2045  CB  HIS A 258      -0.639 -13.688 -26.656  1.00 70.38           C  
ATOM   2046  O   HIS A 258       1.174 -12.157 -28.873  1.00 70.38           O  
ATOM   2047  CG  HIS A 258      -0.557 -14.953 -25.846  1.00 70.38           C  
ATOM   2048  CD2 HIS A 258      -0.901 -15.111 -24.532  1.00 70.38           C  
ATOM   2049  ND1 HIS A 258      -0.172 -16.190 -26.316  1.00 70.38           N  
ATOM   2050  CE1 HIS A 258      -0.283 -17.068 -25.304  1.00 70.38           C  
ATOM   2051  NE2 HIS A 258      -0.682 -16.446 -24.189  1.00 70.38           N  
ATOM   2052  N   PHE A 259       0.237 -10.617 -27.535  1.00 70.69           N  
ATOM   2053  CA  PHE A 259       0.355  -9.514 -28.495  1.00 70.69           C  
ATOM   2054  C   PHE A 259       1.796  -9.013 -28.638  1.00 70.69           C  
ATOM   2055  CB  PHE A 259      -0.592  -8.371 -28.114  1.00 70.69           C  
ATOM   2056  O   PHE A 259       2.236  -8.752 -29.754  1.00 70.69           O  
ATOM   2057  CG  PHE A 259      -2.039  -8.655 -28.456  1.00 70.69           C  
ATOM   2058  CD1 PHE A 259      -2.487  -8.482 -29.780  1.00 70.69           C  
ATOM   2059  CD2 PHE A 259      -2.940  -9.087 -27.466  1.00 70.69           C  
ATOM   2060  CE1 PHE A 259      -3.831  -8.731 -30.109  1.00 70.69           C  
ATOM   2061  CE2 PHE A 259      -4.285  -9.330 -27.794  1.00 70.69           C  
ATOM   2062  CZ  PHE A 259      -4.730  -9.152 -29.115  1.00 70.69           C  
ATOM   2063  N   GLU A 260       2.584  -8.960 -27.562  1.00 72.81           N  
ATOM   2064  CA  GLU A 260       4.001  -8.574 -27.643  1.00 72.81           C  
ATOM   2065  C   GLU A 260       4.829  -9.538 -28.502  1.00 72.81           C  
ATOM   2066  CB  GLU A 260       4.624  -8.483 -26.248  1.00 72.81           C  
ATOM   2067  O   GLU A 260       5.744  -9.108 -29.209  1.00 72.81           O  
ATOM   2068  CG  GLU A 260       4.122  -7.269 -25.457  1.00 72.81           C  
ATOM   2069  CD  GLU A 260       4.906  -7.083 -24.150  1.00 72.81           C  
ATOM   2070  OE1 GLU A 260       5.037  -5.914 -23.726  1.00 72.81           O  
ATOM   2071  OE2 GLU A 260       5.432  -8.091 -23.622  1.00 72.81           O  
ATOM   2072  N   LYS A 261       4.469 -10.830 -28.536  1.00 76.44           N  
ATOM   2073  CA  LYS A 261       5.066 -11.792 -29.478  1.00 76.44           C  
ATOM   2074  C   LYS A 261       4.825 -11.404 -30.944  1.00 76.44           C  
ATOM   2075  CB  LYS A 261       4.557 -13.215 -29.196  1.00 76.44           C  
ATOM   2076  O   LYS A 261       5.680 -11.691 -31.776  1.00 76.44           O  
ATOM   2077  CG  LYS A 261       5.115 -13.802 -27.889  1.00 76.44           C  
ATOM   2078  CD  LYS A 261       4.519 -15.194 -27.631  1.00 76.44           C  
ATOM   2079  CE  LYS A 261       5.008 -15.771 -26.297  1.00 76.44           C  
ATOM   2080  NZ  LYS A 261       4.437 -17.122 -26.046  1.00 76.44           N  
ATOM   2081  N   ARG A 262       3.735 -10.686 -31.256  1.00 77.69           N  
ATOM   2082  CA  ARG A 262       3.432 -10.163 -32.604  1.00 77.69           C  
ATOM   2083  C   ARG A 262       4.226  -8.901 -32.967  1.00 77.69           C  
ATOM   2084  CB  ARG A 262       1.924  -9.907 -32.786  1.00 77.69           C  
ATOM   2085  O   ARG A 262       4.239  -8.501 -34.126  1.00 77.69           O  
ATOM   2086  CG  ARG A 262       1.041 -11.133 -32.506  1.00 77.69           C  
ATOM   2087  CD  ARG A 262      -0.420 -10.817 -32.855  1.00 77.69           C  
ATOM   2088  NE  ARG A 262      -1.307 -11.971 -32.599  1.00 77.69           N  
ATOM   2089  NH1 ARG A 262      -2.691 -11.755 -34.435  1.00 77.69           N  
ATOM   2090  NH2 ARG A 262      -3.046 -13.398 -32.982  1.00 77.69           N  
ATOM   2091  CZ  ARG A 262      -2.336 -12.364 -33.337  1.00 77.69           C  
ATOM   2092  N   ARG A 263       4.944  -8.284 -32.021  1.00 83.69           N  
ATOM   2093  CA  ARG A 263       5.716  -7.057 -32.285  1.00 83.69           C  
ATOM   2094  C   ARG A 263       6.929  -7.300 -33.189  1.00 83.69           C  
ATOM   2095  CB  ARG A 263       6.103  -6.402 -30.948  1.00 83.69           C  
ATOM   2096  O   ARG A 263       7.278  -6.430 -33.978  1.00 83.69           O  
ATOM   2097  CG  ARG A 263       6.164  -4.875 -31.072  1.00 83.69           C  
ATOM   2098  CD  ARG A 263       6.448  -4.210 -29.719  1.00 83.69           C  
ATOM   2099  NE  ARG A 263       7.890  -4.170 -29.412  1.00 83.69           N  
ATOM   2100  NH1 ARG A 263       7.701  -3.605 -27.191  1.00 83.69           N  
ATOM   2101  NH2 ARG A 263       9.719  -3.694 -28.144  1.00 83.69           N  
ATOM   2102  CZ  ARG A 263       8.426  -3.826 -28.253  1.00 83.69           C  
ATOM   2103  N   LYS A 264       7.556  -8.478 -33.086  1.00 83.50           N  
ATOM   2104  CA  LYS A 264       8.657  -8.894 -33.972  1.00 83.50           C  
ATOM   2105  C   LYS A 264       8.210  -9.067 -35.430  1.00 83.50           C  
ATOM   2106  CB  LYS A 264       9.354 -10.160 -33.463  1.00 83.50           C  
ATOM   2107  O   LYS A 264       8.777  -8.367 -36.262  1.00 83.50           O  
ATOM   2108  CG  LYS A 264      10.175  -9.904 -32.196  1.00 83.50           C  
ATOM   2109  CD  LYS A 264      10.990 -11.162 -31.897  1.00 83.50           C  
ATOM   2110  CE  LYS A 264      11.873 -10.966 -30.667  1.00 83.50           C  
ATOM   2111  NZ  LYS A 264      12.761 -12.140 -30.505  1.00 83.50           N  
ATOM   2112  N   PRO A 265       7.173  -9.868 -35.744  1.00 89.75           N  
ATOM   2113  CA  PRO A 265       6.715 -10.001 -37.125  1.00 89.75           C  
ATOM   2114  C   PRO A 265       6.182  -8.679 -37.697  1.00 89.75           C  
ATOM   2115  CB  PRO A 265       5.668 -11.118 -37.121  1.00 89.75           C  
ATOM   2116  O   PRO A 265       6.395  -8.397 -38.868  1.00 89.75           O  
ATOM   2117  CG  PRO A 265       5.197 -11.196 -35.675  1.00 89.75           C  
ATOM   2118  CD  PRO A 265       6.442 -10.792 -34.889  1.00 89.75           C  
ATOM   2119  N   ALA A 266       5.570  -7.812 -36.880  1.00 90.75           N  
ATOM   2120  CA  ALA A 266       5.186  -6.472 -37.331  1.00 90.75           C  
ATOM   2121  C   ALA A 266       6.403  -5.608 -37.724  1.00 90.75           C  
ATOM   2122  CB  ALA A 266       4.353  -5.803 -36.232  1.00 90.75           C  
ATOM   2123  O   ALA A 266       6.380  -4.936 -38.753  1.00 90.75           O  
ATOM   2124  N   ALA A 267       7.484  -5.641 -36.936  1.00 92.69           N  
ATOM   2125  CA  ALA A 267       8.721  -4.940 -37.277  1.00 92.69           C  
ATOM   2126  C   ALA A 267       9.387  -5.524 -38.536  1.00 92.69           C  
ATOM   2127  CB  ALA A 267       9.662  -4.974 -36.067  1.00 92.69           C  
ATOM   2128  O   ALA A 267       9.870  -4.765 -39.373  1.00 92.69           O  
ATOM   2129  N   GLU A 268       9.377  -6.850 -38.692  1.00 92.12           N  
ATOM   2130  CA  GLU A 268       9.890  -7.539 -39.884  1.00 92.12           C  
ATOM   2131  C   GLU A 268       9.103  -7.158 -41.141  1.00 92.12           C  
ATOM   2132  CB  GLU A 268       9.845  -9.059 -39.667  1.00 92.12           C  
ATOM   2133  O   GLU A 268       9.714  -6.867 -42.166  1.00 92.12           O  
ATOM   2134  CG  GLU A 268      10.931  -9.529 -38.684  1.00 92.12           C  
ATOM   2135  CD  GLU A 268      10.731 -10.964 -38.166  1.00 92.12           C  
ATOM   2136  OE1 GLU A 268      11.472 -11.329 -37.221  1.00 92.12           O  
ATOM   2137  OE2 GLU A 268       9.803 -11.658 -38.634  1.00 92.12           O  
ATOM   2138  N   LEU A 269       7.772  -7.060 -41.051  1.00 95.44           N  
ATOM   2139  CA  LEU A 269       6.920  -6.623 -42.157  1.00 95.44           C  
ATOM   2140  C   LEU A 269       7.257  -5.195 -42.605  1.00 95.44           C  
ATOM   2141  CB  LEU A 269       5.447  -6.742 -41.729  1.00 95.44           C  
ATOM   2142  O   LEU A 269       7.417  -4.951 -43.797  1.00 95.44           O  
ATOM   2143  CG  LEU A 269       4.444  -6.342 -42.828  1.00 95.44           C  
ATOM   2144  CD1 LEU A 269       4.488  -7.299 -44.020  1.00 95.44           C  
ATOM   2145  CD2 LEU A 269       3.030  -6.343 -42.250  1.00 95.44           C  
ATOM   2146  N   ILE A 270       7.414  -4.261 -41.661  1.00 94.06           N  
ATOM   2147  CA  ILE A 270       7.780  -2.868 -41.972  1.00 94.06           C  
ATOM   2148  C   ILE A 270       9.163  -2.810 -42.634  1.00 94.06           C  
ATOM   2149  CB  ILE A 270       7.719  -1.997 -40.695  1.00 94.06           C  
ATOM   2150  O   ILE A 270       9.351  -2.109 -43.628  1.00 94.06           O  
ATOM   2151  CG1 ILE A 270       6.265  -1.892 -40.180  1.00 94.06           C  
ATOM   2152  CG2 ILE A 270       8.279  -0.583 -40.955  1.00 94.06           C  
ATOM   2153  CD1 ILE A 270       6.153  -1.339 -38.753  1.00 94.06           C  
ATOM   2154  N   GLN A 271      10.132  -3.569 -42.114  1.00 91.38           N  
ATOM   2155  CA  GLN A 271      11.475  -3.639 -42.692  1.00 91.38           C  
ATOM   2156  C   GLN A 271      11.465  -4.257 -44.096  1.00 91.38           C  
ATOM   2157  CB  GLN A 271      12.396  -4.448 -41.770  1.00 91.38           C  
ATOM   2158  O   GLN A 271      12.157  -3.761 -44.983  1.00 91.38           O  
ATOM   2159  CG  GLN A 271      12.749  -3.690 -40.483  1.00 91.38           C  
ATOM   2160  CD  GLN A 271      13.546  -4.543 -39.502  1.00 91.38           C  
ATOM   2161  NE2 GLN A 271      13.814  -4.037 -38.318  1.00 91.38           N  
ATOM   2162  OE1 GLN A 271      13.982  -5.651 -39.770  1.00 91.38           O  
ATOM   2163  N   ALA A 272      10.682  -5.315 -44.316  1.00 89.44           N  
ATOM   2164  CA  ALA A 272      10.533  -5.958 -45.617  1.00 89.44           C  
ATOM   2165  C   ALA A 272       9.843  -5.036 -46.633  1.00 89.44           C  
ATOM   2166  CB  ALA A 272       9.768  -7.273 -45.428  1.00 89.44           C  
ATOM   2167  O   ALA A 272      10.337  -4.888 -47.748  1.00 89.44           O  
ATOM   2168  N   ALA A 273       8.772  -4.348 -46.230  1.00 92.31           N  
ATOM   2169  CA  ALA A 273       8.072  -3.378 -47.069  1.00 92.31           C  
ATOM   2170  C   ALA A 273       8.993  -2.225 -47.494  1.00 92.31           C  
ATOM   2171  CB  ALA A 273       6.850  -2.865 -46.299  1.00 92.31           C  
ATOM   2172  O   ALA A 273       9.015  -1.848 -48.664  1.00 92.31           O  
ATOM   2173  N   TRP A 274       9.814  -1.705 -46.575  1.00 88.38           N  
ATOM   2174  CA  TRP A 274      10.787  -0.665 -46.908  1.00 88.38           C  
ATOM   2175  C   TRP A 274      11.896  -1.177 -47.839  1.00 88.38           C  
ATOM   2176  CB  TRP A 274      11.362  -0.065 -45.624  1.00 88.38           C  
ATOM   2177  O   TRP A 274      12.267  -0.484 -48.782  1.00 88.38           O  
ATOM   2178  CG  TRP A 274      12.228   1.130 -45.867  1.00 88.38           C  
ATOM   2179  CD1 TRP A 274      11.791   2.405 -45.976  1.00 88.38           C  
ATOM   2180  CD2 TRP A 274      13.668   1.178 -46.102  1.00 88.38           C  
ATOM   2181  CE2 TRP A 274      14.039   2.537 -46.335  1.00 88.38           C  
ATOM   2182  CE3 TRP A 274      14.693   0.209 -46.151  1.00 88.38           C  
ATOM   2183  NE1 TRP A 274      12.858   3.240 -46.246  1.00 88.38           N  
ATOM   2184  CH2 TRP A 274      16.361   1.936 -46.612  1.00 88.38           C  
ATOM   2185  CZ2 TRP A 274      15.362   2.921 -46.590  1.00 88.38           C  
ATOM   2186  CZ3 TRP A 274      16.026   0.586 -46.396  1.00 88.38           C  
ATOM   2187  N   ARG A 275      12.395  -2.405 -47.633  1.00 85.25           N  
ATOM   2188  CA  ARG A 275      13.376  -3.037 -48.539  1.00 85.25           C  
ATOM   2189  C   ARG A 275      12.810  -3.253 -49.947  1.00 85.25           C  
ATOM   2190  CB  ARG A 275      13.860  -4.369 -47.951  1.00 85.25           C  
ATOM   2191  O   ARG A 275      13.528  -3.032 -50.918  1.00 85.25           O  
ATOM   2192  CG  ARG A 275      14.845  -4.190 -46.787  1.00 85.25           C  
ATOM   2193  CD  ARG A 275      15.114  -5.555 -46.144  1.00 85.25           C  
ATOM   2194  NE  ARG A 275      16.034  -5.454 -44.995  1.00 85.25           N  
ATOM   2195  NH1 ARG A 275      15.164  -7.190 -43.760  1.00 85.25           N  
ATOM   2196  NH2 ARG A 275      16.860  -6.000 -42.944  1.00 85.25           N  
ATOM   2197  CZ  ARG A 275      16.015  -6.213 -43.912  1.00 85.25           C  
ATOM   2198  N   TYR A 276      11.537  -3.633 -50.062  1.00 86.12           N  
ATOM   2199  CA  TYR A 276      10.839  -3.741 -51.347  1.00 86.12           C  
ATOM   2200  C   TYR A 276      10.668  -2.370 -52.016  1.00 86.12           C  
ATOM   2201  CB  TYR A 276       9.480  -4.416 -51.138  1.00 86.12           C  
ATOM   2202  O   TYR A 276      10.976  -2.187 -53.186  1.00 86.12           O  
ATOM   2203  CG  TYR A 276       8.709  -4.570 -52.432  1.00 86.12           C  
ATOM   2204  CD1 TYR A 276       7.700  -3.647 -52.774  1.00 86.12           C  
ATOM   2205  CD2 TYR A 276       9.046  -5.608 -53.320  1.00 86.12           C  
ATOM   2206  CE1 TYR A 276       7.021  -3.769 -54.003  1.00 86.12           C  
ATOM   2207  CE2 TYR A 276       8.367  -5.734 -54.546  1.00 86.12           C  
ATOM   2208  OH  TYR A 276       6.707  -4.948 -56.075  1.00 86.12           O  
ATOM   2209  CZ  TYR A 276       7.355  -4.816 -54.890  1.00 86.12           C  
ATOM   2210  N   TYR A 277      10.259  -1.356 -51.257  1.00 85.31           N  
ATOM   2211  CA  TYR A 277      10.174   0.007 -51.778  1.00 85.31           C  
ATOM   2212  C   TYR A 277      11.537   0.535 -52.269  1.00 85.31           C  
ATOM   2213  CB  TYR A 277       9.580   0.893 -50.682  1.00 85.31           C  
ATOM   2214  O   TYR A 277      11.624   1.169 -53.320  1.00 85.31           O  
ATOM   2215  CG  TYR A 277       9.504   2.348 -51.077  1.00 85.31           C  
ATOM   2216  CD1 TYR A 277      10.489   3.245 -50.622  1.00 85.31           C  
ATOM   2217  CD2 TYR A 277       8.475   2.791 -51.928  1.00 85.31           C  
ATOM   2218  CE1 TYR A 277      10.428   4.599 -50.995  1.00 85.31           C  
ATOM   2219  CE2 TYR A 277       8.419   4.143 -52.315  1.00 85.31           C  
ATOM   2220  OH  TYR A 277       9.316   6.365 -52.156  1.00 85.31           O  
ATOM   2221  CZ  TYR A 277       9.389   5.048 -51.839  1.00 85.31           C  
ATOM   2222  N   ALA A 278      12.616   0.232 -51.543  1.00 83.38           N  
ATOM   2223  CA  ALA A 278      13.975   0.660 -51.872  1.00 83.38           C  
ATOM   2224  C   ALA A 278      14.629  -0.109 -53.037  1.00 83.38           C  
ATOM   2225  CB  ALA A 278      14.820   0.574 -50.596  1.00 83.38           C  
ATOM   2226  O   ALA A 278      15.713   0.275 -53.472  1.00 83.38           O  
ATOM   2227  N   THR A 279      14.001  -1.173 -53.549  1.00 81.44           N  
ATOM   2228  CA  THR A 279      14.498  -1.936 -54.712  1.00 81.44           C  
ATOM   2229  C   THR A 279      13.962  -1.419 -56.049  1.00 81.44           C  
ATOM   2230  CB  THR A 279      14.284  -3.458 -54.561  1.00 81.44           C  
ATOM   2231  O   THR A 279      14.317  -1.962 -57.091  1.00 81.44           O  
ATOM   2232  CG2 THR A 279      15.438  -4.110 -53.807  1.00 81.44           C  
ATOM   2233  OG1 THR A 279      13.154  -3.777 -53.796  1.00 81.44           O  
ATOM   2234  N   ASN A 280      13.162  -0.345 -56.056  1.00 82.50           N  
ATOM   2235  CA  ASN A 280      12.691   0.284 -57.289  1.00 82.50           C  
ATOM   2236  C   ASN A 280      13.875   0.868 -58.102  1.00 82.50           C  
ATOM   2237  CB  ASN A 280      11.637   1.347 -56.933  1.00 82.50           C  
ATOM   2238  O   ASN A 280      14.523   1.804 -57.621  1.00 82.50           O  
ATOM   2239  CG  ASN A 280      10.949   1.942 -58.153  1.00 82.50           C  
ATOM   2240  ND2 ASN A 280       9.772   2.492 -57.979  1.00 82.50           N  
ATOM   2241  OD1 ASN A 280      11.441   1.938 -59.268  1.00 82.50           O  
ATOM   2242  N   PRO A 281      14.138   0.382 -59.334  1.00 75.25           N  
ATOM   2243  CA  PRO A 281      15.295   0.795 -60.135  1.00 75.25           C  
ATOM   2244  C   PRO A 281      15.252   2.268 -60.563  1.00 75.25           C  
ATOM   2245  CB  PRO A 281      15.307  -0.147 -61.345  1.00 75.25           C  
ATOM   2246  O   PRO A 281      16.294   2.853 -60.842  1.00 75.25           O  
ATOM   2247  CG  PRO A 281      13.848  -0.570 -61.495  1.00 75.25           C  
ATOM   2248  CD  PRO A 281      13.367  -0.627 -60.050  1.00 75.25           C  
ATOM   2249  N   ASN A 282      14.077   2.904 -60.549  1.00 77.94           N  
ATOM   2250  CA  ASN A 282      13.933   4.322 -60.888  1.00 77.94           C  
ATOM   2251  C   ASN A 282      14.422   5.269 -59.775  1.00 77.94           C  
ATOM   2252  CB  ASN A 282      12.460   4.596 -61.251  1.00 77.94           C  
ATOM   2253  O   ASN A 282      14.447   6.482 -59.970  1.00 77.94           O  
ATOM   2254  CG  ASN A 282      12.031   3.938 -62.551  1.00 77.94           C  
ATOM   2255  ND2 ASN A 282      10.747   3.814 -62.789  1.00 77.94           N  
ATOM   2256  OD1 ASN A 282      12.825   3.540 -63.380  1.00 77.94           O  
ATOM   2257  N   ARG A 283      14.762   4.757 -58.583  1.00 75.06           N  
ATOM   2258  CA  ARG A 283      15.099   5.563 -57.397  1.00 75.06           C  
ATOM   2259  C   ARG A 283      16.550   5.326 -56.978  1.00 75.06           C  
ATOM   2260  CB  ARG A 283      14.090   5.280 -56.270  1.00 75.06           C  
ATOM   2261  O   ARG A 283      16.832   4.595 -56.032  1.00 75.06           O  
ATOM   2262  CG  ARG A 283      12.640   5.655 -56.612  1.00 75.06           C  
ATOM   2263  CD  ARG A 283      12.388   7.170 -56.613  1.00 75.06           C  
ATOM   2264  NE  ARG A 283      11.936   7.651 -55.290  1.00 75.06           N  
ATOM   2265  NH1 ARG A 283      10.451   9.237 -56.041  1.00 75.06           N  
ATOM   2266  NH2 ARG A 283      10.628   8.852 -53.858  1.00 75.06           N  
ATOM   2267  CZ  ARG A 283      11.012   8.572 -55.070  1.00 75.06           C  
ATOM   2268  N   ILE A 284      17.462   5.988 -57.683  1.00 72.06           N  
ATOM   2269  CA  ILE A 284      18.921   5.858 -57.517  1.00 72.06           C  
ATOM   2270  C   ILE A 284      19.414   6.451 -56.177  1.00 72.06           C  
ATOM   2271  CB  ILE A 284      19.676   6.475 -58.729  1.00 72.06           C  
ATOM   2272  O   ILE A 284      20.473   6.079 -55.678  1.00 72.06           O  
ATOM   2273  CG1 ILE A 284      18.868   6.445 -60.056  1.00 72.06           C  
ATOM   2274  CG2 ILE A 284      21.014   5.731 -58.909  1.00 72.06           C  
ATOM   2275  CD1 ILE A 284      19.558   7.128 -61.242  1.00 72.06           C  
ATOM   2276  N   ASP A 285      18.615   7.313 -55.541  1.00 78.00           N  
ATOM   2277  CA  ASP A 285      18.962   8.002 -54.287  1.00 78.00           C  
ATOM   2278  C   ASP A 285      19.029   7.063 -53.064  1.00 78.00           C  
ATOM   2279  CB  ASP A 285      17.939   9.121 -54.023  1.00 78.00           C  
ATOM   2280  O   ASP A 285      19.648   7.386 -52.047  1.00 78.00           O  
ATOM   2281  CG  ASP A 285      17.692  10.026 -55.234  1.00 78.00           C  
ATOM   2282  OD1 ASP A 285      18.669  10.326 -55.950  1.00 78.00           O  
ATOM   2283  OD2 ASP A 285      16.500  10.338 -55.457  1.00 78.00           O  
ATOM   2284  N   LEU A 286      18.422   5.869 -53.136  1.00 78.56           N  
ATOM   2285  CA  LEU A 286      18.364   4.898 -52.031  1.00 78.56           C  
ATOM   2286  C   LEU A 286      19.596   3.973 -51.976  1.00 78.56           C  
ATOM   2287  CB  LEU A 286      17.013   4.156 -52.015  1.00 78.56           C  
ATOM   2288  O   LEU A 286      19.495   2.756 -51.804  1.00 78.56           O  
ATOM   2289  CG  LEU A 286      15.842   5.076 -51.608  1.00 78.56           C  
ATOM   2290  CD1 LEU A 286      14.962   5.417 -52.805  1.00 78.56           C  
ATOM   2291  CD2 LEU A 286      14.959   4.430 -50.538  1.00 78.56           C  
ATOM   2292  N   VAL A 287      20.786   4.573 -52.051  1.00 70.69           N  
ATOM   2293  CA  VAL A 287      22.094   3.888 -52.096  1.00 70.69           C  
ATOM   2294  C   VAL A 287      22.368   3.032 -50.849  1.00 70.69           C  
ATOM   2295  CB  VAL A 287      23.213   4.937 -52.290  1.00 70.69           C  
ATOM   2296  O   VAL A 287      23.058   2.017 -50.924  1.00 70.69           O  
ATOM   2297  CG1 VAL A 287      24.613   4.313 -52.367  1.00 70.69           C  
ATOM   2298  CG2 VAL A 287      23.003   5.757 -53.568  1.00 70.69           C  
ATOM   2299  N   ALA A 288      21.816   3.401 -49.688  1.00 74.38           N  
ATOM   2300  CA  ALA A 288      22.079   2.713 -48.421  1.00 74.38           C  
ATOM   2301  C   ALA A 288      21.615   1.242 -48.414  1.00 74.38           C  
ATOM   2302  CB  ALA A 288      21.414   3.512 -47.293  1.00 74.38           C  
ATOM   2303  O   ALA A 288      22.296   0.386 -47.849  1.00 74.38           O  
ATOM   2304  N   THR A 289      20.486   0.936 -49.059  1.00 74.94           N  
ATOM   2305  CA  THR A 289      19.952  -0.433 -49.139  1.00 74.94           C  
ATOM   2306  C   THR A 289      20.804  -1.297 -50.058  1.00 74.94           C  
ATOM   2307  CB  THR A 289      18.502  -0.433 -49.642  1.00 74.94           C  
ATOM   2308  O   THR A 289      21.166  -2.415 -49.695  1.00 74.94           O  
ATOM   2309  CG2 THR A 289      17.820  -1.787 -49.444  1.00 74.94           C  
ATOM   2310  OG1 THR A 289      17.768   0.507 -48.904  1.00 74.94           O  
ATOM   2311  N   TRP A 290      21.180  -0.762 -51.221  1.00 74.12           N  
ATOM   2312  CA  TRP A 290      22.031  -1.453 -52.186  1.00 74.12           C  
ATOM   2313  C   TRP A 290      23.442  -1.683 -51.644  1.00 74.12           C  
ATOM   2314  CB  TRP A 290      22.010  -0.686 -53.509  1.00 74.12           C  
ATOM   2315  O   TRP A 290      23.940  -2.795 -51.755  1.00 74.12           O  
ATOM   2316  CG  TRP A 290      20.700  -0.810 -54.227  1.00 74.12           C  
ATOM   2317  CD1 TRP A 290      19.714   0.116 -54.278  1.00 74.12           C  
ATOM   2318  CD2 TRP A 290      20.208  -1.957 -54.987  1.00 74.12           C  
ATOM   2319  CE2 TRP A 290      18.907  -1.646 -55.487  1.00 74.12           C  
ATOM   2320  CE3 TRP A 290      20.737  -3.228 -55.305  1.00 74.12           C  
ATOM   2321  NE1 TRP A 290      18.650  -0.378 -55.010  1.00 74.12           N  
ATOM   2322  CH2 TRP A 290      18.731  -3.798 -56.580  1.00 74.12           C  
ATOM   2323  CZ2 TRP A 290      18.174  -2.544 -56.276  1.00 74.12           C  
ATOM   2324  CZ3 TRP A 290      20.006  -4.139 -56.091  1.00 74.12           C  
ATOM   2325  N   ARG A 291      24.034  -0.722 -50.919  1.00 78.00           N  
ATOM   2326  CA  ARG A 291      25.334  -0.907 -50.243  1.00 78.00           C  
ATOM   2327  C   ARG A 291      25.335  -2.012 -49.190  1.00 78.00           C  
ATOM   2328  CB  ARG A 291      25.794   0.400 -49.592  1.00 78.00           C  
ATOM   2329  O   ARG A 291      26.360  -2.661 -48.983  1.00 78.00           O  
ATOM   2330  CG  ARG A 291      26.428   1.337 -50.623  1.00 78.00           C  
ATOM   2331  CD  ARG A 291      27.219   2.417 -49.885  1.00 78.00           C  
ATOM   2332  NE  ARG A 291      27.817   3.383 -50.818  1.00 78.00           N  
ATOM   2333  NH1 ARG A 291      29.363   4.286 -49.377  1.00 78.00           N  
ATOM   2334  NH2 ARG A 291      29.159   5.109 -51.442  1.00 78.00           N  
ATOM   2335  CZ  ARG A 291      28.774   4.250 -50.542  1.00 78.00           C  
ATOM   2336  N   PHE A 292      24.211  -2.247 -48.516  1.00 77.25           N  
ATOM   2337  CA  PHE A 292      24.090  -3.383 -47.603  1.00 77.25           C  
ATOM   2338  C   PHE A 292      24.157  -4.707 -48.376  1.00 77.25           C  
ATOM   2339  CB  PHE A 292      22.810  -3.257 -46.771  1.00 77.25           C  
ATOM   2340  O   PHE A 292      24.940  -5.576 -48.012  1.00 77.25           O  
ATOM   2341  CG  PHE A 292      22.546  -4.464 -45.894  1.00 77.25           C  
ATOM   2342  CD1 PHE A 292      21.701  -5.493 -46.352  1.00 77.25           C  
ATOM   2343  CD2 PHE A 292      23.179  -4.583 -44.644  1.00 77.25           C  
ATOM   2344  CE1 PHE A 292      21.479  -6.630 -45.556  1.00 77.25           C  
ATOM   2345  CE2 PHE A 292      22.953  -5.717 -43.844  1.00 77.25           C  
ATOM   2346  CZ  PHE A 292      22.099  -6.739 -44.298  1.00 77.25           C  
ATOM   2347  N   TYR A 293      23.417  -4.850 -49.478  1.00 72.94           N  
ATOM   2348  CA  TYR A 293      23.488  -6.062 -50.300  1.00 72.94           C  
ATOM   2349  C   TYR A 293      24.833  -6.213 -51.008  1.00 72.94           C  
ATOM   2350  CB  TYR A 293      22.332  -6.103 -51.300  1.00 72.94           C  
ATOM   2351  O   TYR A 293      25.382  -7.305 -51.012  1.00 72.94           O  
ATOM   2352  CG  TYR A 293      21.007  -6.435 -50.647  1.00 72.94           C  
ATOM   2353  CD1 TYR A 293      20.746  -7.756 -50.232  1.00 72.94           C  
ATOM   2354  CD2 TYR A 293      20.038  -5.434 -50.460  1.00 72.94           C  
ATOM   2355  CE1 TYR A 293      19.515  -8.076 -49.627  1.00 72.94           C  
ATOM   2356  CE2 TYR A 293      18.801  -5.750 -49.868  1.00 72.94           C  
ATOM   2357  OH  TYR A 293      17.330  -7.377 -48.914  1.00 72.94           O  
ATOM   2358  CZ  TYR A 293      18.539  -7.073 -49.455  1.00 72.94           C  
ATOM   2359  N   GLU A 294      25.420  -5.135 -51.524  1.00 76.75           N  
ATOM   2360  CA  GLU A 294      26.758  -5.164 -52.112  1.00 76.75           C  
ATOM   2361  C   GLU A 294      27.813  -5.608 -51.103  1.00 76.75           C  
ATOM   2362  CB  GLU A 294      27.147  -3.783 -52.642  1.00 76.75           C  
ATOM   2363  O   GLU A 294      28.693  -6.373 -51.477  1.00 76.75           O  
ATOM   2364  CG  GLU A 294      26.470  -3.435 -53.972  1.00 76.75           C  
ATOM   2365  CD  GLU A 294      26.880  -2.042 -54.476  1.00 76.75           C  
ATOM   2366  OE1 GLU A 294      26.555  -1.744 -55.643  1.00 76.75           O  
ATOM   2367  OE2 GLU A 294      27.513  -1.282 -53.701  1.00 76.75           O  
ATOM   2368  N   SER A 295      27.725  -5.183 -49.837  1.00 75.00           N  
ATOM   2369  CA  SER A 295      28.677  -5.579 -48.786  1.00 75.00           C  
ATOM   2370  C   SER A 295      28.415  -6.973 -48.201  1.00 75.00           C  
ATOM   2371  CB  SER A 295      28.746  -4.523 -47.679  1.00 75.00           C  
ATOM   2372  O   SER A 295      29.358  -7.630 -47.775  1.00 75.00           O  
ATOM   2373  OG  SER A 295      27.487  -4.311 -47.074  1.00 75.00           O  
ATOM   2374  N   VAL A 296      27.167  -7.456 -48.204  1.00 68.69           N  
ATOM   2375  CA  VAL A 296      26.796  -8.790 -47.689  1.00 68.69           C  
ATOM   2376  C   VAL A 296      26.933  -9.891 -48.747  1.00 68.69           C  
ATOM   2377  CB  VAL A 296      25.372  -8.746 -47.097  1.00 68.69           C  
ATOM   2378  O   VAL A 296      27.331 -11.005 -48.420  1.00 68.69           O  
ATOM   2379  CG1 VAL A 296      24.827 -10.125 -46.698  1.00 68.69           C  
ATOM   2380  CG2 VAL A 296      25.346  -7.882 -45.828  1.00 68.69           C  
ATOM   2381  N   VAL A 297      26.623  -9.599 -50.013  1.00 60.25           N  
ATOM   2382  CA  VAL A 297      26.731 -10.547 -51.142  1.00 60.25           C  
ATOM   2383  C   VAL A 297      28.170 -10.638 -51.663  1.00 60.25           C  
ATOM   2384  CB  VAL A 297      25.722 -10.194 -52.262  1.00 60.25           C  
ATOM   2385  O   VAL A 297      28.513 -11.595 -52.355  1.00 60.25           O  
ATOM   2386  CG1 VAL A 297      25.784 -11.129 -53.478  1.00 60.25           C  
ATOM   2387  CG2 VAL A 297      24.279 -10.266 -51.734  1.00 60.25           C  
ATOM   2388  N   SER A 298      29.059  -9.712 -51.292  1.00 51.50           N  
ATOM   2389  CA  SER A 298      30.486  -9.829 -51.608  1.00 51.50           C  
ATOM   2390  C   SER A 298      31.212 -10.813 -50.680  1.00 51.50           C  
ATOM   2391  CB  SER A 298      31.175  -8.466 -51.757  1.00 51.50           C  
ATOM   2392  O   SER A 298      32.094 -10.445 -49.910  1.00 51.50           O  
ATOM   2393  OG  SER A 298      30.830  -7.530 -50.769  1.00 51.50           O  
ATOM   2394  N   PHE A 299      30.898 -12.106 -50.819  1.00 44.91           N  
ATOM   2395  CA  PHE A 299      31.885 -13.157 -50.560  1.00 44.91           C  
ATOM   2396  C   PHE A 299      32.875 -13.255 -51.742  1.00 44.91           C  
ATOM   2397  CB  PHE A 299      31.232 -14.500 -50.188  1.00 44.91           C  
ATOM   2398  O   PHE A 299      32.528 -12.968 -52.894  1.00 44.91           O  
ATOM   2399  CG  PHE A 299      31.184 -14.738 -48.686  1.00 44.91           C  
ATOM   2400  CD1 PHE A 299      32.248 -15.387 -48.025  1.00 44.91           C  
ATOM   2401  CD2 PHE A 299      30.085 -14.283 -47.936  1.00 44.91           C  
ATOM   2402  CE1 PHE A 299      32.227 -15.556 -46.630  1.00 44.91           C  
ATOM   2403  CE2 PHE A 299      30.051 -14.475 -46.542  1.00 44.91           C  
ATOM   2404  CZ  PHE A 299      31.125 -15.104 -45.887  1.00 44.91           C  
ATOM   2405  N   PRO A 300      34.143 -13.604 -51.470  1.00 45.28           N  
ATOM   2406  CA  PRO A 300      35.275 -13.338 -52.339  1.00 45.28           C  
ATOM   2407  C   PRO A 300      35.448 -14.481 -53.337  1.00 45.28           C  
ATOM   2408  CB  PRO A 300      36.457 -13.215 -51.369  1.00 45.28           C  
ATOM   2409  O   PRO A 300      36.179 -15.426 -53.072  1.00 45.28           O  
ATOM   2410  CG  PRO A 300      36.127 -14.228 -50.272  1.00 45.28           C  
ATOM   2411  CD  PRO A 300      34.603 -14.276 -50.265  1.00 45.28           C  
ATOM   2412  N   PHE A 301      34.790 -14.419 -54.492  1.00 44.00           N  
ATOM   2413  CA  PHE A 301      35.133 -15.364 -55.564  1.00 44.00           C  
ATOM   2414  C   PHE A 301      35.224 -14.755 -56.965  1.00 44.00           C  
ATOM   2415  CB  PHE A 301      34.234 -16.605 -55.487  1.00 44.00           C  
ATOM   2416  O   PHE A 301      35.846 -15.338 -57.838  1.00 44.00           O  
ATOM   2417  CG  PHE A 301      34.903 -17.820 -56.100  1.00 44.00           C  
ATOM   2418  CD1 PHE A 301      34.554 -18.240 -57.395  1.00 44.00           C  
ATOM   2419  CD2 PHE A 301      35.934 -18.485 -55.407  1.00 44.00           C  
ATOM   2420  CE1 PHE A 301      35.229 -19.313 -57.999  1.00 44.00           C  
ATOM   2421  CE2 PHE A 301      36.610 -19.560 -56.011  1.00 44.00           C  
ATOM   2422  CZ  PHE A 301      36.259 -19.973 -57.308  1.00 44.00           C  
ATOM   2423  N   PHE A 302      34.721 -13.537 -57.192  1.00 45.00           N  
ATOM   2424  CA  PHE A 302      34.658 -12.985 -58.555  1.00 45.00           C  
ATOM   2425  C   PHE A 302      35.207 -11.565 -58.724  1.00 45.00           C  
ATOM   2426  CB  PHE A 302      33.243 -13.200 -59.120  1.00 45.00           C  
ATOM   2427  O   PHE A 302      34.755 -10.830 -59.595  1.00 45.00           O  
ATOM   2428  CG  PHE A 302      33.113 -14.527 -59.835  1.00 45.00           C  
ATOM   2429  CD1 PHE A 302      33.689 -14.682 -61.111  1.00 45.00           C  
ATOM   2430  CD2 PHE A 302      32.430 -15.603 -59.240  1.00 45.00           C  
ATOM   2431  CE1 PHE A 302      33.585 -15.908 -61.789  1.00 45.00           C  
ATOM   2432  CE2 PHE A 302      32.316 -16.825 -59.926  1.00 45.00           C  
ATOM   2433  CZ  PHE A 302      32.898 -16.980 -61.195  1.00 45.00           C  
ATOM   2434  N   ARG A 303      36.206 -11.146 -57.929  1.00 45.28           N  
ATOM   2435  CA  ARG A 303      36.812  -9.805 -58.103  1.00 45.28           C  
ATOM   2436  C   ARG A 303      38.247  -9.777 -58.651  1.00 45.28           C  
ATOM   2437  CB  ARG A 303      36.563  -8.925 -56.860  1.00 45.28           C  
ATOM   2438  O   ARG A 303      38.715  -8.689 -58.960  1.00 45.28           O  
ATOM   2439  CG  ARG A 303      36.697  -7.419 -57.178  1.00 45.28           C  
ATOM   2440  CD  ARG A 303      36.309  -6.502 -56.017  1.00 45.28           C  
ATOM   2441  NE  ARG A 303      34.848  -6.425 -55.820  1.00 45.28           N  
ATOM   2442  NH1 ARG A 303      34.664  -4.145 -55.526  1.00 45.28           N  
ATOM   2443  NH2 ARG A 303      32.851  -5.423 -55.375  1.00 45.28           N  
ATOM   2444  CZ  ARG A 303      34.135  -5.336 -55.576  1.00 45.28           C  
ATOM   2445  N   LYS A 304      38.949 -10.905 -58.836  1.00 42.47           N  
ATOM   2446  CA  LYS A 304      40.332 -10.862 -59.374  1.00 42.47           C  
ATOM   2447  C   LYS A 304      40.618 -11.657 -60.650  1.00 42.47           C  
ATOM   2448  CB  LYS A 304      41.370 -11.105 -58.261  1.00 42.47           C  
ATOM   2449  O   LYS A 304      41.440 -11.193 -61.428  1.00 42.47           O  
ATOM   2450  CG  LYS A 304      41.747  -9.778 -57.573  1.00 42.47           C  
ATOM   2451  CD  LYS A 304      42.876  -9.967 -56.553  1.00 42.47           C  
ATOM   2452  CE  LYS A 304      43.352  -8.607 -56.022  1.00 42.47           C  
ATOM   2453  NZ  LYS A 304      44.481  -8.764 -55.070  1.00 42.47           N  
ATOM   2454  N   GLU A 305      39.924 -12.753 -60.957  1.00 40.44           N  
ATOM   2455  CA  GLU A 305      40.310 -13.560 -62.134  1.00 40.44           C  
ATOM   2456  C   GLU A 305      39.744 -13.074 -63.478  1.00 40.44           C  
ATOM   2457  CB  GLU A 305      39.997 -15.038 -61.888  1.00 40.44           C  
ATOM   2458  O   GLU A 305      40.388 -13.243 -64.511  1.00 40.44           O  
ATOM   2459  CG  GLU A 305      41.093 -15.663 -61.011  1.00 40.44           C  
ATOM   2460  CD  GLU A 305      40.910 -17.173 -60.834  1.00 40.44           C  
ATOM   2461  OE1 GLU A 305      41.946 -17.854 -60.676  1.00 40.44           O  
ATOM   2462  OE2 GLU A 305      39.741 -17.613 -60.847  1.00 40.44           O  
ATOM   2463  N   GLN A 306      38.594 -12.394 -63.507  1.00 41.31           N  
ATOM   2464  CA  GLN A 306      38.000 -11.944 -64.778  1.00 41.31           C  
ATOM   2465  C   GLN A 306      38.736 -10.738 -65.398  1.00 41.31           C  
ATOM   2466  CB  GLN A 306      36.502 -11.678 -64.571  1.00 41.31           C  
ATOM   2467  O   GLN A 306      38.818 -10.638 -66.622  1.00 41.31           O  
ATOM   2468  CG  GLN A 306      35.682 -12.986 -64.465  1.00 41.31           C  
ATOM   2469  CD  GLN A 306      34.911 -13.347 -65.737  1.00 41.31           C  
ATOM   2470  NE2 GLN A 306      34.789 -14.611 -66.076  1.00 41.31           N  
ATOM   2471  OE1 GLN A 306      34.375 -12.504 -66.431  1.00 41.31           O  
ATOM   2472  N   LEU A 307      39.345  -9.861 -64.586  1.00 45.50           N  
ATOM   2473  CA  LEU A 307      40.115  -8.716 -65.102  1.00 45.50           C  
ATOM   2474  C   LEU A 307      41.485  -9.139 -65.676  1.00 45.50           C  
ATOM   2475  CB  LEU A 307      40.264  -7.629 -64.013  1.00 45.50           C  
ATOM   2476  O   LEU A 307      41.981  -8.539 -66.633  1.00 45.50           O  
ATOM   2477  CG  LEU A 307      39.734  -6.254 -64.472  1.00 45.50           C  
ATOM   2478  CD1 LEU A 307      38.243  -6.109 -64.158  1.00 45.50           C  
ATOM   2479  CD2 LEU A 307      40.485  -5.121 -63.775  1.00 45.50           C  
ATOM   2480  N   GLU A 308      42.089 -10.203 -65.139  1.00 44.59           N  
ATOM   2481  CA  GLU A 308      43.351 -10.751 -65.654  1.00 44.59           C  
ATOM   2482  C   GLU A 308      43.160 -11.678 -66.865  1.00 44.59           C  
ATOM   2483  CB  GLU A 308      44.113 -11.478 -64.548  1.00 44.59           C  
ATOM   2484  O   GLU A 308      44.019 -11.724 -67.749  1.00 44.59           O  
ATOM   2485  CG  GLU A 308      44.730 -10.502 -63.533  1.00 44.59           C  
ATOM   2486  CD  GLU A 308      45.689 -11.207 -62.565  1.00 44.59           C  
ATOM   2487  OE1 GLU A 308      46.075 -10.559 -61.566  1.00 44.59           O  
ATOM   2488  OE2 GLU A 308      46.066 -12.369 -62.867  1.00 44.59           O  
ATOM   2489  N   ALA A 309      42.031 -12.388 -66.954  1.00 45.09           N  
ATOM   2490  CA  ALA A 309      41.707 -13.216 -68.116  1.00 45.09           C  
ATOM   2491  C   ALA A 309      41.366 -12.365 -69.355  1.00 45.09           C  
ATOM   2492  CB  ALA A 309      40.573 -14.171 -67.731  1.00 45.09           C  
ATOM   2493  O   ALA A 309      41.830 -12.666 -70.458  1.00 45.09           O  
ATOM   2494  N   ALA A 310      40.643 -11.251 -69.178  1.00 47.47           N  
ATOM   2495  CA  ALA A 310      40.340 -10.318 -70.265  1.00 47.47           C  
ATOM   2496  C   ALA A 310      41.602  -9.609 -70.803  1.00 47.47           C  
ATOM   2497  CB  ALA A 310      39.288  -9.323 -69.763  1.00 47.47           C  
ATOM   2498  O   ALA A 310      41.770  -9.465 -72.015  1.00 47.47           O  
ATOM   2499  N   SER A 311      42.542  -9.242 -69.925  1.00 47.69           N  
ATOM   2500  CA  SER A 311      43.804  -8.596 -70.322  1.00 47.69           C  
ATOM   2501  C   SER A 311      44.830  -9.561 -70.939  1.00 47.69           C  
ATOM   2502  CB  SER A 311      44.403  -7.818 -69.147  1.00 47.69           C  
ATOM   2503  O   SER A 311      45.630  -9.141 -71.779  1.00 47.69           O  
ATOM   2504  OG  SER A 311      44.511  -8.630 -68.000  1.00 47.69           O  
ATOM   2505  N   ARG A 312      44.783 -10.864 -70.613  1.00 43.97           N  
ATOM   2506  CA  ARG A 312      45.585 -11.900 -71.295  1.00 43.97           C  
ATOM   2507  C   ARG A 312      45.026 -12.301 -72.661  1.00 43.97           C  
ATOM   2508  CB  ARG A 312      45.769 -13.129 -70.388  1.00 43.97           C  
ATOM   2509  O   ARG A 312      45.810 -12.590 -73.563  1.00 43.97           O  
ATOM   2510  CG  ARG A 312      46.876 -12.895 -69.348  1.00 43.97           C  
ATOM   2511  CD  ARG A 312      47.144 -14.147 -68.494  1.00 43.97           C  
ATOM   2512  NE  ARG A 312      46.819 -13.931 -67.067  1.00 43.97           N  
ATOM   2513  NH1 ARG A 312      47.852 -15.803 -66.238  1.00 43.97           N  
ATOM   2514  NH2 ARG A 312      46.906 -14.382 -64.811  1.00 43.97           N  
ATOM   2515  CZ  ARG A 312      47.186 -14.695 -66.048  1.00 43.97           C  
ATOM   2516  N   CYS A 313      43.705 -12.277 -72.851  1.00 44.50           N  
ATOM   2517  CA  CYS A 313      43.093 -12.599 -74.145  1.00 44.50           C  
ATOM   2518  C   CYS A 313      43.372 -11.514 -75.204  1.00 44.50           C  
ATOM   2519  CB  CYS A 313      41.593 -12.848 -73.935  1.00 44.50           C  
ATOM   2520  O   CYS A 313      43.606 -11.832 -76.370  1.00 44.50           O  
ATOM   2521  SG  CYS A 313      40.946 -13.856 -75.300  1.00 44.50           S  
ATOM   2522  N   HIS A 314      43.458 -10.243 -74.795  1.00 43.00           N  
ATOM   2523  CA  HIS A 314      43.736  -9.146 -75.726  1.00 43.00           C  
ATOM   2524  C   HIS A 314      45.195  -9.098 -76.215  1.00 43.00           C  
ATOM   2525  CB  HIS A 314      43.291  -7.809 -75.109  1.00 43.00           C  
ATOM   2526  O   HIS A 314      45.452  -8.596 -77.305  1.00 43.00           O  
ATOM   2527  CG  HIS A 314      42.537  -6.953 -76.094  1.00 43.00           C  
ATOM   2528  CD2 HIS A 314      41.445  -6.174 -75.821  1.00 43.00           C  
ATOM   2529  ND1 HIS A 314      42.762  -6.875 -77.452  1.00 43.00           N  
ATOM   2530  CE1 HIS A 314      41.819  -6.077 -77.982  1.00 43.00           C  
ATOM   2531  NE2 HIS A 314      40.995  -5.629 -77.024  1.00 43.00           N  
ATOM   2532  N   ARG A 315      46.147  -9.662 -75.453  1.00 43.38           N  
ATOM   2533  CA  ARG A 315      47.586  -9.642 -75.781  1.00 43.38           C  
ATOM   2534  C   ARG A 315      48.048 -10.806 -76.675  1.00 43.38           C  
ATOM   2535  CB  ARG A 315      48.401  -9.518 -74.476  1.00 43.38           C  
ATOM   2536  O   ARG A 315      49.181 -10.797 -77.134  1.00 43.38           O  
ATOM   2537  CG  ARG A 315      49.709  -8.732 -74.681  1.00 43.38           C  
ATOM   2538  CD  ARG A 315      50.557  -8.624 -73.406  1.00 43.38           C  
ATOM   2539  NE  ARG A 315      49.927  -7.783 -72.364  1.00 43.38           N  
ATOM   2540  NH1 ARG A 315      51.853  -7.161 -71.266  1.00 43.38           N  
ATOM   2541  NH2 ARG A 315      49.886  -6.393 -70.554  1.00 43.38           N  
ATOM   2542  CZ  ARG A 315      50.556  -7.120 -71.404  1.00 43.38           C  
ATOM   2543  N   ARG A 316      47.189 -11.800 -76.944  1.00 43.53           N  
ATOM   2544  CA  ARG A 316      47.485 -12.943 -77.840  1.00 43.53           C  
ATOM   2545  C   ARG A 316      46.953 -12.794 -79.272  1.00 43.53           C  
ATOM   2546  CB  ARG A 316      47.034 -14.271 -77.197  1.00 43.53           C  
ATOM   2547  O   ARG A 316      47.194 -13.681 -80.079  1.00 43.53           O  
ATOM   2548  CG  ARG A 316      48.191 -14.988 -76.485  1.00 43.53           C  
ATOM   2549  CD  ARG A 316      47.738 -16.371 -76.001  1.00 43.53           C  
ATOM   2550  NE  ARG A 316      48.796 -17.062 -75.239  1.00 43.53           N  
ATOM   2551  NH1 ARG A 316      47.655 -19.019 -74.851  1.00 43.53           N  
ATOM   2552  NH2 ARG A 316      49.716 -18.770 -74.041  1.00 43.53           N  
ATOM   2553  CZ  ARG A 316      48.717 -18.275 -74.716  1.00 43.53           C  
ATOM   2554  N   LYS A 317      46.251 -11.702 -79.597  1.00 43.62           N  
ATOM   2555  CA  LYS A 317      45.737 -11.415 -80.955  1.00 43.62           C  
ATOM   2556  C   LYS A 317      46.511 -10.317 -81.702  1.00 43.62           C  
ATOM   2557  CB  LYS A 317      44.223 -11.142 -80.914  1.00 43.62           C  
ATOM   2558  O   LYS A 317      46.033  -9.823 -82.714  1.00 43.62           O  
ATOM   2559  CG  LYS A 317      43.402 -12.428 -80.749  1.00 43.62           C  
ATOM   2560  CD  LYS A 317      41.914 -12.121 -80.961  1.00 43.62           C  
ATOM   2561  CE  LYS A 317      41.081 -13.404 -80.895  1.00 43.62           C  
ATOM   2562  NZ  LYS A 317      39.651 -13.131 -81.189  1.00 43.62           N  
ATOM   2563  N   SER A 318      47.688  -9.942 -81.210  1.00 45.44           N  
ATOM   2564  CA  SER A 318      48.593  -9.007 -81.886  1.00 45.44           C  
ATOM   2565  C   SER A 318      49.961  -9.662 -82.050  1.00 45.44           C  
ATOM   2566  CB  SER A 318      48.657  -7.665 -81.148  1.00 45.44           C  
ATOM   2567  O   SER A 318      50.901  -9.359 -81.321  1.00 45.44           O  
ATOM   2568  OG  SER A 318      47.365  -7.084 -81.086  1.00 45.44           O  
ATOM   2569  N   PHE A 319      50.001 -10.627 -82.963  1.00 42.34           N  
ATOM   2570  CA  PHE A 319      51.144 -10.948 -83.809  1.00 42.34           C  
ATOM   2571  C   PHE A 319      50.635 -10.860 -85.244  1.00 42.34           C  
ATOM   2572  CB  PHE A 319      51.730 -12.334 -83.493  1.00 42.34           C  
ATOM   2573  O   PHE A 319      49.462 -11.253 -85.452  1.00 42.34           O  
ATOM   2574  CG  PHE A 319      53.102 -12.274 -82.857  1.00 42.34           C  
ATOM   2575  CD1 PHE A 319      54.245 -12.101 -83.660  1.00 42.34           C  
ATOM   2576  CD2 PHE A 319      53.236 -12.374 -81.462  1.00 42.34           C  
ATOM   2577  CE1 PHE A 319      55.521 -12.050 -83.069  1.00 42.34           C  
ATOM   2578  CE2 PHE A 319      54.511 -12.324 -80.869  1.00 42.34           C  
ATOM   2579  CZ  PHE A 319      55.654 -12.165 -81.673  1.00 42.34           C  
ATOM   2580  OXT PHE A 319      51.408 -10.339 -86.064  1.00 42.34           O  
TER    2581      PHE A 319                                                      
ENDMDL                                                                          
END                                                                             
