# Supplementary material for: Ancient medicinal plant rosemary contains a highly efficacious and isoform-selective KCNQ potassium channel opener
Source: Commun Biol. 2023 Jun 15;6:644. doi: 10.1038/s42003-023-05021-8 (PMC10272180; doi:10.1038/s42003-023-05021-8)
Supplement: Supplementary file 4 — Supplementary Structure File 2 [file 42003_2023_5021_MOESM4_ESM.txt]

REMARK    File generated by Swiss-PdbViewer  4.00b0
REMARK    http://www.expasy.org/spdbv/
REMARK    File generated by Swiss-PdbViewer  4.00b0
REMARK    http://www.expasy.org/spdbv/
REMARK    File generated by Swiss-PdbViewer  4.00b0
REMARK    http://www.expasy.org/spdbv/
REMARK    File generated by Swiss-PdbViewer  4.00b0
REMARK    http://www.expasy.org/spdbv/
HEADER    TRANSPORT PROTEIN, CALCIUM BINDING PROTE28-APR-17   XXXX              
TITLE     CRYOEM STRUCTURE OF XENOPUS KCNQ1 CHANNEL                             
KEYWDS    KCNQ1-CAM COMPLEX, POTASSIUM CHANNEL, LONG QT SYNDROME, TRANSPORT     
KEYWDS   2 PROTEIN, CALCIUM BINDING PROTEIN                                     
EXPDTA    ELECTRON MICROSCOPY                                                   
AUTHOR    R.MACKINNON,J.SUN                                                     
REMARK    File generated by Swiss-PdbViewer  4.00b0
REMARK    http://www.expasy.org/spdbv/
REMARK    File generated by Swiss-PdbViewer  4.00b0
REMARK    http://www.expasy.org/spdbv/
CRYST1    1.000    1.000    1.000  90.00  90.00  90.00 P 1           4   
ATOM      1  N   THR A  94     204.509 198.368 170.500  1.00254.93
ATOM      2  CA  THR A  94     204.815 197.086 171.219  1.00250.86
ATOM      3  C   THR A  94     203.535 196.402 171.729  1.00254.14
ATOM      4  O   THR A  94     202.565 197.077 172.087  1.00255.59
ATOM      5  CB  THR A  94     205.829 197.298 172.375  1.00243.25
ATOM      6  OG1 THR A  94     206.207 196.031 172.928  1.00239.83
ATOM      7  CG2 THR A  94     205.263 198.201 173.488  1.00239.84
ATOM      8 1H   THR A  94     203.521 198.522 170.497  1.00 99.99
ATOM      9  HG1 THR A  94     206.860 196.173 173.672  1.00 99.99
ATOM     10 2H   THR A  94     204.924 199.186 170.899  1.00 99.99
ATOM     11 3H   THR A  94     204.806 198.399 169.546  1.00 99.99
ATOM     12  N   ASN A  95     203.554 195.068 171.768  1.00249.19
ATOM     13  CA  ASN A  95     202.388 194.257 172.159  1.00241.71
ATOM     14  C   ASN A  95     202.345 193.902 173.653  1.00238.89
ATOM     15  O   ASN A  95     201.567 193.032 174.050  1.00240.18
ATOM     16  CB  ASN A  95     202.364 192.951 171.344  1.00242.03
ATOM     17  CG  ASN A  95     202.304 193.186 169.844  1.00247.91
ATOM     18  OD1 ASN A  95     201.832 194.225 169.380  1.00255.69
ATOM     19  ND2 ASN A  95     202.774 192.208 169.074  1.00246.03
ATOM     20  H   ASN A  95     204.339 194.492 171.542  1.00 99.99
ATOM     21 1HD2 ASN A  95     202.761 192.305 168.079  1.00 99.99
ATOM     22 2HD2 ASN A  95     203.140 191.376 169.490  1.00 99.99
ATOM     23  N   ILE A  96     203.145 194.579 174.482  1.00238.88
ATOM     24  CA  ILE A  96     203.355 194.159 175.866  1.00239.00
ATOM     25  C   ILE A  96     202.106 194.391 176.699  1.00227.24
ATOM     26  O   ILE A  96     201.749 193.533 177.510  1.00228.86
ATOM     27  CB  ILE A  96     204.614 194.825 176.505  1.00245.94
ATOM     28  CG1 ILE A  96     205.071 194.058 177.759  1.00254.17
ATOM     29  CG2 ILE A  96     204.400 196.308 176.822  1.00239.12
ATOM     30  CD1 ILE A  96     205.793 192.753 177.473  1.00252.36
ATOM     31  H   ILE A  96     203.591 195.438 174.229  1.00 99.99
ATOM     32  N   GLN A  97     201.463 195.535 176.477  1.00215.82
ATOM     33  CA  GLN A  97     200.255 195.919 177.194  1.00211.62
ATOM     34  C   GLN A  97     199.166 194.866 176.997  1.00205.55
ATOM     35  O   GLN A  97     198.510 194.422 177.959  1.00204.94
ATOM     36  CB  GLN A  97     199.764 197.283 176.691  1.00214.73
ATOM     37  CG  GLN A  97     198.633 197.898 177.500  1.00220.65
ATOM     38  CD  GLN A  97     198.232 199.277 177.000  1.00224.23
ATOM     39  OE1 GLN A  97     198.377 199.590 175.816  1.00226.21
ATOM     40  NE2 GLN A  97     197.717 200.110 177.901  1.00227.40
ATOM     41  H   GLN A  97     201.732 196.234 175.814  1.00 99.99
ATOM     42 1HE2 GLN A  97     197.436 201.030 177.628  1.00 99.99
ATOM     43 2HE2 GLN A  97     197.611 199.816 178.851  1.00 99.99
ATOM     44  N   GLY A  98     199.001 194.483 175.734  1.00202.95
ATOM     45  CA  GLY A  98     198.009 193.482 175.336  1.00200.43
ATOM     46  C   GLY A  98     198.264 192.173 176.053  1.00193.74
ATOM     47  O   GLY A  98     197.331 191.550 176.583  1.00188.87
ATOM     48  H   GLY A  98     199.517 194.824 174.949  1.00 99.99
ATOM     49  N   ARG A  99     199.536 191.780 176.063  1.00194.11
ATOM     50  CA  ARG A  99     199.973 190.541 176.714  1.00203.70
ATOM     51  C   ARG A  99     199.612 190.568 178.190  1.00201.89
ATOM     52  O   ARG A  99     199.081 189.585 178.726  1.00206.47
ATOM     53  CB  ARG A  99     201.477 190.297 176.522  1.00215.82
ATOM     54  CG  ARG A  99     201.853 189.819 175.127  1.00220.55
ATOM     55  CD  ARG A  99     203.343 189.532 175.004  1.00220.25
ATOM     56  NE  ARG A  99     203.754 188.392 175.826  1.00221.13
ATOM     57  CZ  ARG A  99     203.514 187.106 175.548  1.00220.98
ATOM     58  NH1 ARG A  99     202.848 186.739 174.450  1.00220.03
ATOM     59  NH2 ARG A  99     203.945 186.165 176.386  1.00222.88
ATOM     60  H   ARG A  99     200.301 192.268 175.644  1.00 99.99
ATOM     61  HE  ARG A  99     204.245 188.717 176.634  1.00 99.99
ATOM     62 1HH1 ARG A  99     202.682 185.770 174.266  1.00 99.99
ATOM     63 2HH1 ARG A  99     202.515 187.433 173.812  1.00 99.99
ATOM     64 1HH2 ARG A  99     203.771 185.201 176.187  1.00 99.99
ATOM     65 2HH2 ARG A  99     204.443 186.423 177.214  1.00 99.99
ATOM     66  N   VAL A 100     199.902 191.705 178.816  1.00199.57
ATOM     67  CA  VAL A 100     199.628 191.918 180.240  1.00200.57
ATOM     68  C   VAL A 100     198.140 191.744 180.514  1.00197.82
ATOM     69  O   VAL A 100     197.746 191.058 181.477  1.00202.74
ATOM     70  CB  VAL A 100     200.129 193.299 180.747  1.00201.36
ATOM     71  CG1 VAL A 100     199.554 193.647 182.118  1.00199.71
ATOM     72  CG2 VAL A 100     201.648 193.308 180.822  1.00205.31
ATOM     73  H   VAL A 100     200.324 192.509 178.398  1.00 99.99
ATOM     74  N   TYR A 101     197.339 192.367 179.649  1.00192.68
ATOM     75  CA  TYR A 101     195.879 192.313 179.749  1.00192.60
ATOM     76  C   TYR A 101     195.401 190.869 179.690  1.00188.60
ATOM     77  O   TYR A 101     194.562 190.443 180.494  1.00195.62
ATOM     78  CB  TYR A 101     195.194 193.110 178.632  1.00198.25
ATOM     79  CG  TYR A 101     193.693 193.235 178.814  1.00196.86
ATOM     80  CD1 TYR A 101     193.148 194.260 179.588  1.00196.41
ATOM     81  CD2 TYR A 101     192.816 192.324 178.219  1.00193.88
ATOM     82  CE1 TYR A 101     191.777 194.378 179.762  1.00196.77
ATOM     83  CE2 TYR A 101     191.444 192.432 178.389  1.00192.33
ATOM     84  CZ  TYR A 101     190.929 193.461 179.160  1.00196.87
ATOM     85  OH  TYR A 101     189.570 193.577 179.331  1.00202.75
ATOM     86  H   TYR A 101     197.637 192.917 178.869  1.00 99.99
ATOM     87  HD1 TYR A 101     193.909 194.915 180.011  1.00 99.99
ATOM     88  HD2 TYR A 101     193.335 191.562 177.637  1.00 99.99
ATOM     89  HE1 TYR A 101     191.378 195.112 180.462  1.00 99.99
ATOM     90  HE2 TYR A 101     190.785 191.647 178.018  1.00 99.99
ATOM     91  HH  TYR A 101     189.107 192.842 178.835  1.00 99.99
ATOM     92  N   ASN A 102     195.957 190.143 178.724  1.00183.78
ATOM     93  CA  ASN A 102     195.615 188.738 178.506  1.00189.58
ATOM     94  C   ASN A 102     195.921 187.920 179.753  1.00197.14
ATOM     95  O   ASN A 102     195.101 187.102 180.187  1.00199.58
ATOM     96  CB  ASN A 102     196.309 188.176 177.264  1.00190.22
ATOM     97  CG  ASN A 102     195.756 188.758 175.975  1.00190.22
ATOM     98  OD1 ASN A 102     195.034 189.756 175.987  1.00185.57
ATOM     99  ND2 ASN A 102     196.093 188.135 174.852  1.00195.28
ATOM    100  H   ASN A 102     196.641 190.466 178.070  1.00 99.99
ATOM    101 1HD2 ASN A 102     195.758 188.473 173.973  1.00 99.99
ATOM    102 2HD2 ASN A 102     196.682 187.327 174.886  1.00 99.99
ATOM    103  N   PHE A 103     197.096 188.178 180.320  1.00202.40
ATOM    104  CA  PHE A 103     197.568 187.491 181.518  1.00202.44
ATOM    105  C   PHE A 103     196.596 187.727 182.661  1.00192.71
ATOM    106  O   PHE A 103     196.210 186.776 183.377  1.00191.33
ATOM    107  CB  PHE A 103     198.973 187.962 181.907  1.00212.00
ATOM    108  CG  PHE A 103     199.631 187.108 182.950  1.00214.22
ATOM    109  CD1 PHE A 103     200.173 185.875 182.609  1.00214.30
ATOM    110  CD2 PHE A 103     199.714 187.536 184.272  1.00217.90
ATOM    111  CE1 PHE A 103     200.785 185.081 183.566  1.00218.13
ATOM    112  CE2 PHE A 103     200.324 186.746 185.235  1.00219.25
ATOM    113  CZ  PHE A 103     200.860 185.516 184.881  1.00220.93
ATOM    114  H   PHE A 103     197.763 188.850 179.997  1.00 99.99
ATOM    115  HD1 PHE A 103     200.056 185.638 181.552  1.00 99.99
ATOM    116  HD2 PHE A 103     199.261 188.515 184.431  1.00 99.99
ATOM    117  HE1 PHE A 103     201.160 184.094 183.296  1.00 99.99
ATOM    118  HE2 PHE A 103     200.317 187.057 186.280  1.00 99.99
ATOM    119  HZ  PHE A 103     201.295 184.871 185.644  1.00 99.99
ATOM    120  N   LEU A 104     196.191 188.990 182.807  1.00193.37
ATOM    121  CA  LEU A 104     195.359 189.381 183.956  1.00198.45
ATOM    122  C   LEU A 104     193.890 188.957 183.815  1.00197.08
ATOM    123  O   LEU A 104     193.359 188.167 184.617  1.00196.26
ATOM    124  CB  LEU A 104     195.454 190.880 184.264  1.00206.85
ATOM    125  CG  LEU A 104     196.739 191.411 184.916  1.00211.77
ATOM    126  CD1 LEU A 104     196.525 192.867 185.303  1.00215.74
ATOM    127  CD2 LEU A 104     197.185 190.603 186.132  1.00211.36
ATOM    128  H   LEU A 104     196.242 189.667 182.073  1.00 99.99
ATOM    129  N   GLU A 105     193.260 189.505 182.777  1.00202.13
ATOM    130  CA  GLU A 105     191.866 189.248 182.434  1.00210.54
ATOM    131  C   GLU A 105     191.808 188.422 181.150  1.00209.86
ATOM    132  O   GLU A 105     192.683 188.535 180.297  1.00212.87
ATOM    133  CB  GLU A 105     191.130 190.577 182.250  1.00222.34
ATOM    134  CG  GLU A 105     189.614 190.455 182.144  1.00233.87
ATOM    135  CD  GLU A 105     188.895 191.797 182.100  1.00238.88
ATOM    136  OE1 GLU A 105     189.558 192.855 182.178  1.00242.64
ATOM    137  OE2 GLU A 105     187.650 191.793 181.987  1.00235.83
ATOM    138  H   GLU A 105     193.671 190.145 182.128  1.00 99.99
ATOM    139  N   ARG A 106     190.756 187.617 181.014  1.00211.69
ATOM    140  CA  ARG A 106     190.622 186.606 179.943  1.00211.73
ATOM    141  C   ARG A 106     191.916 185.810 179.631  1.00198.86
ATOM    142  O   ARG A 106     192.460 185.903 178.526  1.00186.51
ATOM    143  CB  ARG A 106     189.985 187.209 178.668  1.00218.53
ATOM    144  CG  ARG A 106     190.678 188.414 178.037  1.00217.97
ATOM    145  CD  ARG A 106     190.002 188.832 176.734  1.00213.30
ATOM    146  NE  ARG A 106     190.943 189.424 175.783  1.00209.61
ATOM    147  CZ  ARG A 106     191.853 188.749 175.074  1.00207.69
ATOM    148  NH1 ARG A 106     191.991 187.427 175.196  1.00206.30
ATOM    149  NH2 ARG A 106     192.650 189.406 174.237  1.00210.06
ATOM    150  H   ARG A 106     189.955 187.609 181.612  1.00 99.99
ATOM    151  HE  ARG A 106     190.806 190.414 175.739  1.00 99.99
ATOM    152 1HH1 ARG A 106     192.679 186.944 174.655  1.00 99.99
ATOM    153 2HH1 ARG A 106     191.406 186.920 175.829  1.00 99.99
ATOM    154 1HH2 ARG A 106     193.333 188.908 173.703  1.00 99.99
ATOM    155 2HH2 ARG A 106     192.566 190.398 174.141  1.00 99.99
ATOM    156  N   PRO A 107     192.409 185.028 180.616  1.00197.76
ATOM    157  CA  PRO A 107     193.590 184.202 180.407  1.00203.24
ATOM    158  C   PRO A 107     193.248 182.756 180.045  1.00209.82
ATOM    159  O   PRO A 107     192.401 182.138 180.694  1.00212.97
ATOM    160  CB  PRO A 107     194.268 184.243 181.774  1.00206.06
ATOM    161  CG  PRO A 107     193.136 184.358 182.745  1.00205.08
ATOM    162  CD  PRO A 107     191.944 184.921 182.013  1.00199.97
ATOM    163  N   THR A 108     193.897 182.241 179.003  1.00219.15
ATOM    164  CA  THR A 108     193.929 180.800 178.722  1.00227.23
ATOM    165  C   THR A 108     195.349 180.246 178.881  1.00222.06
ATOM    166  O   THR A 108     195.607 179.092 178.530  1.00223.02
ATOM    167  CB  THR A 108     193.375 180.463 177.313  1.00239.24
ATOM    168  OG1 THR A 108     193.219 179.043 177.184  1.00242.78
ATOM    169  CG2 THR A 108     194.287 180.980 176.181  1.00241.15
ATOM    170  H   THR A 108     194.414 182.761 178.323  1.00 99.99
ATOM    171  HG1 THR A 108     192.862 178.828 176.275  1.00 99.99
ATOM    172  N   GLY A 109     196.257 181.062 179.418  1.00224.03
ATOM    173  CA  GLY A 109     197.651 180.678 179.574  1.00232.43
ATOM    174  C   GLY A 109     197.843 179.694 180.710  1.00234.06
ATOM    175  O   GLY A 109     197.019 179.616 181.625  1.00237.69
ATOM    176  H   GLY A 109     196.085 181.987 179.757  1.00 99.99
ATOM    177  N   TRP A 110     198.939 178.945 180.639  1.00230.11
ATOM    178  CA  TRP A 110     199.275 177.948 181.661  1.00225.21
ATOM    179  C   TRP A 110     199.755 178.681 182.921  1.00222.56
ATOM    180  O   TRP A 110     199.256 178.452 184.045  1.00221.48
ATOM    181  CB  TRP A 110     200.350 176.997 181.103  1.00225.17
ATOM    182  CG  TRP A 110     200.997 176.083 182.095  1.00230.88
ATOM    183  CD1 TRP A 110     200.441 174.988 182.691  1.00234.19
ATOM    184  CD2 TRP A 110     202.341 176.171 182.586  1.00231.44
ATOM    185  NE1 TRP A 110     201.352 174.395 183.537  1.00235.89
ATOM    186  CE2 TRP A 110     202.527 175.100 183.491  1.00233.70
ATOM    187  CE3 TRP A 110     203.405 177.056 182.356  1.00223.59
ATOM    188  CZ2 TRP A 110     203.738 174.889 184.169  1.00226.48
ATOM    189  CZ3 TRP A 110     204.611 176.847 183.029  1.00222.53
ATOM    190  CH2 TRP A 110     204.765 175.770 183.925  1.00223.94
ATOM    191  H   TRP A 110     199.624 178.979 179.912  1.00 99.99
ATOM    192  HD1 TRP A 110     199.412 174.714 182.456  1.00 99.99
ATOM    193  HE1 TRP A 110     201.097 173.581 184.059  1.00 99.99
ATOM    194  HE3 TRP A 110     203.229 177.996 181.832  1.00 99.99
ATOM    195  HZ2 TRP A 110     203.763 174.254 185.055  1.00 99.99
ATOM    196  HZ3 TRP A 110     205.368 177.590 182.777  1.00 99.99
ATOM    197  HH2 TRP A 110     205.664 175.529 184.492  1.00 99.99
ATOM    198  N   LYS A 111     200.729 179.556 182.693  1.00222.14
ATOM    199  CA  LYS A 111     201.343 180.347 183.762  1.00228.12
ATOM    200  C   LYS A 111     200.286 181.192 184.462  1.00235.43
ATOM    201  O   LYS A 111     200.231 181.248 185.700  1.00241.46
ATOM    202  CB  LYS A 111     202.452 181.251 183.212  1.00230.23
ATOM    203  CG  LYS A 111     203.645 180.505 182.636  1.00230.76
ATOM    204  CD  LYS A 111     204.742 181.457 182.187  1.00233.38
ATOM    205  CE  LYS A 111     205.916 180.708 181.573  1.00233.53
ATOM    206  NZ  LYS A 111     205.613 180.141 180.228  1.00231.78
ATOM    207  H   LYS A 111     201.133 179.761 181.801  1.00 99.99
ATOM    208  HZ1 LYS A 111     206.419 179.663 179.878  1.00 99.99
ATOM    209  HZ2 LYS A 111     204.850 179.498 180.301  1.00 99.99
ATOM    210  HZ3 LYS A 111     205.367 180.881 179.602  1.00 99.99
ATOM    211  N   CYS A 112     199.456 181.833 183.641  1.00236.45
ATOM    212  CA  CYS A 112     198.374 182.695 184.123  1.00238.56
ATOM    213  C   CYS A 112     197.431 181.900 185.013  1.00245.57
ATOM    214  O   CYS A 112     197.049 182.359 186.107  1.00251.12
ATOM    215  CB  CYS A 112     197.616 183.313 182.946  1.00 99.99
ATOM    216  SG  CYS A 112     196.297 184.476 183.426  1.00 99.99
ATOM    217  H   CYS A 112     199.481 181.796 182.642  1.00 99.99
ATOM    218  HG  CYS A 112     196.481 184.361 184.738  1.00 99.99
ATOM    219  N   PHE A 113     197.077 180.709 184.523  1.00243.08
ATOM    220  CA  PHE A 113     196.178 179.798 185.240  1.00239.98
ATOM    221  C   PHE A 113     196.753 179.461 186.603  1.00225.27
ATOM    222  O   PHE A 113     196.040 179.500 187.617  1.00225.02
ATOM    223  CB  PHE A 113     195.912 178.503 184.449  1.00247.51
ATOM    224  CG  PHE A 113     195.316 177.391 185.282  1.00255.88
ATOM    225  CD1 PHE A 113     193.954 177.377 185.576  1.00259.95
ATOM    226  CD2 PHE A 113     196.118 176.363 185.783  1.00255.36
ATOM    227  CE1 PHE A 113     193.404 176.359 186.347  1.00259.74
ATOM    228  CE2 PHE A 113     195.572 175.346 186.556  1.00254.07
ATOM    229  CZ  PHE A 113     194.213 175.343 186.837  1.00255.61
ATOM    230  H   PHE A 113     197.375 180.325 183.649  1.00 99.99
ATOM    231  HD1 PHE A 113     193.418 178.222 185.144  1.00 99.99
ATOM    232  HD2 PHE A 113     197.165 176.467 185.499  1.00 99.99
ATOM    233  HE1 PHE A 113     192.330 176.465 186.499  1.00 99.99
ATOM    234  HE2 PHE A 113     196.218 174.576 186.979  1.00 99.99
ATOM    235  HZ  PHE A 113     193.795 174.586 187.501  1.00 99.99
ATOM    236  N   VAL A 114     198.043 179.133 186.596  1.00214.85
ATOM    237  CA  VAL A 114     198.775 178.773 187.815  1.00212.83
ATOM    238  C   VAL A 114     198.709 179.911 188.820  1.00204.77
ATOM    239  O   VAL A 114     198.437 179.688 190.007  1.00211.00
ATOM    240  CB  VAL A 114     200.250 178.377 187.527  1.00220.43
ATOM    241  CG1 VAL A 114     201.118 178.408 188.787  1.00215.89
ATOM    242  CG2 VAL A 114     200.300 176.992 186.900  1.00231.25
ATOM    243  H   VAL A 114     198.631 179.098 185.788  1.00 99.99
ATOM    244  N   TYR A 115     198.959 181.114 188.316  1.00201.27
ATOM    245  CA  TYR A 115     198.947 182.337 189.121  1.00204.19
ATOM    246  C   TYR A 115     197.581 182.505 189.795  1.00210.17
ATOM    247  O   TYR A 115     197.489 182.778 191.015  1.00215.72
ATOM    248  CB  TYR A 115     199.306 183.548 188.234  1.00205.01
ATOM    249  CG  TYR A 115     198.875 184.917 188.726  1.00206.92
ATOM    250  CD1 TYR A 115     199.702 185.674 189.554  1.00210.73
ATOM    251  CD2 TYR A 115     197.657 185.477 188.324  1.00204.65
ATOM    252  CE1 TYR A 115     199.320 186.936 189.991  1.00207.52
ATOM    253  CE2 TYR A 115     197.266 186.737 188.757  1.00201.46
ATOM    254  CZ  TYR A 115     198.101 187.462 189.589  1.00201.16
ATOM    255  OH  TYR A 115     197.725 188.710 190.023  1.00199.47
ATOM    256  H   TYR A 115     199.176 181.309 187.360  1.00 99.99
ATOM    257  HD1 TYR A 115     200.635 185.164 189.795  1.00 99.99
ATOM    258  HD2 TYR A 115     197.093 184.821 187.661  1.00 99.99
ATOM    259  HE1 TYR A 115     199.924 187.463 190.730  1.00 99.99
ATOM    260  HE2 TYR A 115     196.258 187.097 188.548  1.00 99.99
ATOM    261  HH  TYR A 115     196.828 188.938 189.645  1.00 99.99
ATOM    262  N   HIS A 116     196.547 182.326 188.972  1.00210.86
ATOM    263  CA  HIS A 116     195.169 182.467 189.432  1.00210.79
ATOM    264  C   HIS A 116     194.874 181.472 190.548  1.00218.12
ATOM    265  O   HIS A 116     194.280 181.834 191.579  1.00216.77
ATOM    266  CB  HIS A 116     194.161 182.395 188.283  1.00205.75
ATOM    267  CG  HIS A 116     193.976 183.704 187.585  1.00199.28
ATOM    268  ND1 HIS A 116     194.817 184.139 186.585  1.00196.71
ATOM    269  CD2 HIS A 116     193.072 184.693 187.773  1.00202.52
ATOM    270  CE1 HIS A 116     194.427 185.331 186.172  1.00199.55
ATOM    271  NE2 HIS A 116     193.368 185.690 186.876  1.00202.54
ATOM    272  H   HIS A 116     196.648 181.987 188.037  1.00 99.99
ATOM    273  HD1 HIS A 116     195.579 183.563 186.289  1.00 99.99
ATOM    274  N   PHE A 117     195.322 180.238 190.327  1.00221.17
ATOM    275  CA  PHE A 117     195.141 179.149 191.291  1.00218.54
ATOM    276  C   PHE A 117     195.792 179.506 192.607  1.00219.43
ATOM    277  O   PHE A 117     195.194 179.317 193.669  1.00223.44
ATOM    278  CB  PHE A 117     195.701 177.823 190.763  1.00221.32
ATOM    279  CG  PHE A 117     195.418 176.646 191.657  1.00230.29
ATOM    280  CD1 PHE A 117     194.252 175.901 191.502  1.00240.41
ATOM    281  CD2 PHE A 117     196.315 176.281 192.661  1.00230.36
ATOM    282  CE1 PHE A 117     193.987 174.815 192.327  1.00244.90
ATOM    283  CE2 PHE A 117     196.055 175.197 193.490  1.00234.72
ATOM    284  CZ  PHE A 117     194.890 174.463 193.322  1.00240.64
ATOM    285  H   PHE A 117     195.812 179.932 189.510  1.00 99.99
ATOM    286  HD1 PHE A 117     193.619 176.268 190.694  1.00 99.99
ATOM    287  HD2 PHE A 117     197.192 176.927 192.699  1.00 99.99
ATOM    288  HE1 PHE A 117     193.055 174.261 192.217  1.00 99.99
ATOM    289  HE2 PHE A 117     196.729 174.968 194.315  1.00 99.99
ATOM    290  HZ  PHE A 117     194.657 173.646 194.005  1.00 99.99
ATOM    291  N   THR A 118     197.014 180.025 192.515  1.00224.06
ATOM    292  CA  THR A 118     197.800 180.438 193.684  1.00225.05
ATOM    293  C   THR A 118     197.036 181.483 194.477  1.00224.91
ATOM    294  O   THR A 118     196.932 181.386 195.712  1.00229.13
ATOM    295  CB  THR A 118     199.170 181.037 193.287  1.00226.71
ATOM    296  OG1 THR A 118     199.793 180.214 192.292  1.00232.95
ATOM    297  CG2 THR A 118     200.093 181.146 194.500  1.00228.99
ATOM    298  H   THR A 118     197.514 180.185 191.664  1.00 99.99
ATOM    299  HG1 THR A 118     200.678 180.607 192.040  1.00 99.99
ATOM    300  N   VAL A 119     196.509 182.463 193.741  1.00221.91
ATOM    301  CA  VAL A 119     195.747 183.564 194.333  1.00220.96
ATOM    302  C   VAL A 119     194.543 183.013 195.108  1.00216.78
ATOM    303  O   VAL A 119     194.279 183.415 196.262  1.00218.52
ATOM    304  CB  VAL A 119     195.318 184.617 193.274  1.00224.85
ATOM    305  CG1 VAL A 119     194.229 185.550 193.797  1.00226.75
ATOM    306  CG2 VAL A 119     196.525 185.433 192.835  1.00225.91
ATOM    307  H   VAL A 119     196.575 182.548 192.747  1.00 99.99
ATOM    308  N   PHE A 120     193.848 182.089 194.447  1.00212.62
ATOM    309  CA  PHE A 120     192.660 181.452 195.008  1.00213.81
ATOM    310  C   PHE A 120     193.009 180.745 196.316  1.00215.53
ATOM    311  O   PHE A 120     192.296 180.880 197.326  1.00218.18
ATOM    312  CB  PHE A 120     192.039 180.491 193.976  1.00219.93
ATOM    313  CG  PHE A 120     190.735 179.855 194.403  1.00229.84
ATOM    314  CD1 PHE A 120     189.722 180.599 195.018  1.00235.70
ATOM    315  CD2 PHE A 120     190.499 178.504 194.142  1.00235.27
ATOM    316  CE1 PHE A 120     188.524 180.001 195.388  1.00241.74
ATOM    317  CE2 PHE A 120     189.301 177.904 194.509  1.00242.19
ATOM    318  CZ  PHE A 120     188.312 178.653 195.133  1.00244.81
ATOM    319  H   PHE A 120     194.056 181.745 193.531  1.00 99.99
ATOM    320  HD1 PHE A 120     189.991 181.646 195.156  1.00 99.99
ATOM    321  HD2 PHE A 120     191.337 178.019 193.641  1.00 99.99
ATOM    322  HE1 PHE A 120     187.829 180.689 195.870  1.00 99.99
ATOM    323  HE2 PHE A 120     189.143 176.842 194.320  1.00 99.99
ATOM    324  HZ  PHE A 120     187.404 178.167 195.489  1.00 99.99
ATOM    325  N   LEU A 121     194.119 180.014 196.270  1.00220.52
ATOM    326  CA  LEU A 121     194.615 179.258 197.420  1.00222.68
ATOM    327  C   LEU A 121     194.892 180.192 198.578  1.00218.71
ATOM    328  O   LEU A 121     194.505 179.906 199.716  1.00222.44
ATOM    329  CB  LEU A 121     195.867 178.446 197.053  1.00230.90
ATOM    330  CG  LEU A 121     196.380 177.416 198.067  1.00239.71
ATOM    331  CD1 LEU A 121     195.365 176.311 198.325  1.00240.37
ATOM    332  CD2 LEU A 121     197.693 176.823 197.576  1.00242.87
ATOM    333  H   LEU A 121     194.713 179.906 195.473  1.00 99.99
ATOM    334  N   ILE A 122     195.548 181.307 198.263  1.00215.63
ATOM    335  CA  ILE A 122     195.901 182.333 199.251  1.00218.35
ATOM    336  C   ILE A 122     194.637 182.850 199.928  1.00216.66
ATOM    337  O   ILE A 122     194.584 182.966 201.169  1.00215.67
ATOM    338  CB  ILE A 122     196.706 183.504 198.610  1.00225.14
ATOM    339  CG1 ILE A 122     198.128 183.048 198.228  1.00230.68
ATOM    340  CG2 ILE A 122     196.757 184.734 199.518  1.00226.41
ATOM    341  CD1 ILE A 122     199.093 182.844 199.382  1.00236.31
ATOM    342  H   ILE A 122     195.861 181.558 197.347  1.00 99.99
ATOM    343  N   VAL A 123     193.641 183.144 199.091  1.00217.67
ATOM    344  CA  VAL A 123     192.356 183.666 199.559  1.00218.05
ATOM    345  C   VAL A 123     191.713 182.676 200.534  1.00220.40
ATOM    346  O   VAL A 123     191.228 183.068 201.614  1.00223.43
ATOM    347  CB  VAL A 123     191.404 184.030 198.388  1.00218.42
ATOM    348  CG1 VAL A 123     189.971 184.248 198.863  1.00220.54
ATOM    349  CG2 VAL A 123     191.901 185.286 197.689  1.00217.44
ATOM    350  H   VAL A 123     193.664 183.044 198.096  1.00 99.99
ATOM    351  N   LEU A 124     191.738 181.407 200.130  1.00221.98
ATOM    352  CA  LEU A 124     191.165 180.324 200.927  1.00223.31
ATOM    353  C   LEU A 124     191.841 180.253 202.286  1.00228.29
ATOM    354  O   LEU A 124     191.168 180.134 203.320  1.00228.13
ATOM    355  CB  LEU A 124     191.236 178.963 200.216  1.00223.20
ATOM    356  CG  LEU A 124     190.209 178.682 199.113  1.00226.75
ATOM    357  CD1 LEU A 124     190.548 177.374 198.413  1.00230.01
ATOM    358  CD2 LEU A 124     188.785 178.627 199.651  1.00229.07
ATOM    359  H   LEU A 124     192.134 181.073 199.275  1.00 99.99
ATOM    360  N   ILE A 125     193.168 180.341 202.256  1.00236.00
ATOM    361  CA  ILE A 125     193.992 180.289 203.467  1.00242.80
ATOM    362  C   ILE A 125     193.600 181.424 204.405  1.00241.55
ATOM    363  O   ILE A 125     193.428 181.205 205.617  1.00248.41
ATOM    364  CB  ILE A 125     195.516 180.286 203.147  1.00249.61
ATOM    365  CG1 ILE A 125     195.933 178.957 202.483  1.00250.89
ATOM    366  CG2 ILE A 125     196.362 180.538 204.395  1.00254.85
ATOM    367  CD1 ILE A 125     195.910 177.725 203.373  1.00250.39
ATOM    368  H   ILE A 125     193.727 180.448 201.434  1.00 99.99
ATOM    369  N   CYS A 126     193.456 182.612 203.823  1.00236.27
ATOM    370  CA  CYS A 126     193.084 183.809 204.575  1.00233.90
ATOM    371  C   CYS A 126     191.737 183.606 205.259  1.00231.96
ATOM    372  O   CYS A 126     191.577 183.924 206.450  1.00231.37
ATOM    373  CB  CYS A 126     193.072 185.049 203.686  1.00236.03
ATOM    374  SG  CYS A 126     194.689 185.453 202.993  1.00244.15
ATOM    375  H   CYS A 126     193.581 182.806 202.850  1.00 99.99
ATOM    376  HG  CYS A 126     194.287 186.528 202.320  1.00 99.99
ATOM    377  N   LEU A 127     190.798 183.058 204.491  1.00228.16
ATOM    378  CA  LEU A 127     189.446 182.782 204.975  1.00221.88
ATOM    379  C   LEU A 127     189.499 181.837 206.174  1.00212.66
ATOM    380  O   LEU A 127     188.836 182.064 207.197  1.00202.83
ATOM    381  CB  LEU A 127     188.567 182.199 203.858  1.00225.57
ATOM    382  CG  LEU A 127     187.059 182.079 204.101  1.00228.56
ATOM    383  CD1 LEU A 127     186.409 183.439 204.308  1.00230.27
ATOM    384  CD2 LEU A 127     186.404 181.356 202.933  1.00228.12
ATOM    385  H   LEU A 127     190.911 182.786 203.535  1.00 99.99
ATOM    386  N   ILE A 128     190.307 180.792 206.018  1.00214.02
ATOM    387  CA  ILE A 128     190.491 179.772 207.051  1.00218.24
ATOM    388  C   ILE A 128     191.016 180.420 208.331  1.00224.56
ATOM    389  O   ILE A 128     190.518 180.141 209.434  1.00227.99
ATOM    390  CB  ILE A 128     191.411 178.621 206.564  1.00218.57
ATOM    391  CG1 ILE A 128     190.686 177.788 205.498  1.00219.31
ATOM    392  CG2 ILE A 128     191.830 177.710 207.715  1.00221.53
ATOM    393  CD1 ILE A 128     191.615 177.056 204.554  1.00223.64
ATOM    394  H   ILE A 128     190.857 180.597 205.206  1.00 99.99
ATOM    395  N   PHE A 129     192.014 181.282 208.151  1.00233.78
ATOM    396  CA  PHE A 129     192.638 181.994 209.266  1.00242.14
ATOM    397  C   PHE A 129     191.606 182.837 209.999  1.00244.97
ATOM    398  O   PHE A 129     191.557 182.830 211.235  1.00249.87
ATOM    399  CB  PHE A 129     193.867 182.817 208.840  1.00247.56
ATOM    400  CG  PHE A 129     195.168 182.066 208.971  1.00252.02
ATOM    401  CD1 PHE A 129     195.685 181.767 210.230  1.00251.90
ATOM    402  CD2 PHE A 129     195.877 181.652 207.845  1.00259.19
ATOM    403  CE1 PHE A 129     196.879 181.071 210.363  1.00255.87
ATOM    404  CE2 PHE A 129     197.074 180.958 207.973  1.00259.81
ATOM    405  CZ  PHE A 129     197.575 180.667 209.234  1.00258.80
ATOM    406  H   PHE A 129     192.427 181.525 207.273  1.00 99.99
ATOM    407  HD1 PHE A 129     195.058 182.134 211.042  1.00 99.99
ATOM    408  HD2 PHE A 129     195.390 181.932 206.911  1.00 99.99
ATOM    409  HE1 PHE A 129     197.281 180.863 211.355  1.00 99.99
ATOM    410  HE2 PHE A 129     197.637 180.674 207.084  1.00 99.99
ATOM    411  HZ  PHE A 129     198.549 180.189 209.336  1.00 99.99
ATOM    412  N   SER A 130     190.785 183.534 209.219  1.00241.92
ATOM    413  CA  SER A 130     189.720 184.386 209.748  1.00237.51
ATOM    414  C   SER A 130     188.762 183.560 210.602  1.00237.02
ATOM    415  O   SER A 130     188.392 183.962 211.716  1.00243.09
ATOM    416  CB  SER A 130     188.955 185.083 208.617  1.00234.34
ATOM    417  OG  SER A 130     188.079 186.069 209.129  1.00230.08
ATOM    418  H   SER A 130     190.806 183.551 208.219  1.00 99.99
ATOM    419  HG  SER A 130     187.593 186.508 208.374  1.00 99.99
ATOM    420  N   VAL A 131     188.388 182.406 210.054  1.00230.50
ATOM    421  CA  VAL A 131     187.474 181.475 210.719  1.00225.21
ATOM    422  C   VAL A 131     188.058 181.047 212.068  1.00223.97
ATOM    423  O   VAL A 131     187.357 181.039 213.091  1.00224.97
ATOM    424  CB  VAL A 131     187.132 180.243 209.835  1.00223.05
ATOM    425  CG1 VAL A 131     186.459 179.131 210.637  1.00218.88
ATOM    426  CG2 VAL A 131     186.225 180.657 208.687  1.00225.20
ATOM    427  H   VAL A 131     188.680 182.063 209.161  1.00 99.99
ATOM    428  N   LEU A 132     189.342 180.705 212.034  1.00224.08
ATOM    429  CA  LEU A 132     190.064 180.267 213.226  1.00226.25
ATOM    430  C   LEU A 132     190.041 181.360 214.293  1.00231.14
ATOM    431  O   LEU A 132     189.778 181.093 215.472  1.00230.61
ATOM    432  CB  LEU A 132     191.495 179.821 212.906  1.00229.97
ATOM    433  CG  LEU A 132     191.627 178.490 212.155  1.00232.13
ATOM    434  CD1 LEU A 132     193.041 178.320 211.621  1.00237.12
ATOM    435  CD2 LEU A 132     191.247 177.307 213.035  1.00234.07
ATOM    436  H   LEU A 132     189.928 180.710 211.224  1.00 99.99
ATOM    437  N   SER A 133     190.302 182.582 213.841  1.00236.81
ATOM    438  CA  SER A 133     190.315 183.758 214.713  1.00239.79
ATOM    439  C   SER A 133     188.960 183.932 215.385  1.00240.46
ATOM    440  O   SER A 133     188.906 184.195 216.584  1.00241.52
ATOM    441  CB  SER A 133     190.743 185.032 213.966  1.00241.25
ATOM    442  OG  SER A 133     189.702 185.562 213.165  1.00246.19
ATOM    443  H   SER A 133     190.510 182.822 212.893  1.00 99.99
ATOM    444  HG  SER A 133     190.025 186.386 212.700  1.00 99.99
ATOM    445  N   THR A 134     187.905 183.782 214.583  1.00241.61
ATOM    446  CA  THR A 134     186.528 183.881 215.050  1.00241.34
ATOM    447  C   THR A 134     186.237 183.043 216.301  1.00241.82
ATOM    448  O   THR A 134     185.638 183.565 217.233  1.00238.27
ATOM    449  CB  THR A 134     185.530 183.453 213.959  1.00 99.99
ATOM    450  OG1 THR A 134     185.599 184.369 212.858  1.00 99.99
ATOM    451  CG2 THR A 134     184.111 183.446 214.506  1.00 99.99
ATOM    452  H   THR A 134     187.944 183.591 213.602  1.00 99.99
ATOM    453  HG1 THR A 134     184.950 184.090 212.150  1.00 99.99
ATOM    454  N   ILE A 135     186.673 181.780 216.341  1.00246.49
ATOM    455  CA  ILE A 135     186.541 180.952 217.567  1.00251.69
ATOM    456  C   ILE A 135     187.531 181.413 218.656  1.00253.28
ATOM    457  O   ILE A 135     188.662 181.798 218.351  1.00256.82
ATOM    458  CB  ILE A 135     186.642 179.414 217.293  1.00252.84
ATOM    459  CG1 ILE A 135     186.268 178.609 218.549  1.00258.67
ATOM    460  CG2 ILE A 135     188.023 178.990 216.799  1.00246.38
ATOM    461  CD1 ILE A 135     185.892 177.164 218.288  1.00258.88
ATOM    462  H   ILE A 135     187.215 181.367 215.609  1.00 99.99
ATOM    463  N   GLN A 136     187.087 181.373 219.914  1.00249.05
ATOM    464  CA  GLN A 136     187.818 181.968 221.049  1.00243.44
ATOM    465  C   GLN A 136     189.173 181.332 221.389  1.00241.13
ATOM    466  O   GLN A 136     190.067 182.022 221.883  1.00237.68
ATOM    467  CB  GLN A 136     186.963 181.928 222.317  1.00 99.99
ATOM    468  CG  GLN A 136     186.760 180.531 222.884  1.00 99.99
ATOM    469  CD  GLN A 136     185.768 179.715 222.079  1.00 99.99
ATOM    470  OE1 GLN A 136     185.221 180.190 221.084  1.00 99.99
ATOM    471  NE2 GLN A 136     185.535 178.480 222.507  1.00 99.99
ATOM    472  H   GLN A 136     186.234 180.947 220.215  1.00 99.99
ATOM    473 1HE2 GLN A 136     184.890 177.894 222.016  1.00 99.99
ATOM    474 2HE2 GLN A 136     186.004 178.136 223.320  1.00 99.99
ATOM    475  N   GLN A 137     189.319 180.032 221.133  1.00244.43
ATOM    476  CA  GLN A 137     190.537 179.289 221.496  1.00248.18
ATOM    477  C   GLN A 137     191.807 179.695 220.727  1.00256.65
ATOM    478  O   GLN A 137     192.914 179.503 221.237  1.00251.85
ATOM    479  CB  GLN A 137     190.328 177.787 221.297  1.00 99.99
ATOM    480  CG  GLN A 137     190.036 177.385 219.860  1.00 99.99
ATOM    481  CD  GLN A 137     189.836 175.892 219.702  1.00 99.99
ATOM    482  OE1 GLN A 137     189.550 175.187 220.670  1.00 99.99
ATOM    483  NE2 GLN A 137     189.983 175.403 218.476  1.00 99.99
ATOM    484  H   GLN A 137     188.645 179.445 220.685  1.00 99.99
ATOM    485 1HE2 GLN A 137     189.863 174.424 218.310  1.00 99.99
ATOM    486 2HE2 GLN A 137     190.214 176.014 217.718  1.00 99.99
ATOM    487  N   TYR A 138     191.645 180.242 219.517  1.00265.45
ATOM    488  CA  TYR A 138     192.773 180.654 218.661  1.00264.09
ATOM    489  C   TYR A 138     192.634 182.112 218.193  1.00259.50
ATOM    490  O   TYR A 138     192.770 182.411 217.002  1.00254.76
ATOM    491  CB  TYR A 138     192.885 179.714 217.452  1.00264.23
ATOM    492  CG  TYR A 138     193.195 178.278 217.809  1.00262.40
ATOM    493  CD1 TYR A 138     194.514 177.845 217.952  1.00261.84
ATOM    494  CD2 TYR A 138     192.172 177.347 217.997  1.00257.83
ATOM    495  CE1 TYR A 138     194.807 176.528 218.276  1.00261.95
ATOM    496  CE2 TYR A 138     192.453 176.027 218.322  1.00258.33
ATOM    497  CZ  TYR A 138     193.771 175.622 218.460  1.00263.84
ATOM    498  OH  TYR A 138     194.054 174.315 218.782  1.00270.09
ATOM    499  H   TYR A 138     190.767 180.425 219.075  1.00 99.99
ATOM    500  HD1 TYR A 138     195.237 178.643 217.783  1.00 99.99
ATOM    501  HD2 TYR A 138     191.181 177.780 217.860  1.00 99.99
ATOM    502  HE1 TYR A 138     195.831 176.240 218.512  1.00 99.99
ATOM    503  HE2 TYR A 138     191.643 175.346 218.584  1.00 99.99
ATOM    504  HH  TYR A 138     193.201 173.802 218.878  1.00 99.99
ATOM    505  N   ASN A 139     192.378 183.013 219.143  1.00257.85
ATOM    506  CA  ASN A 139     192.199 184.444 218.860  1.00255.85
ATOM    507  C   ASN A 139     193.497 185.236 219.067  1.00257.33
ATOM    508  O   ASN A 139     193.879 186.035 218.208  1.00253.57
ATOM    509  CB  ASN A 139     191.080 185.019 219.743  1.00249.49
ATOM    510  CG  ASN A 139     190.452 186.286 219.167  1.00245.92
ATOM    511  OD1 ASN A 139     191.039 186.973 218.328  1.00243.62
ATOM    512  ND2 ASN A 139     189.247 186.604 219.628  1.00245.79
ATOM    513  H   ASN A 139     192.283 182.818 220.119  1.00 99.99
ATOM    514 1HD2 ASN A 139     188.782 187.422 219.290  1.00 99.99
ATOM    515 2HD2 ASN A 139     188.805 186.025 220.313  1.00 99.99
ATOM    516  N   ASN A 140     194.161 185.012 220.202  1.00259.76
ATOM    517  CA  ASN A 140     195.376 185.755 220.576  1.00260.01
ATOM    518  C   ASN A 140     196.578 185.504 219.654  1.00265.61
ATOM    519  O   ASN A 140     197.340 186.429 219.366  1.00268.43
ATOM    520  CB  ASN A 140     195.789 185.420 222.010  1.00 99.99
ATOM    521  CG  ASN A 140     196.131 183.955 222.191  1.00 99.99
ATOM    522  OD1 ASN A 140     196.579 183.292 221.257  1.00 99.99
ATOM    523  ND2 ASN A 140     195.921 183.444 223.399  1.00 99.99
ATOM    524  H   ASN A 140     193.914 184.338 220.898  1.00 99.99
ATOM    525 1HD2 ASN A 140     196.128 182.482 223.578  1.00 99.99
ATOM    526 2HD2 ASN A 140     195.556 184.021 224.129  1.00 99.99
ATOM    527  N   LEU A 141     196.740 184.261 219.201  1.00270.35
ATOM    528  CA  LEU A 141     197.866 183.876 218.334  1.00274.95
ATOM    529  C   LEU A 141     197.729 184.351 216.878  1.00279.07
ATOM    530  O   LEU A 141     198.739 184.590 216.211  1.00281.05
ATOM    531  CB  LEU A 141     198.052 182.349 218.363  1.00272.83
ATOM    532  CG  LEU A 141     199.197 181.711 217.562  1.00268.97
ATOM    533  CD1 LEU A 141     200.553 182.296 217.931  1.00265.55
ATOM    534  CD2 LEU A 141     199.195 180.203 217.770  1.00265.12
ATOM    535  H   LEU A 141     196.138 183.486 219.393  1.00 99.99
ATOM    536  N   ALA A 142     196.492 184.491 216.397  1.00279.51
ATOM    537  CA  ALA A 142     196.216 184.673 214.978  1.00280.60
ATOM    538  C   ALA A 142     196.193 186.133 214.553  1.00286.90
ATOM    539  O   ALA A 142     196.420 186.407 213.379  1.00291.43
ATOM    540  CB  ALA A 142     194.887 184.016 214.624  1.00275.07
ATOM    541  H   ALA A 142     195.652 184.486 216.939  1.00 99.99
ATOM    542  N   THR A 143     195.824 187.013 215.485  1.00288.48
ATOM    543  CA  THR A 143     195.564 188.412 215.199  1.00285.03
ATOM    544  C   THR A 143     196.797 189.069 214.594  1.00286.72
ATOM    545  O   THR A 143     196.713 189.777 213.573  1.00293.30
ATOM    546  CB  THR A 143     195.171 189.184 216.483  1.00277.83
ATOM    547  OG1 THR A 143     194.079 188.519 217.130  1.00279.60
ATOM    548  CG2 THR A 143     194.764 190.627 216.177  1.00268.77
ATOM    549  H   THR A 143     195.690 186.809 216.455  1.00 99.99
ATOM    550  HG1 THR A 143     193.827 189.019 217.958  1.00 99.99
ATOM    551  N   GLU A 144     197.929 188.812 215.247  1.00286.10
ATOM    552  CA  GLU A 144     199.219 189.372 214.831  1.00286.18
ATOM    553  C   GLU A 144     199.541 188.928 213.409  1.00293.34
ATOM    554  O   GLU A 144     199.952 189.752 212.568  1.00301.80
ATOM    555  CB  GLU A 144     200.345 188.950 215.787  1.00277.72
ATOM    556  CG  GLU A 144     200.234 189.505 217.205  1.00272.81
ATOM    557  CD  GLU A 144     200.302 191.023 217.270  1.00269.53
ATOM    558  OE1 GLU A 144     201.153 191.621 216.577  1.00265.75
ATOM    559  OE2 GLU A 144     199.506 191.621 218.023  1.00269.18
ATOM    560  H   GLU A 144     198.018 188.233 216.058  1.00 99.99
ATOM    561  N   THR A 145     199.329 187.630 213.168  1.00291.44
ATOM    562  CA  THR A 145     199.597 187.033 211.856  1.00287.42
ATOM    563  C   THR A 145     198.750 187.716 210.789  1.00286.12
ATOM    564  O   THR A 145     199.255 188.062 209.711  1.00289.14
ATOM    565  CB  THR A 145     199.397 185.495 211.803  1.00281.85
ATOM    566  OG1 THR A 145     198.039 185.155 212.100  1.00279.50
ATOM    567  CG2 THR A 145     200.337 184.777 212.773  1.00279.89
ATOM    568  H   THR A 145     199.046 186.984 213.877  1.00 99.99
ATOM    569  HG1 THR A 145     197.927 184.162 212.062  1.00 99.99
ATOM    570  N   LEU A 146     197.475 187.907 211.124  1.00283.25
ATOM    571  CA  LEU A 146     196.516 188.546 210.221  1.00281.48
ATOM    572  C   LEU A 146     196.982 189.951 209.871  1.00284.05
ATOM    573  O   LEU A 146     196.954 190.348 208.703  1.00281.77
ATOM    574  CB  LEU A 146     195.089 188.558 210.795  1.00279.70
ATOM    575  CG  LEU A 146     194.325 187.227 210.817  1.00275.59
ATOM    576  CD1 LEU A 146     193.025 187.385 211.592  1.00274.43
ATOM    577  CD2 LEU A 146     194.043 186.703 209.416  1.00271.53
ATOM    578  H   LEU A 146     197.053 187.646 211.992  1.00 99.99
ATOM    579  N   PHE A 147     197.416 190.673 210.901  1.00288.88
ATOM    580  CA  PHE A 147     197.905 192.045 210.753  1.00288.64
ATOM    581  C   PHE A 147     199.091 192.074 209.793  1.00283.08
ATOM    582  O   PHE A 147     199.154 192.925 208.888  1.00274.89
ATOM    583  CB  PHE A 147     198.291 192.660 212.106  1.00294.64
ATOM    584  CG  PHE A 147     198.361 194.162 212.093  1.00293.22
ATOM    585  CD1 PHE A 147     197.209 194.924 212.273  1.00290.67
ATOM    586  CD2 PHE A 147     199.575 194.820 211.905  1.00291.14
ATOM    587  CE1 PHE A 147     197.264 196.312 212.264  1.00288.90
ATOM    588  CE2 PHE A 147     199.636 196.208 211.896  1.00288.05
ATOM    589  CZ  PHE A 147     198.479 196.955 212.075  1.00288.29
ATOM    590  H   PHE A 147     197.454 190.368 211.853  1.00 99.99
ATOM    591  HD1 PHE A 147     196.316 194.314 212.413  1.00 99.99
ATOM    592  HD2 PHE A 147     200.413 194.135 211.775  1.00 99.99
ATOM    593  HE1 PHE A 147     196.364 196.894 212.462  1.00 99.99
ATOM    594  HE2 PHE A 147     200.594 196.711 211.760  1.00 99.99
ATOM    595  HZ  PHE A 147     198.536 198.042 212.139  1.00 99.99
ATOM    596  N   TRP A 148     200.003 191.124 210.002  1.00283.96
ATOM    597  CA  TRP A 148     201.209 191.018 209.194  1.00284.35
ATOM    598  C   TRP A 148     200.836 190.780 207.731  1.00284.90
ATOM    599  O   TRP A 148     201.399 191.420 206.829  1.00288.81
ATOM    600  CB  TRP A 148     202.167 189.936 209.709  1.00287.02
ATOM    601  CG  TRP A 148     203.552 190.040 209.116  1.00291.05
ATOM    602  CD1 TRP A 148     204.177 189.118 208.325  1.00290.48
ATOM    603  CD2 TRP A 148     204.471 191.136 209.256  1.00292.03
ATOM    604  NE1 TRP A 148     205.429 189.565 207.971  1.00290.36
ATOM    605  CE2 TRP A 148     205.636 190.801 208.527  1.00289.25
ATOM    606  CE3 TRP A 148     204.425 192.367 209.929  1.00286.46
ATOM    607  CZ2 TRP A 148     206.748 191.652 208.451  1.00280.88
ATOM    608  CZ3 TRP A 148     205.534 193.216 209.854  1.00280.21
ATOM    609  CH2 TRP A 148     206.678 192.851 209.118  1.00277.67
ATOM    610  H   TRP A 148     199.959 190.414 210.705  1.00 99.99
ATOM    611  HD1 TRP A 148     203.661 188.192 208.073  1.00 99.99
ATOM    612  HE1 TRP A 148     206.019 189.000 207.394  1.00 99.99
ATOM    613  HE3 TRP A 148     203.640 192.559 210.660  1.00 99.99
ATOM    614  HZ2 TRP A 148     207.715 191.259 208.137  1.00 99.99
ATOM    615  HZ3 TRP A 148     205.394 194.142 210.412  1.00 99.99
ATOM    616  HH2 TRP A 148     207.584 193.446 209.002  1.00 99.99
ATOM    617  N   MET A 149     199.865 189.889 207.516  1.00281.07
ATOM    618  CA  MET A 149     199.632 189.300 206.200  1.00275.14
ATOM    619  C   MET A 149     198.625 190.108 205.399  1.00267.79
ATOM    620  O   MET A 149     198.761 190.230 204.183  1.00262.48
ATOM    621  CB  MET A 149     199.108 187.866 206.370  1.00278.68
ATOM    622  CG  MET A 149     198.890 187.089 205.077  1.00283.42
ATOM    623  SD  MET A 149     198.356 185.389 205.366  1.00289.38
ATOM    624  CE  MET A 149     199.884 184.619 205.896  1.00285.14
ATOM    625  H   MET A 149     199.223 189.545 208.201  1.00 99.99
ATOM    626  N   GLU A 150     197.577 190.547 206.102  1.00266.22
ATOM    627  CA  GLU A 150     196.418 191.163 205.474  1.00266.45
ATOM    628  C   GLU A 150     196.831 192.405 204.726  1.00266.07
ATOM    629  O   GLU A 150     196.387 192.597 203.582  1.00265.53
ATOM    630  CB  GLU A 150     195.311 191.494 206.489  1.00269.27
ATOM    631  CG  GLU A 150     194.095 192.230 205.925  1.00270.30
ATOM    632  CD  GLU A 150     193.540 191.612 204.649  1.00268.34
ATOM    633  OE1 GLU A 150     193.455 190.370 204.569  1.00268.35
ATOM    634  OE2 GLU A 150     193.175 192.374 203.729  1.00269.20
ATOM    635  H   GLU A 150     197.480 190.501 207.096  1.00 99.99
ATOM    636  N   ILE A 151     197.673 193.223 205.362  1.00263.01
ATOM    637  CA  ILE A 151     198.158 194.468 204.758  1.00258.57
ATOM    638  C   ILE A 151     198.883 194.171 203.446  1.00253.98
ATOM    639  O   ILE A 151     198.643 194.830 202.418  1.00254.60
ATOM    640  CB  ILE A 151     199.032 195.330 205.724  1.00261.76
ATOM    641  CG1 ILE A 151     199.366 196.687 205.083  1.00262.37
ATOM    642  CG2 ILE A 151     200.319 194.624 206.150  1.00261.96
ATOM    643  CD1 ILE A 151     199.792 197.752 206.073  1.00261.54
ATOM    644  H   ILE A 151     198.047 193.081 206.278  1.00 99.99
ATOM    645  N   VAL A 152     199.745 193.156 203.513  1.00256.17
ATOM    646  CA  VAL A 152     200.545 192.725 202.364  1.00258.86
ATOM    647  C   VAL A 152     199.621 192.318 201.217  1.00255.13
ATOM    648  O   VAL A 152     199.827 192.726 200.053  1.00255.97
ATOM    649  CB  VAL A 152     201.515 191.564 202.726  1.00259.90
ATOM    650  CG1 VAL A 152     202.146 190.936 201.483  1.00256.18
ATOM    651  CG2 VAL A 152     202.605 192.060 203.668  1.00262.92
ATOM    652  H   VAL A 152     199.931 192.601 204.324  1.00 99.99
ATOM    653  N   LEU A 153     198.609 191.528 201.580  1.00249.75
ATOM    654  CA  LEU A 153     197.633 191.012 200.626  1.00247.47
ATOM    655  C   LEU A 153     196.929 192.167 199.935  1.00242.80
ATOM    656  O   LEU A 153     196.775 192.165 198.693  1.00243.13
ATOM    657  CB  LEU A 153     196.606 190.095 201.308  1.00251.28
ATOM    658  CG  LEU A 153     195.515 189.465 200.429  1.00251.26
ATOM    659  CD1 LEU A 153     196.104 188.518 199.394  1.00250.32
ATOM    660  CD2 LEU A 153     194.497 188.738 201.293  1.00251.40
ATOM    661  H   LEU A 153     198.417 191.216 202.510  1.00 99.99
ATOM    662  N   VAL A 154     196.516 193.145 200.749  1.00241.62
ATOM    663  CA  VAL A 154     195.776 194.295 200.216  1.00243.08
ATOM    664  C   VAL A 154     196.662 195.069 199.265  1.00235.64
ATOM    665  O   VAL A 154     196.175 195.468 198.198  1.00234.57
ATOM    666  CB  VAL A 154     195.034 195.198 201.249  1.00255.40
ATOM    667  CG1 VAL A 154     195.970 195.941 202.178  1.00263.20
ATOM    668  CG2 VAL A 154     194.133 196.199 200.529  1.00257.01
ATOM    669  H   VAL A 154     196.858 193.258 201.682  1.00 99.99
ATOM    670  N   VAL A 155     197.935 195.238 199.628  1.00231.65
ATOM    671  CA  VAL A 155     198.903 195.945 198.784  1.00228.04
ATOM    672  C   VAL A 155     199.015 195.255 197.430  1.00229.23
ATOM    673  O   VAL A 155     198.984 195.917 196.369  1.00231.95
ATOM    674  CB  VAL A 155     200.293 196.092 199.461  1.00228.92
ATOM    675  CG1 VAL A 155     201.372 196.511 198.464  1.00228.86
ATOM    676  CG2 VAL A 155     200.221 197.111 200.588  1.00231.96
ATOM    677  H   VAL A 155     198.349 194.914 200.479  1.00 99.99
ATOM    678  N   PHE A 156     199.131 193.929 197.496  1.00230.44
ATOM    679  CA  PHE A 156     199.267 193.086 196.309  1.00229.80
ATOM    680  C   PHE A 156     198.062 193.290 195.391  1.00228.87
ATOM    681  O   PHE A 156     198.212 193.476 194.162  1.00227.11
ATOM    682  CB  PHE A 156     199.397 191.612 196.741  1.00226.99
ATOM    683  CG  PHE A 156     199.403 190.621 195.609  1.00224.09
ATOM    684  CD1 PHE A 156     198.209 190.078 195.132  1.00219.84
ATOM    685  CD2 PHE A 156     200.602 190.195 195.046  1.00224.60
ATOM    686  CE1 PHE A 156     198.212 189.153 194.099  1.00219.74
ATOM    687  CE2 PHE A 156     200.611 189.267 194.014  1.00225.69
ATOM    688  CZ  PHE A 156     199.415 188.746 193.539  1.00223.89
ATOM    689  H   PHE A 156     199.137 193.386 198.336  1.00 99.99
ATOM    690  HD1 PHE A 156     197.332 190.460 195.654  1.00 99.99
ATOM    691  HD2 PHE A 156     201.474 190.663 195.501  1.00 99.99
ATOM    692  HE1 PHE A 156     197.277 188.697 193.773  1.00 99.99
ATOM    693  HE2 PHE A 156     201.558 188.929 193.594  1.00 99.99
ATOM    694  HZ  PHE A 156     199.424 187.976 192.767  1.00 99.99
ATOM    695  N   PHE A 157     196.884 193.257 196.016  1.00229.55
ATOM    696  CA  PHE A 157     195.642 193.392 195.259  1.00226.93
ATOM    697  C   PHE A 157     195.570 194.748 194.601  1.00224.68
ATOM    698  O   PHE A 157     195.178 194.827 193.435  1.00223.04
ATOM    699  CB  PHE A 157     194.375 193.029 196.048  1.00226.18
ATOM    700  CG  PHE A 157     193.983 191.582 195.904  1.00225.50
ATOM    701  CD1 PHE A 157     193.807 191.016 194.639  1.00228.10
ATOM    702  CD2 PHE A 157     193.802 190.777 197.018  1.00230.41
ATOM    703  CE1 PHE A 157     193.461 189.682 194.496  1.00230.83
ATOM    704  CE2 PHE A 157     193.449 189.442 196.878  1.00236.06
ATOM    705  CZ  PHE A 157     193.279 188.893 195.616  1.00232.40
ATOM    706  H   PHE A 157     196.789 193.364 197.006  1.00 99.99
ATOM    707  HD1 PHE A 157     193.971 191.730 193.832  1.00 99.99
ATOM    708  HD2 PHE A 157     193.966 191.307 197.956  1.00 99.99
ATOM    709  HE1 PHE A 157     193.283 189.268 193.503  1.00 99.99
ATOM    710  HE2 PHE A 157     193.333 188.926 197.831  1.00 99.99
ATOM    711  HZ  PHE A 157     192.903 187.875 195.510  1.00 99.99
ATOM    712  N   GLY A 158     195.985 195.785 195.324  1.00223.96
ATOM    713  CA  GLY A 158     196.018 197.154 194.806  1.00225.63
ATOM    714  C   GLY A 158     196.895 197.228 193.577  1.00226.06
ATOM    715  O   GLY A 158     196.503 197.820 192.552  1.00227.50
ATOM    716  H   GLY A 158     196.309 195.743 196.269  1.00 99.99
ATOM    717  N   ALA A 159     198.072 196.610 193.697  1.00225.85
ATOM    718  CA  ALA A 159     199.056 196.580 192.610  1.00229.53
ATOM    719  C   ALA A 159     198.445 195.933 191.372  1.00232.87
ATOM    720  O   ALA A 159     198.572 196.458 190.247  1.00237.19
ATOM    721  CB  ALA A 159     200.321 195.848 193.034  1.00231.74
ATOM    722  H   ALA A 159     198.396 196.121 194.507  1.00 99.99
ATOM    723  N   GLU A 160     197.781 194.803 191.613  1.00229.28
ATOM    724  CA  GLU A 160     197.130 194.031 190.553  1.00226.65
ATOM    725  C   GLU A 160     196.100 194.887 189.837  1.00219.33
ATOM    726  O   GLU A 160     196.044 194.910 188.601  1.00217.86
ATOM    727  CB  GLU A 160     196.467 192.764 191.108  1.00233.76
ATOM    728  CG  GLU A 160     196.086 191.746 190.041  1.00241.35
ATOM    729  CD  GLU A 160     195.221 190.620 190.580  1.00250.05
ATOM    730  OE1 GLU A 160     195.510 190.118 191.687  1.00259.59
ATOM    731  OE2 GLU A 160     194.256 190.227 189.890  1.00251.06
ATOM    732  H   GLU A 160     197.660 194.377 192.509  1.00 99.99
ATOM    733  N   TYR A 161     195.302 195.587 190.638  1.00213.42
ATOM    734  CA  TYR A 161     194.243 196.468 190.140  1.00209.80
ATOM    735  C   TYR A 161     194.834 197.533 189.239  1.00211.48
ATOM    736  O   TYR A 161     194.313 197.791 188.140  1.00214.78
ATOM    737  CB  TYR A 161     193.487 197.115 191.307  1.00205.07
ATOM    738  CG  TYR A 161     192.267 197.905 190.893  1.00201.31
ATOM    739  CD1 TYR A 161     191.159 197.266 190.338  1.00202.43
ATOM    740  CD2 TYR A 161     192.213 199.288 191.066  1.00199.00
ATOM    741  CE1 TYR A 161     190.034 197.982 189.959  1.00206.30
ATOM    742  CE2 TYR A 161     191.093 200.014 190.691  1.00202.02
ATOM    743  CZ  TYR A 161     190.005 199.358 190.138  1.00206.83
ATOM    744  OH  TYR A 161     188.890 200.071 189.763  1.00210.34
ATOM    745  H   TYR A 161     195.337 195.588 191.637  1.00 99.99
ATOM    746  HD1 TYR A 161     191.296 196.188 190.250  1.00 99.99
ATOM    747  HD2 TYR A 161     193.123 199.691 191.511  1.00 99.99
ATOM    748  HE1 TYR A 161     189.136 197.455 189.636  1.00 99.99
ATOM    749  HE2 TYR A 161     191.024 201.074 190.935  1.00 99.99
ATOM    750  HH  TYR A 161     189.033 201.041 189.959  1.00 99.99
ATOM    751  N   VAL A 162     195.926 198.128 189.721  1.00209.98
ATOM    752  CA  VAL A 162     196.632 199.188 188.995  1.00209.52
ATOM    753  C   VAL A 162     197.091 198.666 187.637  1.00206.87
ATOM    754  O   VAL A 162     196.902 199.338 186.600  1.00213.06
ATOM    755  CB  VAL A 162     197.813 199.774 189.813  1.00215.09
ATOM    756  CG1 VAL A 162     198.755 200.605 188.944  1.00218.84
ATOM    757  CG2 VAL A 162     197.279 200.627 190.955  1.00216.89
ATOM    758  H   VAL A 162     196.364 197.923 190.596  1.00 99.99
ATOM    759  N   VAL A 163     197.675 197.468 187.672  1.00200.66
ATOM    760  CA  VAL A 163     198.196 196.825 186.466  1.00201.97
ATOM    761  C   VAL A 163     197.064 196.614 185.460  1.00206.42
ATOM    762  O   VAL A 163     197.227 196.897 184.267  1.00213.41
ATOM    763  CB  VAL A 163     198.996 195.526 186.747  1.00206.22
ATOM    764  CG1 VAL A 163     199.461 194.872 185.449  1.00210.48
ATOM    765  CG2 VAL A 163     200.234 195.833 187.576  1.00209.11
ATOM    766  H   VAL A 163     197.820 196.957 188.519  1.00 99.99
ATOM    767  N   ARG A 164     195.935 196.132 185.972  1.00205.55
ATOM    768  CA  ARG A 164     194.752 195.866 185.158  1.00208.26
ATOM    769  C   ARG A 164     194.285 197.147 184.480  1.00210.55
ATOM    770  O   ARG A 164     193.988 197.150 183.275  1.00209.93
ATOM    771  CB  ARG A 164     193.628 195.221 185.984  1.00213.19
ATOM    772  CG  ARG A 164     192.575 194.536 185.123  1.00218.63
ATOM    773  CD  ARG A 164     191.580 193.708 185.927  1.00214.17
ATOM    774  NE  ARG A 164     192.078 192.361 186.220  1.00208.12
ATOM    775  CZ  ARG A 164     192.685 191.972 187.345  1.00206.77
ATOM    776  NH1 ARG A 164     193.081 190.706 187.460  1.00209.29
ATOM    777  NH2 ARG A 164     192.907 192.813 188.358  1.00205.56
ATOM    778  H   ARG A 164     195.780 195.908 186.934  1.00 99.99
ATOM    779  HE  ARG A 164     191.894 191.762 185.440  1.00 99.99
ATOM    780 1HH1 ARG A 164     193.537 190.399 188.295  1.00 99.99
ATOM    781 2HH1 ARG A 164     192.923 190.063 186.711  1.00 99.99
ATOM    782 1HH2 ARG A 164     193.364 192.489 189.186  1.00 99.99
ATOM    783 2HH2 ARG A 164     192.616 193.767 188.289  1.00 99.99
ATOM    784  N   LEU A 165     194.249 198.219 185.269  1.00213.93
ATOM    785  CA  LEU A 165     193.826 199.534 184.786  1.00217.37
ATOM    786  C   LEU A 165     194.734 199.988 183.648  1.00211.30
ATOM    787  O   LEU A 165     194.255 200.469 182.609  1.00206.78
ATOM    788  CB  LEU A 165     193.791 200.574 185.915  1.00226.19
ATOM    789  CG  LEU A 165     193.007 201.860 185.622  1.00230.84
ATOM    790  CD1 LEU A 165     191.505 201.600 185.608  1.00226.47
ATOM    791  CD2 LEU A 165     193.349 202.943 186.637  1.00234.39
ATOM    792  H   LEU A 165     194.497 198.241 186.238  1.00 99.99
ATOM    793  N   TRP A 166     196.035 199.809 183.864  1.00207.67
ATOM    794  CA  TRP A 166     197.055 200.181 182.885  1.00203.81
ATOM    795  C   TRP A 166     196.829 199.431 181.578  1.00202.48
ATOM    796  O   TRP A 166     196.874 200.019 180.492  1.00201.13
ATOM    797  CB  TRP A 166     198.456 199.923 183.448  1.00201.79
ATOM    798  CG  TRP A 166     199.557 200.261 182.521  1.00197.64
ATOM    799  CD1 TRP A 166     200.105 201.490 182.309  1.00199.44
ATOM    800  CD2 TRP A 166     200.260 199.352 181.678  1.00201.47
ATOM    801  NE1 TRP A 166     201.110 201.403 181.378  1.00207.16
ATOM    802  CE2 TRP A 166     201.226 200.099 180.973  1.00211.36
ATOM    803  CE3 TRP A 166     200.166 197.974 181.447  1.00205.28
ATOM    804  CZ2 TRP A 166     202.100 199.513 180.048  1.00220.91
ATOM    805  CZ3 TRP A 166     201.034 197.389 180.529  1.00213.90
ATOM    806  CH2 TRP A 166     201.988 198.160 179.839  1.00218.80
ATOM    807  H   TRP A 166     196.441 199.415 184.689  1.00 99.99
ATOM    808  HD1 TRP A 166     199.721 202.351 182.857  1.00 99.99
ATOM    809  HE1 TRP A 166     201.617 202.221 181.107  1.00 99.99
ATOM    810  HE3 TRP A 166     199.582 197.347 182.121  1.00 99.99
ATOM    811  HZ2 TRP A 166     203.007 200.038 179.747  1.00 99.99
ATOM    812  HZ3 TRP A 166     200.878 196.315 180.428  1.00 99.99
ATOM    813  HH2 TRP A 166     202.703 197.791 179.104  1.00 99.99
ATOM    814  N   SER A 167     196.562 198.135 181.715  1.00205.32
ATOM    815  CA  SER A 167     196.357 197.235 180.584  1.00208.06
ATOM    816  C   SER A 167     195.086 197.454 179.748  1.00213.47
ATOM    817  O   SER A 167     195.001 196.955 178.627  1.00215.66
ATOM    818  CB  SER A 167     196.444 195.775 181.051  1.00202.16
ATOM    819  OG  SER A 167     195.358 195.427 181.886  1.00200.48
ATOM    820  H   SER A 167     196.475 197.650 182.585  1.00 99.99
ATOM    821  HG  SER A 167     194.755 196.217 181.997  1.00 99.99
ATOM    822  N   ALA A 168     194.106 198.173 180.301  1.00219.60
ATOM    823  CA  ALA A 168     192.843 198.482 179.607  1.00225.57
ATOM    824  C   ALA A 168     193.020 199.051 178.191  1.00226.70
ATOM    825  O   ALA A 168     192.187 198.802 177.317  1.00229.29
ATOM    826  CB  ALA A 168     192.004 199.436 180.448  1.00228.80
ATOM    827  H   ALA A 168     194.123 198.568 181.219  1.00 99.99
ATOM    828  N   GLY A 169     194.102 199.804 177.976  1.00221.57
ATOM    829  CA  GLY A 169     194.461 200.342 176.657  1.00214.96
ATOM    830  C   GLY A 169     194.616 199.350 175.510  1.00204.38
ATOM    831  O   GLY A 169     194.589 199.754 174.345  1.00202.93
ATOM    832  H   GLY A 169     194.767 200.076 178.672  1.00 99.99
ATOM    833  N   CYS A 170     194.804 198.067 175.827  1.00194.12
ATOM    834  CA  CYS A 170     194.772 196.997 174.823  1.00191.50
ATOM    835  C   CYS A 170     193.451 196.980 174.057  1.00197.30
ATOM    836  O   CYS A 170     193.442 196.926 172.826  1.00202.14
ATOM    837  CB  CYS A 170     195.007 195.637 175.482  1.00 99.99
ATOM    838  SG  CYS A 170     195.075 194.236 174.317  1.00 99.99
ATOM    839  H   CYS A 170     194.980 197.711 176.745  1.00 99.99
ATOM    840  HG  CYS A 170     195.281 193.299 175.238  1.00 99.99
ATOM    841  N   ARG A 171     192.345 197.034 174.797  1.00202.91
ATOM    842  CA  ARG A 171     191.001 197.076 174.210  1.00205.81
ATOM    843  C   ARG A 171     190.644 198.503 173.797  1.00193.80
ATOM    844  O   ARG A 171     190.801 199.436 174.585  1.00193.35
ATOM    845  CB  ARG A 171     189.963 196.547 175.207  1.00217.41
ATOM    846  CG  ARG A 171     190.111 195.065 175.536  1.00224.15
ATOM    847  CD  ARG A 171     189.428 194.180 174.503  1.00221.61
ATOM    848  NE  ARG A 171     187.992 194.052 174.753  1.00217.80
ATOM    849  CZ  ARG A 171     187.428 193.233 175.645  1.00210.09
ATOM    850  NH1 ARG A 171     188.162 192.428 176.418  1.00206.03
ATOM    851  NH2 ARG A 171     186.102 193.220 175.769  1.00208.18
ATOM    852  H   ARG A 171     192.312 197.051 175.796  1.00 99.99
ATOM    853  HE  ARG A 171     187.488 194.673 174.153  1.00 99.99
ATOM    854 1HH1 ARG A 171     187.715 191.824 177.078  1.00 99.99
ATOM    855 2HH1 ARG A 171     189.159 192.429 176.337  1.00 99.99
ATOM    856 1HH2 ARG A 171     185.668 192.611 176.433  1.00 99.99
ATOM    857 2HH2 ARG A 171     185.541 193.819 175.198  1.00 99.99
ATOM    858  N   SER A 172     190.158 198.662 172.565  1.00187.97
ATOM    859  CA  SER A 172     189.773 199.975 172.026  1.00184.48
ATOM    860  C   SER A 172     188.476 200.518 172.627  1.00180.65
ATOM    861  O   SER A 172     188.179 201.706 172.496  1.00176.44
ATOM    862  CB  SER A 172     189.630 199.920 170.505  1.00185.44
ATOM    863  OG  SER A 172     189.690 201.221 169.945  1.00180.89
ATOM    864  H   SER A 172     190.008 197.932 171.899  1.00 99.99
ATOM    865  HG  SER A 172     189.595 201.161 168.951  1.00 99.99
ATOM    866  N   LYS A 173     187.692 199.639 173.245  1.00185.83
ATOM    867  CA  LYS A 173     186.539 200.043 174.042  1.00194.42
ATOM    868  C   LYS A 173     186.965 200.923 175.224  1.00193.74
ATOM    869  O   LYS A 173     186.268 201.881 175.561  1.00194.20
ATOM    870  CB  LYS A 173     185.795 198.799 174.535  1.00204.86
ATOM    871  CG  LYS A 173     184.516 199.073 175.315  1.00212.07
ATOM    872  CD  LYS A 173     183.569 197.874 175.325  1.00215.37
ATOM    873  CE  LYS A 173     184.264 196.564 175.682  1.00213.55
ATOM    874  NZ  LYS A 173     183.308 195.532 176.170  1.00216.25
ATOM    875  H   LYS A 173     187.804 198.645 173.231  1.00 99.99
ATOM    876  HZ1 LYS A 173     183.806 194.694 176.391  1.00 99.99
ATOM    877  HZ2 LYS A 173     182.843 195.869 176.989  1.00 99.99
ATOM    878  HZ3 LYS A 173     182.632 195.340 175.458  1.00 99.99
ATOM    879  N   TYR A 174     188.109 200.595 175.831  1.00198.01
ATOM    880  CA  TYR A 174     188.664 201.351 176.957  1.00204.96
ATOM    881  C   TYR A 174     189.963 202.077 176.560  1.00207.99
ATOM    882  O   TYR A 174     191.062 201.541 176.728  1.00211.49
ATOM    883  CB  TYR A 174     188.924 200.418 178.151  1.00209.23
ATOM    884  CG  TYR A 174     187.853 199.373 178.402  1.00212.81
ATOM    885  CD1 TYR A 174     186.536 199.745 178.686  1.00216.23
ATOM    886  CD2 TYR A 174     188.162 198.008 178.387  1.00215.34
ATOM    887  CE1 TYR A 174     185.557 198.789 178.930  1.00216.62
ATOM    888  CE2 TYR A 174     187.190 197.046 178.629  1.00215.61
ATOM    889  CZ  TYR A 174     185.891 197.440 178.902  1.00217.16
ATOM    890  OH  TYR A 174     184.926 196.489 179.139  1.00218.33
ATOM    891  H   TYR A 174     188.693 199.820 175.589  1.00 99.99
ATOM    892  HD1 TYR A 174     186.396 200.826 178.688  1.00 99.99
ATOM    893  HD2 TYR A 174     189.214 197.820 178.171  1.00 99.99
ATOM    894  HE1 TYR A 174     184.562 199.098 179.250  1.00 99.99
ATOM    895  HE2 TYR A 174     187.472 195.997 178.722  1.00 99.99
ATOM    896  HH  TYR A 174     185.334 195.578 179.081  1.00 99.99
ATOM    897  N   VAL A 175     189.826 203.289 176.024  1.00206.59
ATOM    898  CA  VAL A 175     190.978 204.130 175.664  1.00207.98
ATOM    899  C   VAL A 175     190.873 205.475 176.381  1.00218.64
ATOM    900  O   VAL A 175     189.774 206.002 176.574  1.00223.46
ATOM    901  CB  VAL A 175     191.072 204.347 174.135  1.00204.17
ATOM    902  CG1 VAL A 175     192.277 205.208 173.763  1.00204.96
ATOM    903  CG2 VAL A 175     191.169 203.010 173.420  1.00203.60
ATOM    904  H   VAL A 175     188.958 203.741 175.816  1.00 99.99
ATOM    905  N   GLY A 176     192.027 206.021 176.767  1.00221.77
ATOM    906  CA  GLY A 176     192.094 207.304 177.462  1.00218.90
ATOM    907  C   GLY A 176     191.636 207.193 178.902  1.00217.39
ATOM    908  O   GLY A 176     191.702 206.118 179.502  1.00217.70
ATOM    909  H   GLY A 176     192.935 205.626 176.628  1.00 99.99
ATOM    910  N   VAL A 177     191.159 208.308 179.449  1.00219.38
ATOM    911  CA  VAL A 177     190.719 208.372 180.843  1.00226.23
ATOM    912  C   VAL A 177     189.275 207.888 180.945  1.00226.08
ATOM    913  O   VAL A 177     188.938 207.109 181.855  1.00236.46
ATOM    914  CB  VAL A 177     190.860 209.805 181.422  1.00232.44
ATOM    915  CG1 VAL A 177     190.471 209.848 182.898  1.00232.89
ATOM    916  CG2 VAL A 177     192.288 210.316 181.253  1.00231.69
ATOM    917  H   VAL A 177     191.054 209.188 178.985  1.00 99.99
ATOM    918  N   TRP A 178     188.443 208.374 180.023  1.00219.09
ATOM    919  CA  TRP A 178     187.025 208.022 179.992  1.00221.44
ATOM    920  C   TRP A 178     186.857 206.518 179.832  1.00219.33
ATOM    921  O   TRP A 178     186.041 205.907 180.537  1.00215.88
ATOM    922  CB  TRP A 178     186.271 208.795 178.897  1.00226.58
ATOM    923  CG  TRP A 178     185.784 210.142 179.360  1.00233.02
ATOM    924  CD1 TRP A 178     186.544 211.169 179.848  1.00231.44
ATOM    925  CD2 TRP A 178     184.425 210.602 179.383  1.00235.99
ATOM    926  NE1 TRP A 178     185.743 212.240 180.172  1.00233.63
ATOM    927  CE2 TRP A 178     184.438 211.921 179.897  1.00236.83
ATOM    928  CE3 TRP A 178     183.195 210.029 179.018  1.00227.40
ATOM    929  CZ2 TRP A 178     183.268 212.678 180.056  1.00232.57
ATOM    930  CZ3 TRP A 178     182.030 210.782 179.176  1.00220.95
ATOM    931  CH2 TRP A 178     182.078 212.093 179.691  1.00226.55
ATOM    932  H   TRP A 178     188.689 209.004 179.286  1.00 99.99
ATOM    933  HD1 TRP A 178     187.624 211.046 179.925  1.00 99.99
ATOM    934  HE1 TRP A 178     186.148 213.075 180.544  1.00 99.99
ATOM    935  HE3 TRP A 178     183.130 208.959 178.819  1.00 99.99
ATOM    936  HZ2 TRP A 178     183.268 213.552 180.708  1.00 99.99
ATOM    937  HZ3 TRP A 178     181.135 210.244 178.864  1.00 99.99
ATOM    938  HH2 TRP A 178     181.225 212.753 179.849  1.00 99.99
ATOM    939  N   GLY A 179     187.646 205.944 178.926  1.00215.78
ATOM    940  CA  GLY A 179     187.622 204.507 178.664  1.00211.39
ATOM    941  C   GLY A 179     187.948 203.731 179.931  1.00210.35
ATOM    942  O   GLY A 179     187.271 202.750 180.272  1.00212.07
ATOM    943  H   GLY A 179     188.314 206.416 178.350  1.00 99.99
ATOM    944  N   ARG A 180     188.987 204.195 180.617  1.00213.42
ATOM    945  CA  ARG A 180     189.429 203.558 181.857  1.00216.96
ATOM    946  C   ARG A 180     188.328 203.606 182.906  1.00215.08
ATOM    947  O   ARG A 180     188.072 202.604 183.579  1.00218.24
ATOM    948  CB  ARG A 180     190.787 204.087 182.330  1.00224.21
ATOM    949  CG  ARG A 180     191.917 203.469 181.513  1.00230.71
ATOM    950  CD  ARG A 180     193.303 203.934 181.917  1.00240.03
ATOM    951  NE  ARG A 180     194.337 203.245 181.143  1.00240.66
ATOM    952  CZ  ARG A 180     195.652 203.423 181.283  1.00243.98
ATOM    953  NH1 ARG A 180     196.139 204.281 182.180  1.00244.58
ATOM    954  NH2 ARG A 180     196.494 202.733 180.516  1.00245.33
ATOM    955  H   ARG A 180     189.437 205.062 180.403  1.00 99.99
ATOM    956  HE  ARG A 180     193.913 202.618 180.490  1.00 99.99
ATOM    957 1HH1 ARG A 180     197.128 204.402 182.271  1.00 99.99
ATOM    958 2HH1 ARG A 180     195.516 204.804 182.762  1.00 99.99
ATOM    959 1HH2 ARG A 180     197.481 202.861 180.616  1.00 99.99
ATOM    960 2HH2 ARG A 180     196.140 202.086 179.840  1.00 99.99
ATOM    961  N   LEU A 181     187.672 204.758 182.999  1.00212.76
ATOM    962  CA  LEU A 181     186.562 204.957 183.932  1.00215.73
ATOM    963  C   LEU A 181     185.445 203.960 183.640  1.00213.16
ATOM    964  O   LEU A 181     184.896 203.335 184.556  1.00217.10
ATOM    965  CB  LEU A 181     186.030 206.398 183.897  1.00221.92
ATOM    966  CG  LEU A 181     185.020 206.798 184.985  1.00228.25
ATOM    967  CD1 LEU A 181     185.638 206.776 186.377  1.00228.46
ATOM    968  CD2 LEU A 181     184.444 208.175 184.690  1.00231.38
ATOM    969  H   LEU A 181     187.858 205.581 182.463  1.00 99.99
ATOM    970  N   ARG A 182     185.136 203.825 182.355  1.00208.67
ATOM    971  CA  ARG A 182     184.103 202.903 181.877  1.00207.18
ATOM    972  C   ARG A 182     184.435 201.478 182.304  1.00202.58
ATOM    973  O   ARG A 182     183.575 200.748 182.797  1.00201.06
ATOM    974  CB  ARG A 182     183.957 202.969 180.349  1.00210.27
ATOM    975  CG  ARG A 182     182.715 202.277 179.797  1.00211.91
ATOM    976  CD  ARG A 182     182.799 202.091 178.288  1.00213.47
ATOM    977  NE  ARG A 182     182.989 203.358 177.575  1.00213.49
ATOM    978  CZ  ARG A 182     182.037 204.262 177.322  1.00214.02
ATOM    979  NH1 ARG A 182     180.777 204.079 177.722  1.00216.80
ATOM    980  NH2 ARG A 182     182.351 205.374 176.661  1.00212.30
ATOM    981  H   ARG A 182     185.562 204.322 181.599  1.00 99.99
ATOM    982  HE  ARG A 182     183.946 203.450 177.301  1.00 99.99
ATOM    983 1HH1 ARG A 182     180.083 204.770 177.520  1.00 99.99
ATOM    984 2HH1 ARG A 182     180.527 203.251 178.223  1.00 99.99
ATOM    985 1HH2 ARG A 182     181.646 206.056 176.467  1.00 99.99
ATOM    986 2HH2 ARG A 182     183.292 205.527 176.359  1.00 99.99
ATOM    987  N   PHE A 183     185.699 201.114 182.097  1.00205.50
ATOM    988  CA  PHE A 183     186.210 199.788 182.454  1.00205.88
ATOM    989  C   PHE A 183     186.007 199.528 183.943  1.00203.95
ATOM    990  O   PHE A 183     185.527 198.456 184.354  1.00207.61
ATOM    991  CB  PHE A 183     187.699 199.613 182.127  1.00206.43
ATOM    992  CG  PHE A 183     188.326 198.438 182.825  1.00201.05
ATOM    993  CD1 PHE A 183     188.000 197.143 182.440  1.00199.42
ATOM    994  CD2 PHE A 183     189.205 198.621 183.891  1.00198.68
ATOM    995  CE1 PHE A 183     188.554 196.052 183.086  1.00199.87
ATOM    996  CE2 PHE A 183     189.762 197.533 184.541  1.00198.82
ATOM    997  CZ  PHE A 183     189.435 196.247 184.136  1.00200.60
ATOM    998  H   PHE A 183     186.411 201.686 181.690  1.00 99.99
ATOM    999  HD1 PHE A 183     187.292 197.113 181.611  1.00 99.99
ATOM   1000  HD2 PHE A 183     189.379 199.672 184.123  1.00 99.99
ATOM   1001  HE1 PHE A 183     188.243 195.043 182.816  1.00 99.99
ATOM   1002  HE2 PHE A 183     190.384 197.685 185.423  1.00 99.99
ATOM   1003  HZ  PHE A 183     189.806 195.316 184.566  1.00 99.99
ATOM   1004  N   ALA A 184     186.380 200.534 184.727  1.00200.15
ATOM   1005  CA  ALA A 184     186.270 200.483 186.186  1.00199.24
ATOM   1006  C   ALA A 184     184.830 200.246 186.601  1.00196.17
ATOM   1007  O   ALA A 184     184.568 199.416 187.474  1.00189.83
ATOM   1008  CB  ALA A 184     186.819 201.753 186.824  1.00201.01
ATOM   1009  H   ALA A 184     186.763 201.404 184.416  1.00 99.99
ATOM   1010  N   ARG A 185     183.916 200.972 185.950  1.00198.06
ATOM   1011  CA  ARG A 185     182.478 200.814 186.160  1.00200.90
ATOM   1012  C   ARG A 185     182.038 199.337 186.186  1.00197.46
ATOM   1013  O   ARG A 185     181.226 199.009 187.017  1.00202.97
ATOM   1014  CB  ARG A 185     181.665 201.568 185.095  1.00211.52
ATOM   1015  CG  ARG A 185     180.177 201.728 185.400  1.00218.21
ATOM   1016  CD  ARG A 185     179.383 202.004 184.130  1.00219.92
ATOM   1017  NE  ARG A 185     179.818 203.236 183.467  1.00218.19
ATOM   1018  CZ  ARG A 185     179.532 203.585 182.210  1.00213.41
ATOM   1019  NH1 ARG A 185     178.797 202.802 181.417  1.00212.10
ATOM   1020  NH2 ARG A 185     179.993 204.739 181.733  1.00212.97
ATOM   1021  H   ARG A 185     184.111 201.679 185.271  1.00 99.99
ATOM   1022  HE  ARG A 185     180.366 203.784 184.099  1.00 99.99
ATOM   1023 1HH1 ARG A 185     178.597 203.087 180.479  1.00 99.99
ATOM   1024 2HH1 ARG A 185     178.446 201.931 181.761  1.00 99.99
ATOM   1025 1HH2 ARG A 185     179.785 205.010 180.793  1.00 99.99
ATOM   1026 2HH2 ARG A 185     180.547 205.335 182.314  1.00 99.99
ATOM   1027  N   LYS A 186     182.605 198.461 185.348  1.00198.25
ATOM   1028  CA  LYS A 186     182.266 197.012 185.363  1.00202.14
ATOM   1029  C   LYS A 186     182.253 196.385 186.777  1.00202.76
ATOM   1030  O   LYS A 186     183.078 196.751 187.616  1.00202.93
ATOM   1031  CB  LYS A 186     183.229 196.205 184.482  1.00208.25
ATOM   1032  CG  LYS A 186     183.031 196.366 182.981  1.00212.36
ATOM   1033  CD  LYS A 186     183.507 195.139 182.207  1.00218.77
ATOM   1034  CE  LYS A 186     184.992 194.850 182.405  1.00220.66
ATOM   1035  NZ  LYS A 186     185.434 193.644 181.649  1.00219.57
ATOM   1036  H   LYS A 186     183.289 198.677 184.651  1.00 99.99
ATOM   1037  HZ1 LYS A 186     186.410 193.491 181.806  1.00 99.99
ATOM   1038  HZ2 LYS A 186     184.917 192.847 181.961  1.00 99.99
ATOM   1039  HZ3 LYS A 186     185.272 193.784 180.672  1.00 99.99
ATOM   1040  N   PRO A 187     181.342 195.414 187.023  1.00198.76
ATOM   1041  CA  PRO A 187     180.982 194.973 188.374  1.00197.34
ATOM   1042  C   PRO A 187     182.123 194.396 189.190  1.00196.21
ATOM   1043  O   PRO A 187     182.298 194.805 190.338  1.00193.99
ATOM   1044  CB  PRO A 187     179.897 193.910 188.130  1.00199.90
ATOM   1045  CG  PRO A 187     180.075 193.468 186.724  1.00198.59
ATOM   1046  CD  PRO A 187     180.617 194.650 185.987  1.00197.61
ATOM   1047  N   ILE A 188     182.857 193.459 188.598  1.00202.18
ATOM   1048  CA  ILE A 188     183.942 192.759 189.291  1.00211.49
ATOM   1049  C   ILE A 188     184.999 193.770 189.738  1.00212.80
ATOM   1050  O   ILE A 188     185.470 193.726 190.888  1.00218.94
ATOM   1051  CB  ILE A 188     184.578 191.648 188.407  1.00220.95
ATOM   1052  CG1 ILE A 188     183.528 190.620 187.931  1.00222.84
ATOM   1053  CG2 ILE A 188     185.707 190.931 189.144  1.00225.31
ATOM   1054  CD1 ILE A 188     182.712 189.952 189.024  1.00222.19
ATOM   1055  H   ILE A 188     182.753 193.143 187.655  1.00 99.99
ATOM   1056  N   SER A 189     185.342 194.669 188.818  1.00211.69
ATOM   1057  CA  SER A 189     186.336 195.714 189.072  1.00213.22
ATOM   1058  C   SER A 189     185.897 196.580 190.242  1.00212.16
ATOM   1059  O   SER A 189     186.698 196.881 191.141  1.00212.61
ATOM   1060  CB  SER A 189     186.545 196.579 187.826  1.00215.99
ATOM   1061  OG  SER A 189     186.917 195.790 186.710  1.00215.93
ATOM   1062  H   SER A 189     184.973 194.726 187.890  1.00 99.99
ATOM   1063  HG  SER A 189     187.046 196.380 185.913  1.00 99.99
ATOM   1064  N   VAL A 190     184.620 196.959 190.211  1.00209.23
ATOM   1065  CA  VAL A 190     184.010 197.787 191.259  1.00210.13
ATOM   1066  C   VAL A 190     184.142 197.101 192.607  1.00207.69
ATOM   1067  O   VAL A 190     184.526 197.731 193.603  1.00206.90
ATOM   1068  CB  VAL A 190     182.511 198.097 190.972  1.00214.87
ATOM   1069  CG1 VAL A 190     181.747 198.532 192.224  1.00213.12
ATOM   1070  CG2 VAL A 190     182.398 199.173 189.908  1.00224.64
ATOM   1071  H   VAL A 190     183.961 196.728 189.495  1.00 99.99
ATOM   1072  N   ILE A 191     183.813 195.813 192.609  1.00209.92
ATOM   1073  CA  ILE A 191     183.868 194.981 193.814  1.00213.71
ATOM   1074  C   ILE A 191     185.285 194.982 194.384  1.00213.68
ATOM   1075  O   ILE A 191     185.480 195.158 195.596  1.00213.48
ATOM   1076  CB  ILE A 191     183.365 193.531 193.551  1.00215.80
ATOM   1077  CG1 ILE A 191     181.837 193.515 193.345  1.00223.51
ATOM   1078  CG2 ILE A 191     183.768 192.571 194.670  1.00214.93
ATOM   1079  CD1 ILE A 191     180.989 193.771 194.581  1.00223.46
ATOM   1080  H   ILE A 191     183.503 195.290 191.815  1.00 99.99
ATOM   1081  N   ASP A 192     186.245 194.791 193.483  1.00221.15
ATOM   1082  CA  ASP A 192     187.662 194.755 193.837  1.00230.47
ATOM   1083  C   ASP A 192     188.072 196.067 194.504  1.00235.07
ATOM   1084  O   ASP A 192     188.747 196.074 195.551  1.00237.22
ATOM   1085  CB  ASP A 192     188.530 194.479 192.600  1.00236.37
ATOM   1086  CG  ASP A 192     189.963 194.105 192.953  1.00245.70
ATOM   1087  OD1 ASP A 192     190.171 193.283 193.871  1.00249.92
ATOM   1088  OD2 ASP A 192     190.888 194.627 192.295  1.00253.85
ATOM   1089  H   ASP A 192     186.106 194.656 192.502  1.00 99.99
ATOM   1090  N   LEU A 193     187.636 197.160 193.880  1.00238.26
ATOM   1091  CA  LEU A 193     187.922 198.511 194.362  1.00241.46
ATOM   1092  C   LEU A 193     187.388 198.689 195.779  1.00237.31
ATOM   1093  O   LEU A 193     188.078 199.208 196.658  1.00233.09
ATOM   1094  CB  LEU A 193     187.334 199.575 193.424  1.00245.51
ATOM   1095  CG  LEU A 193     187.656 201.046 193.716  1.00248.46
ATOM   1096  CD1 LEU A 193     189.149 201.333 193.634  1.00245.10
ATOM   1097  CD2 LEU A 193     186.891 201.941 192.752  1.00251.76
ATOM   1098  H   LEU A 193     187.086 197.175 193.045  1.00 99.99
ATOM   1099  N   ILE A 194     186.148 198.239 195.960  1.00232.00
ATOM   1100  CA  ILE A 194     185.457 198.324 197.249  1.00229.93
ATOM   1101  C   ILE A 194     186.247 197.576 198.312  1.00222.56
ATOM   1102  O   ILE A 194     186.456 198.092 199.423  1.00226.76
ATOM   1103  CB  ILE A 194     183.988 197.832 197.172  1.00239.56
ATOM   1104  CG1 ILE A 194     183.144 198.829 196.366  1.00247.34
ATOM   1105  CG2 ILE A 194     183.379 197.681 198.566  1.00242.94
ATOM   1106  CD1 ILE A 194     181.860 198.252 195.805  1.00254.27
ATOM   1107  H   ILE A 194     185.575 197.810 195.261  1.00 99.99
ATOM   1108  N   VAL A 195     186.693 196.376 197.943  1.00220.25
ATOM   1109  CA  VAL A 195     187.458 195.503 198.829  1.00224.65
ATOM   1110  C   VAL A 195     188.732 196.217 199.264  1.00228.77
ATOM   1111  O   VAL A 195     189.070 196.221 200.480  1.00236.76
ATOM   1112  CB  VAL A 195     187.819 194.149 198.157  1.00229.77
ATOM   1113  CG1 VAL A 195     188.952 193.424 198.885  1.00227.60
ATOM   1114  CG2 VAL A 195     186.594 193.252 198.090  1.00238.88
ATOM   1115  H   VAL A 195     186.556 195.956 197.046  1.00 99.99
ATOM   1116  N   VAL A 196     189.408 196.828 198.286  1.00229.35
ATOM   1117  CA  VAL A 196     190.739 197.360 198.562  1.00232.30
ATOM   1118  C   VAL A 196     190.598 198.581 199.463  1.00228.49
ATOM   1119  O   VAL A 196     191.330 198.711 200.487  1.00226.06
ATOM   1120  CB  VAL A 196     191.658 197.597 197.326  1.00235.41
ATOM   1121  CG1 VAL A 196     191.987 196.273 196.648  1.00233.08
ATOM   1122  CG2 VAL A 196     191.089 198.596 196.328  1.00240.61
ATOM   1123  H   VAL A 196     188.968 197.195 197.467  1.00 99.99
ATOM   1124  N   VAL A 197     189.704 199.487 199.056  1.00230.02
ATOM   1125  CA  VAL A 197     189.534 200.754 199.782  1.00236.41
ATOM   1126  C   VAL A 197     189.071 200.480 201.205  1.00235.27
ATOM   1127  O   VAL A 197     189.590 201.089 202.155  1.00238.32
ATOM   1128  CB  VAL A 197     188.613 201.773 199.042  1.00242.34
ATOM   1129  CG1 VAL A 197     187.143 201.364 199.052  1.00240.90
ATOM   1130  CG2 VAL A 197     188.767 203.167 199.637  1.00247.27
ATOM   1131  H   VAL A 197     188.989 199.284 198.386  1.00 99.99
ATOM   1132  N   ALA A 198     188.125 199.548 201.330  1.00231.26
ATOM   1133  CA  ALA A 198     187.582 199.168 202.638  1.00227.38
ATOM   1134  C   ALA A 198     188.692 198.622 203.518  1.00225.30
ATOM   1135  O   ALA A 198     188.778 198.990 204.700  1.00229.78
ATOM   1136  CB  ALA A 198     186.462 198.154 202.495  1.00229.44
ATOM   1137  H   ALA A 198     187.787 199.008 200.559  1.00 99.99
ATOM   1138  N   SER A 199     189.531 197.769 202.929  1.00229.26
ATOM   1139  CA  SER A 199     190.656 197.164 203.640  1.00237.71
ATOM   1140  C   SER A 199     191.590 198.246 204.168  1.00249.64
ATOM   1141  O   SER A 199     192.015 198.201 205.337  1.00254.35
ATOM   1142  CB  SER A 199     191.391 196.162 202.747  1.00234.03
ATOM   1143  OG  SER A 199     192.511 195.600 203.409  1.00235.51
ATOM   1144  H   SER A 199     189.483 197.464 201.978  1.00 99.99
ATOM   1145  HG  SER A 199     192.968 194.952 202.800  1.00 99.99
ATOM   1146  N   VAL A 200     191.876 199.211 203.294  1.00257.98
ATOM   1147  CA  VAL A 200     192.755 200.335 203.628  1.00262.40
ATOM   1148  C   VAL A 200     192.187 201.107 204.815  1.00261.47
ATOM   1149  O   VAL A 200     192.921 201.443 205.758  1.00264.48
ATOM   1150  CB  VAL A 200     193.027 201.268 202.415  1.00267.79
ATOM   1151  CG1 VAL A 200     193.689 202.576 202.842  1.00268.25
ATOM   1152  CG2 VAL A 200     193.915 200.564 201.401  1.00269.07
ATOM   1153  H   VAL A 200     191.536 199.270 202.355  1.00 99.99
ATOM   1154  N   ILE A 201     190.883 201.361 204.746  1.00259.96
ATOM   1155  CA  ILE A 201     190.164 202.092 205.790  1.00260.81
ATOM   1156  C   ILE A 201     190.298 201.361 207.124  1.00258.16
ATOM   1157  O   ILE A 201     190.583 201.983 208.159  1.00261.04
ATOM   1158  CB  ILE A 201     188.673 202.353 205.418  1.00261.88
ATOM   1159  CG1 ILE A 201     188.567 203.388 204.281  1.00261.01
ATOM   1160  CG2 ILE A 201     187.847 202.806 206.625  1.00262.59
ATOM   1161  CD1 ILE A 201     188.897 204.825 204.649  1.00258.76
ATOM   1162  H   ILE A 201     190.275 201.090 204.000  1.00 99.99
ATOM   1163  N   VAL A 202     190.098 200.047 207.063  1.00254.27
ATOM   1164  CA  VAL A 202     190.182 199.179 208.238  1.00256.28
ATOM   1165  C   VAL A 202     191.571 199.288 208.866  1.00260.80
ATOM   1166  O   VAL A 202     191.703 199.432 210.095  1.00269.04
ATOM   1167  CB  VAL A 202     189.815 197.705 207.909  1.00257.91
ATOM   1168  CG1 VAL A 202     190.250 196.742 209.013  1.00259.80
ATOM   1169  CG2 VAL A 202     188.315 197.578 207.678  1.00257.61
ATOM   1170  H   VAL A 202     189.877 199.529 206.237  1.00 99.99
ATOM   1171  N   LEU A 203     192.579 199.224 207.999  1.00263.60
ATOM   1172  CA  LEU A 203     193.975 199.305 208.422  1.00267.46
ATOM   1173  C   LEU A 203     194.236 200.626 209.137  1.00265.64
ATOM   1174  O   LEU A 203     194.870 200.654 210.200  1.00262.40
ATOM   1175  CB  LEU A 203     194.943 199.088 207.253  1.00272.77
ATOM   1176  CG  LEU A 203     195.000 197.651 206.715  1.00271.17
ATOM   1177  CD1 LEU A 203     195.669 197.624 205.350  1.00272.73
ATOM   1178  CD2 LEU A 203     195.716 196.713 207.678  1.00269.84
ATOM   1179  H   LEU A 203     192.494 199.118 207.008  1.00 99.99
ATOM   1180  N   CYS A 204     193.719 201.699 208.541  1.00268.50
ATOM   1181  CA  CYS A 204     193.858 203.049 209.087  1.00268.88
ATOM   1182  C   CYS A 204     193.256 203.115 210.484  1.00266.79
ATOM   1183  O   CYS A 204     193.869 203.660 211.416  1.00264.94
ATOM   1184  CB  CYS A 204     193.216 204.107 208.176  1.00270.01
ATOM   1185  SG  CYS A 204     194.104 204.414 206.630  1.00265.71
ATOM   1186  H   CYS A 204     193.199 201.698 207.687  1.00 99.99
ATOM   1187  HG  CYS A 204     193.265 205.337 206.169  1.00 99.99
ATOM   1188  N   VAL A 205     192.060 202.541 210.601  1.00265.12
ATOM   1189  CA  VAL A 205     191.324 202.510 211.867  1.00264.39
ATOM   1190  C   VAL A 205     192.149 201.789 212.931  1.00265.86
ATOM   1191  O   VAL A 205     192.266 202.268 214.068  1.00269.46
ATOM   1192  CB  VAL A 205     189.893 201.918 211.725  1.00255.94
ATOM   1193  CG1 VAL A 205     189.258 201.648 213.087  1.00251.38
ATOM   1194  CG2 VAL A 205     189.005 202.872 210.938  1.00248.14
ATOM   1195  H   VAL A 205     191.555 202.087 209.867  1.00 99.99
ATOM   1196  N   GLY A 206     192.720 200.655 212.532  1.00256.87
ATOM   1197  CA  GLY A 206     193.559 199.840 213.402  1.00245.90
ATOM   1198  C   GLY A 206     194.736 200.640 213.921  1.00236.21
ATOM   1199  O   GLY A 206     195.855 200.140 213.984  1.00223.00
ATOM   1200  H   GLY A 206     192.638 200.252 211.621  1.00 99.99
ATOM   1201  OXT GLY A 206     194.553 201.801 214.279  1.00 99.99
TER    1202      GLY A 206                                        
ATOM   1203  N   SER A 215     194.921 194.263 217.460  1.00311.37
ATOM   1204  CA  SER A 215     194.637 194.472 216.042  1.00310.52
ATOM   1205  C   SER A 215     193.305 193.834 215.623  1.00313.52
ATOM   1206  O   SER A 215     193.252 193.038 214.681  1.00317.54
ATOM   1207  CB  SER A 215     195.770 193.912 215.180  1.00 99.99
ATOM   1208  OG  SER A 215     195.540 194.169 213.806  1.00 99.99
ATOM   1209 1H   SER A 215     194.178 193.738 217.875  1.00 99.99
ATOM   1210  HG  SER A 215     194.679 194.665 213.699  1.00 99.99
ATOM   1211 2H   SER A 215     195.766 193.764 217.653  1.00 99.99
ATOM   1212 3H   SER A 215     195.017 195.099 218.000  1.00 99.99
ATOM   1213  N   ALA A 216     192.236 194.203 216.329  1.00311.27
ATOM   1214  CA  ALA A 216     190.892 193.673 216.067  1.00304.40
ATOM   1215  C   ALA A 216     190.244 194.365 214.866  1.00297.65
ATOM   1216  O   ALA A 216     190.541 195.526 214.571  1.00301.28
ATOM   1217  CB  ALA A 216     190.012 193.823 217.302  1.00299.30
ATOM   1218  H   ALA A 216     192.234 194.857 217.086  1.00 99.99
ATOM   1219  N   ILE A 217     189.360 193.639 214.181  1.00280.58
ATOM   1220  CA  ILE A 217     188.654 194.156 213.005  1.00264.80
ATOM   1221  C   ILE A 217     187.379 193.352 212.730  1.00261.54
ATOM   1222  O   ILE A 217     187.427 192.124 212.629  1.00254.72
ATOM   1223  CB  ILE A 217     189.549 194.128 211.753  1.00 99.99
ATOM   1224  CG1 ILE A 217     190.832 194.927 211.996  1.00 99.99
ATOM   1225  CG2 ILE A 217     188.821 194.737 210.564  1.00 99.99
ATOM   1226  CD1 ILE A 217     190.591 196.376 212.350  1.00 99.99
ATOM   1227  H   ILE A 217     189.093 192.698 214.388  1.00 99.99
ATOM   1228  N   ARG A 218     186.250 194.054 212.621  1.00262.59
ATOM   1229  CA  ARG A 218     184.943 193.432 212.383  1.00259.33
ATOM   1230  C   ARG A 218     184.682 193.236 210.892  1.00261.64
ATOM   1231  O   ARG A 218     184.295 192.148 210.462  1.00261.49
ATOM   1232  CB  ARG A 218     183.827 194.275 213.003  1.00 99.99
ATOM   1233  CG  ARG A 218     183.709 195.674 212.419  1.00 99.99
ATOM   1234  CD  ARG A 218     182.584 196.454 213.078  1.00 99.99
ATOM   1235  NE  ARG A 218     182.456 197.801 212.529  1.00 99.99
ATOM   1236  CZ  ARG A 218     183.165 198.847 212.940  1.00 99.99
ATOM   1237  NH1 ARG A 218     184.055 198.702 213.911  1.00 99.99
ATOM   1238  NH2 ARG A 218     182.980 200.034 212.381  1.00 99.99
ATOM   1239  H   ARG A 218     186.175 195.049 212.688  1.00 99.99
ATOM   1240  HE  ARG A 218     181.765 197.823 211.807  1.00 99.99
ATOM   1241 1HH1 ARG A 218     184.589 199.488 214.221  1.00 99.99
ATOM   1242 2HH1 ARG A 218     184.192 197.806 214.334  1.00 99.99
ATOM   1243 1HH2 ARG A 218     183.514 200.821 212.690  1.00 99.99
ATOM   1244 2HH2 ARG A 218     182.307 200.143 211.650  1.00 99.99
ATOM   1245  N   GLY A 219     184.902 194.294 210.112  1.00265.00
ATOM   1246  CA  GLY A 219     184.648 194.283 208.675  1.00263.84
ATOM   1247  C   GLY A 219     185.643 193.482 207.854  1.00265.57
ATOM   1248  O   GLY A 219     185.363 193.178 206.683  1.00271.77
ATOM   1249  H   GLY A 219     185.253 195.179 210.417  1.00 99.99
ATOM   1250  N   ILE A 220     186.806 193.184 208.452  1.00262.43
ATOM   1251  CA  ILE A 220     187.844 192.444 207.756  1.00259.71
ATOM   1252  C   ILE A 220     187.346 191.071 207.353  1.00253.45
ATOM   1253  O   ILE A 220     187.640 190.644 206.241  1.00250.37
ATOM   1254  CB  ILE A 220     189.209 192.379 208.500  1.00262.93
ATOM   1255  CG1 ILE A 220     190.303 191.770 207.599  1.00261.96
ATOM   1256  CG2 ILE A 220     189.120 191.566 209.784  1.00263.04
ATOM   1257  CD1 ILE A 220     190.472 192.411 206.233  1.00257.76
ATOM   1258  H   ILE A 220     186.965 193.316 209.430  1.00 99.99
ATOM   1259  N   ARG A 221     186.590 190.415 208.228  1.00249.73
ATOM   1260  CA  ARG A 221     186.005 189.108 207.956  1.00247.82
ATOM   1261  C   ARG A 221     185.120 189.175 206.701  1.00241.77
ATOM   1262  O   ARG A 221     185.213 188.326 205.787  1.00243.86
ATOM   1263  CB  ARG A 221     185.199 188.657 209.181  1.00252.15
ATOM   1264  CG  ARG A 221     184.803 187.192 209.210  1.00254.57
ATOM   1265  CD  ARG A 221     184.319 186.772 210.595  1.00255.79
ATOM   1266  NE  ARG A 221     185.416 186.525 211.542  1.00249.53
ATOM   1267  CZ  ARG A 221     185.893 187.383 212.454  1.00243.72
ATOM   1268  NH1 ARG A 221     185.401 188.616 212.599  1.00241.81
ATOM   1269  NH2 ARG A 221     186.895 186.997 213.243  1.00241.64
ATOM   1270  H   ARG A 221     186.347 190.738 209.143  1.00 99.99
ATOM   1271  HE  ARG A 221     185.765 185.598 211.404  1.00 99.99
ATOM   1272 1HH1 ARG A 221     185.783 189.229 213.291  1.00 99.99
ATOM   1273 2HH1 ARG A 221     184.651 188.927 212.016  1.00 99.99
ATOM   1274 1HH2 ARG A 221     187.262 187.626 213.929  1.00 99.99
ATOM   1275 2HH2 ARG A 221     187.280 186.079 213.150  1.00 99.99
ATOM   1276  N   PHE A 222     184.284 190.212 206.684  1.00235.36
ATOM   1277  CA  PHE A 222     183.366 190.434 205.564  1.00232.58
ATOM   1278  C   PHE A 222     184.140 190.629 204.272  1.00228.77
ATOM   1279  O   PHE A 222     183.781 190.071 203.229  1.00236.75
ATOM   1280  CB  PHE A 222     182.403 191.600 205.775  1.00235.25
ATOM   1281  CG  PHE A 222     181.359 191.699 204.695  1.00237.49
ATOM   1282  CD1 PHE A 222     180.216 190.905 204.742  1.00235.94
ATOM   1283  CD2 PHE A 222     181.539 192.548 203.605  1.00238.53
ATOM   1284  CE1 PHE A 222     179.260 190.976 203.739  1.00236.72
ATOM   1285  CE2 PHE A 222     180.587 192.622 202.598  1.00238.57
ATOM   1286  CZ  PHE A 222     179.445 191.836 202.665  1.00239.14
ATOM   1287  H   PHE A 222     184.138 190.807 207.474  1.00 99.99
ATOM   1288  HD1 PHE A 222     180.183 190.262 205.622  1.00 99.99
ATOM   1289  HD2 PHE A 222     182.473 193.108 203.654  1.00 99.99
ATOM   1290  HE1 PHE A 222     178.344 190.390 203.817  1.00 99.99
ATOM   1291  HE2 PHE A 222     180.715 193.328 201.777  1.00 99.99
ATOM   1292  HZ  PHE A 222     178.663 191.946 201.914  1.00 99.99
ATOM   1293  N   LEU A 223     185.200 191.428 204.367  1.00224.40
ATOM   1294  CA  LEU A 223     186.075 191.717 203.229  1.00225.49
ATOM   1295  C   LEU A 223     186.673 190.438 202.693  1.00218.79
ATOM   1296  O   LEU A 223     186.711 190.260 201.487  1.00212.83
ATOM   1297  CB  LEU A 223     187.176 192.726 203.575  1.00236.72
ATOM   1298  CG  LEU A 223     186.757 194.163 203.910  1.00246.78
ATOM   1299  CD1 LEU A 223     187.995 195.041 204.023  1.00252.03
ATOM   1300  CD2 LEU A 223     185.771 194.750 202.906  1.00244.14
ATOM   1301  H   LEU A 223     185.502 191.900 205.195  1.00 99.99
ATOM   1302  N   GLN A 224     187.122 189.566 203.592  1.00218.60
ATOM   1303  CA  GLN A 224     187.693 188.269 203.241  1.00219.92
ATOM   1304  C   GLN A 224     186.701 187.454 202.427  1.00218.68
ATOM   1305  O   GLN A 224     187.049 186.884 201.374  1.00222.49
ATOM   1306  CB  GLN A 224     188.116 187.465 204.483  1.00224.51
ATOM   1307  CG  GLN A 224     189.435 187.898 205.102  1.00228.80
ATOM   1308  CD  GLN A 224     190.636 187.645 204.204  1.00227.61
ATOM   1309  OE1 GLN A 224     190.565 186.882 203.237  1.00221.96
ATOM   1310  NE2 GLN A 224     191.752 188.289 204.524  1.00231.32
ATOM   1311  H   GLN A 224     187.117 189.702 204.583  1.00 99.99
ATOM   1312 1HE2 GLN A 224     192.577 188.165 203.972  1.00 99.99
ATOM   1313 2HE2 GLN A 224     191.768 188.898 205.317  1.00 99.99
ATOM   1314  N   ILE A 225     185.470 187.426 202.928  1.00221.06
ATOM   1315  CA  ILE A 225     184.374 186.692 202.276  1.00223.08
ATOM   1316  C   ILE A 225     184.159 187.224 200.863  1.00219.23
ATOM   1317  O   ILE A 225     184.021 186.445 199.908  1.00219.16
ATOM   1318  CB  ILE A 225     183.043 186.745 203.074  1.00231.64
ATOM   1319  CG1 ILE A 225     183.172 185.935 204.370  1.00243.29
ATOM   1320  CG2 ILE A 225     181.878 186.189 202.248  1.00231.60
ATOM   1321  CD1 ILE A 225     182.116 186.244 205.411  1.00248.55
ATOM   1322  H   ILE A 225     185.169 187.881 203.766  1.00 99.99
ATOM   1323  N   LEU A 226     184.138 188.550 200.765  1.00215.05
ATOM   1324  CA  LEU A 226     183.944 189.239 199.492  1.00209.31
ATOM   1325  C   LEU A 226     185.036 188.839 198.493  1.00203.08
ATOM   1326  O   LEU A 226     184.750 188.554 197.338  1.00201.24
ATOM   1327  CB  LEU A 226     183.890 190.762 199.684  1.00213.38
ATOM   1328  CG  LEU A 226     183.441 191.637 198.505  1.00220.48
ATOM   1329  CD1 LEU A 226     182.170 191.131 197.833  1.00222.50
ATOM   1330  CD2 LEU A 226     183.242 193.069 198.983  1.00224.96
ATOM   1331  H   LEU A 226     184.248 189.194 201.522  1.00 99.99
ATOM   1332  N   ARG A 227     186.263 188.827 198.994  1.00203.65
ATOM   1333  CA  ARG A 227     187.460 188.519 198.227  1.00205.20
ATOM   1334  C   ARG A 227     187.345 187.277 197.362  1.00202.63
ATOM   1335  O   ARG A 227     187.706 187.331 196.197  1.00199.79
ATOM   1336  CB  ARG A 227     188.667 188.403 199.177  1.00211.92
ATOM   1337  CG  ARG A 227     190.035 188.521 198.533  1.00215.99
ATOM   1338  CD  ARG A 227     191.128 188.662 199.592  1.00220.81
ATOM   1339  NE  ARG A 227     191.483 190.067 199.847  1.00224.97
ATOM   1340  CZ  ARG A 227     191.104 190.815 200.891  1.00226.15
ATOM   1341  NH1 ARG A 227     191.516 192.080 200.968  1.00225.09
ATOM   1342  NH2 ARG A 227     190.329 190.333 201.861  1.00227.27
ATOM   1343  H   ARG A 227     186.497 189.027 199.945  1.00 99.99
ATOM   1344  HE  ARG A 227     192.067 190.394 199.104  1.00 99.99
ATOM   1345 1HH1 ARG A 227     191.240 192.649 201.742  1.00 99.99
ATOM   1346 2HH1 ARG A 227     192.101 192.460 200.251  1.00 99.99
ATOM   1347 1HH2 ARG A 227     190.064 190.919 202.627  1.00 99.99
ATOM   1348 2HH2 ARG A 227     190.012 189.385 201.823  1.00 99.99
ATOM   1349  N   MET A 228     186.784 186.193 197.904  1.00200.34
ATOM   1350  CA  MET A 228     186.552 184.940 197.147  1.00197.20
ATOM   1351  C   MET A 228     185.898 185.128 195.763  1.00203.42
ATOM   1352  O   MET A 228     186.126 184.324 194.857  1.00202.51
ATOM   1353  CB  MET A 228     185.680 183.978 197.957  1.00 99.99
ATOM   1354  CG  MET A 228     184.291 184.512 198.268  1.00 99.99
ATOM   1355  SD  MET A 228     183.296 183.352 199.222  1.00 99.99
ATOM   1356  CE  MET A 228     184.041 183.520 200.843  1.00 99.99
ATOM   1357  H   MET A 228     186.470 186.112 198.850  1.00 99.99
ATOM   1358  N   LEU A 229     185.094 186.184 195.613  1.00209.36
ATOM   1359  CA  LEU A 229     184.476 186.560 194.329  1.00208.31
ATOM   1360  C   LEU A 229     185.454 187.064 193.245  1.00201.42
ATOM   1361  O   LEU A 229     185.111 187.065 192.062  1.00185.76
ATOM   1362  CB  LEU A 229     183.396 187.623 194.584  1.00212.47
ATOM   1363  CG  LEU A 229     182.481 188.081 193.446  1.00222.89
ATOM   1364  CD1 LEU A 229     181.820 186.912 192.731  1.00229.44
ATOM   1365  CD2 LEU A 229     181.429 189.031 194.001  1.00225.38
ATOM   1366  H   LEU A 229     184.831 186.819 196.339  1.00 99.99
ATOM   1367  N   HIS A 230     186.650 187.498 193.653  1.00211.71
ATOM   1368  CA  HIS A 230     187.705 187.983 192.740  1.00223.52
ATOM   1369  C   HIS A 230     188.083 187.013 191.610  1.00223.77
ATOM   1370  O   HIS A 230     188.354 187.446 190.486  1.00223.97
ATOM   1371  CB  HIS A 230     188.969 188.325 193.551  1.00230.58
ATOM   1372  CG  HIS A 230     190.113 188.832 192.726  1.00240.89
ATOM   1373  ND1 HIS A 230     190.377 190.175 192.567  1.00247.78
ATOM   1374  CD2 HIS A 230     191.066 188.175 192.023  1.00243.70
ATOM   1375  CE1 HIS A 230     191.442 190.324 191.799  1.00252.63
ATOM   1376  NE2 HIS A 230     191.875 189.126 191.449  1.00250.01
ATOM   1377  H   HIS A 230     186.955 187.541 194.605  1.00 99.99
ATOM   1378  HD1 HIS A 230     189.790 190.854 193.008  1.00 99.99
ATOM   1379  N   VAL A 231     188.105 185.717 191.915  1.00224.18
ATOM   1380  CA  VAL A 231     188.640 184.703 190.996  1.00222.59
ATOM   1381  C   VAL A 231     187.777 184.529 189.741  1.00215.72
ATOM   1382  O   VAL A 231     188.318 184.314 188.654  1.00212.31
ATOM   1383  CB  VAL A 231     188.858 183.347 191.717  1.00229.90
ATOM   1384  CG1 VAL A 231     189.318 182.255 190.752  1.00231.28
ATOM   1385  CG2 VAL A 231     189.884 183.515 192.832  1.00237.58
ATOM   1386  H   VAL A 231     187.774 185.311 192.767  1.00 99.99
ATOM   1387  N   ASP A 232     186.454 184.628 189.886  1.00218.18
ATOM   1388  CA  ASP A 232     185.533 184.534 188.742  1.00220.32
ATOM   1389  C   ASP A 232     185.650 185.762 187.831  1.00219.88
ATOM   1390  O   ASP A 232     184.776 186.633 187.810  1.00221.07
ATOM   1391  CB  ASP A 232     184.091 184.376 189.227  1.00 99.99
ATOM   1392  CG  ASP A 232     183.108 184.201 188.086  1.00 99.99
ATOM   1393  OD1 ASP A 232     183.548 184.204 186.917  1.00 99.99
ATOM   1394  OD2 ASP A 232     181.898 184.061 188.360  1.00 99.99
ATOM   1395  H   ASP A 232     185.968 184.770 190.748  1.00 99.99
ATOM   1396  N   ARG A 233     186.743 185.801 187.073  1.00219.33
ATOM   1397  CA  ARG A 233     187.087 186.934 186.221  1.00218.92
ATOM   1398  C   ARG A 233     186.289 186.843 184.929  1.00214.83
ATOM   1399  O   ARG A 233     185.936 185.746 184.492  1.00225.52
ATOM   1400  CB  ARG A 233     188.591 186.912 185.922  1.00224.49
ATOM   1401  CG  ARG A 233     189.141 188.095 185.133  1.00229.66
ATOM   1402  CD  ARG A 233     188.896 189.448 185.790  1.00232.02
ATOM   1403  NE  ARG A 233     189.307 189.500 187.192  1.00231.16
ATOM   1404  CZ  ARG A 233     189.175 190.569 187.979  1.00229.57
ATOM   1405  NH1 ARG A 233     189.578 190.499 189.242  1.00231.67
ATOM   1406  NH2 ARG A 233     188.653 191.707 187.520  1.00228.67
ATOM   1407  H   ARG A 233     187.429 185.077 187.007  1.00 99.99
ATOM   1408  HE  ARG A 233     189.699 188.624 187.474  1.00 99.99
ATOM   1409 1HH1 ARG A 233     189.484 191.294 189.842  1.00 99.99
ATOM   1410 2HH1 ARG A 233     189.975 189.651 189.594  1.00 99.99
ATOM   1411 1HH2 ARG A 233     188.563 192.497 188.127  1.00 99.99
ATOM   1412 2HH2 ARG A 233     188.351 191.771 186.569  1.00 99.99
ATOM   1413  N   GLN A 234     185.986 188.002 184.343  1.00206.78
ATOM   1414  CA  GLN A 234     185.260 188.105 183.070  1.00204.32
ATOM   1415  C   GLN A 234     183.777 187.698 183.175  1.00199.03
ATOM   1416  O   GLN A 234     183.093 187.595 182.155  1.00198.50
ATOM   1417  CB  GLN A 234     185.969 187.284 181.978  1.00206.82
ATOM   1418  CG  GLN A 234     185.838 187.841 180.568  1.00216.19
ATOM   1419  CD  GLN A 234     186.376 186.896 179.503  1.00227.87
ATOM   1420  OE1 GLN A 234     186.936 185.838 179.806  1.00226.00
ATOM   1421  NE2 GLN A 234     186.212 187.280 178.239  1.00236.54
ATOM   1422  H   GLN A 234     186.216 188.908 184.700  1.00 99.99
ATOM   1423 1HE2 GLN A 234     186.544 186.702 177.494  1.00 99.99
ATOM   1424 2HE2 GLN A 234     185.757 188.147 178.035  1.00 99.99
ATOM   1425  N   GLY A 235     183.281 187.486 184.398  1.00198.78
ATOM   1426  CA  GLY A 235     181.921 186.996 184.635  1.00203.33
ATOM   1427  C   GLY A 235     181.520 185.691 183.960  1.00204.00
ATOM   1428  O   GLY A 235     180.332 185.446 183.764  1.00201.92
ATOM   1429  H   GLY A 235     183.770 187.635 185.257  1.00 99.99
ATOM   1430  N   GLY A 236     182.495 184.844 183.626  1.00208.46
ATOM   1431  CA  GLY A 236     182.239 183.605 182.884  1.00211.92
ATOM   1432  C   GLY A 236     181.393 182.587 183.630  1.00208.65
ATOM   1433  O   GLY A 236     180.672 181.799 183.014  1.00211.95
ATOM   1434  H   GLY A 236     183.466 184.958 183.837  1.00 99.99
ATOM   1435  N   THR A 237     181.488 182.605 184.958  1.00201.77
ATOM   1436  CA  THR A 237     180.695 181.737 185.822  1.00196.12
ATOM   1437  C   THR A 237     179.237 182.182 185.856  1.00183.18
ATOM   1438  O   THR A 237     178.335 181.402 185.547  1.00186.55
ATOM   1439  CB  THR A 237     181.252 181.742 187.263  1.00207.51
ATOM   1440  OG1 THR A 237     182.653 181.438 187.239  1.00214.76
ATOM   1441  CG2 THR A 237     180.530 180.723 188.148  1.00214.55
ATOM   1442  H   THR A 237     182.094 183.197 185.490  1.00 99.99
ATOM   1443  HG1 THR A 237     183.011 181.442 188.173  1.00 99.99
ATOM   1444  N   TRP A 238     179.026 183.444 186.219  1.00180.49
ATOM   1445  CA  TRP A 238     177.706 183.967 186.527  1.00186.61
ATOM   1446  C   TRP A 238     176.863 184.089 185.261  1.00188.92
ATOM   1447  O   TRP A 238     175.663 183.838 185.312  1.00190.40
ATOM   1448  CB  TRP A 238     177.806 185.356 187.177  1.00187.29
ATOM   1449  CG  TRP A 238     178.355 185.389 188.577  1.00189.04
ATOM   1450  CD1 TRP A 238     179.593 184.984 188.990  1.00188.39
ATOM   1451  CD2 TRP A 238     177.694 185.902 189.742  1.00199.37
ATOM   1452  NE1 TRP A 238     179.735 185.193 190.340  1.00191.78
ATOM   1453  CE2 TRP A 238     178.586 185.757 190.828  1.00197.78
ATOM   1454  CE3 TRP A 238     176.428 186.463 189.976  1.00207.92
ATOM   1455  CZ2 TRP A 238     178.252 186.153 192.136  1.00199.64
ATOM   1456  CZ3 TRP A 238     176.096 186.859 191.282  1.00204.24
ATOM   1457  CH2 TRP A 238     177.008 186.700 192.341  1.00196.67
ATOM   1458  H   TRP A 238     179.731 184.147 186.316  1.00 99.99
ATOM   1459  HD1 TRP A 238     180.290 184.568 188.263  1.00 99.99
ATOM   1460  HE1 TRP A 238     180.585 184.938 190.800  1.00 99.99
ATOM   1461  HE3 TRP A 238     175.652 186.395 189.213  1.00 99.99
ATOM   1462  HZ2 TRP A 238     178.831 185.782 192.982  1.00 99.99
ATOM   1463  HZ3 TRP A 238     175.093 187.281 191.352  1.00 99.99
ATOM   1464  HH2 TRP A 238     176.840 186.977 193.382  1.00 99.99
ATOM   1465  N   ARG A 239     177.512 184.535 184.184  1.00188.19
ATOM   1466  CA  ARG A 239     176.838 184.963 182.974  1.00190.18
ATOM   1467  C   ARG A 239     176.027 183.830 182.387  1.00183.43
ATOM   1468  O   ARG A 239     174.861 184.021 182.020  1.00189.63
ATOM   1469  CB  ARG A 239     177.860 185.459 181.939  1.00198.16
ATOM   1470  CG  ARG A 239     177.281 185.943 180.613  1.00207.92
ATOM   1471  CD  ARG A 239     178.385 186.331 179.640  1.00213.34
ATOM   1472  NE  ARG A 239     179.211 187.432 180.140  1.00215.87
ATOM   1473  CZ  ARG A 239     178.862 188.722 180.156  1.00219.51
ATOM   1474  NH1 ARG A 239     179.713 189.624 180.642  1.00216.37
ATOM   1475  NH2 ARG A 239     177.675 189.129 179.699  1.00223.24
ATOM   1476  H   ARG A 239     178.505 184.620 184.098  1.00 99.99
ATOM   1477  HE  ARG A 239     180.084 187.075 180.472  1.00 99.99
ATOM   1478 1HH1 ARG A 239     179.461 190.592 180.658  1.00 99.99
ATOM   1479 2HH1 ARG A 239     180.604 189.334 180.991  1.00 99.99
ATOM   1480 1HH2 ARG A 239     177.437 190.100 179.722  1.00 99.99
ATOM   1481 2HH2 ARG A 239     177.024 188.463 179.334  1.00 99.99
ATOM   1482  N   LEU A 240     176.668 182.671 182.292  1.00175.22
ATOM   1483  CA  LEU A 240     176.064 181.455 181.750  1.00173.84
ATOM   1484  C   LEU A 240     174.780 181.112 182.502  1.00169.17
ATOM   1485  O   LEU A 240     173.711 180.844 181.909  1.00170.66
ATOM   1486  CB  LEU A 240     177.066 180.299 181.899  1.00177.22
ATOM   1487  CG  LEU A 240     176.617 178.844 181.754  1.00182.67
ATOM   1488  CD1 LEU A 240     175.932 178.598 180.419  1.00188.95
ATOM   1489  CD2 LEU A 240     177.816 177.925 181.921  1.00184.16
ATOM   1490  H   LEU A 240     177.613 182.508 182.575  1.00 99.99
ATOM   1491  N   LEU A 241     174.932 181.132 183.825  1.00167.03
ATOM   1492  CA  LEU A 241     173.842 180.819 184.751  1.00173.20
ATOM   1493  C   LEU A 241     172.671 181.763 184.519  1.00171.13
ATOM   1494  O   LEU A 241     171.504 181.327 184.430  1.00171.76
ATOM   1495  CB  LEU A 241     174.327 180.887 186.207  1.00177.64
ATOM   1496  CG  LEU A 241     173.307 180.652 187.335  1.00180.83
ATOM   1497  CD1 LEU A 241     173.907 179.801 188.445  1.00183.12
ATOM   1498  CD2 LEU A 241     172.771 181.958 187.912  1.00180.51
ATOM   1499  H   LEU A 241     175.777 181.355 184.311  1.00 99.99
ATOM   1500  N   GLY A 242     173.012 183.047 184.416  1.00168.29
ATOM   1501  CA  GLY A 242     172.033 184.109 184.194  1.00169.31
ATOM   1502  C   GLY A 242     171.257 183.859 182.920  1.00168.21
ATOM   1503  O   GLY A 242     170.021 183.962 182.898  1.00173.54
ATOM   1504  H   GLY A 242     173.942 183.410 184.477  1.00 99.99
ATOM   1505  N   SER A 243     172.005 183.519 181.871  1.00162.88
ATOM   1506  CA  SER A 243     171.442 183.243 180.547  1.00159.17
ATOM   1507  C   SER A 243     170.444 182.106 180.636  1.00154.08
ATOM   1508  O   SER A 243     169.324 182.201 180.087  1.00161.76
ATOM   1509  CB  SER A 243     172.535 182.884 179.535  1.00161.60
ATOM   1510  OG  SER A 243     171.982 182.602 178.259  1.00161.79
ATOM   1511  H   SER A 243     173.000 183.419 181.874  1.00 99.99
ATOM   1512  HG  SER A 243     172.716 182.372 177.620  1.00 99.99
ATOM   1513  N   VAL A 244     170.866 181.050 181.337  1.00154.69
ATOM   1514  CA  VAL A 244     170.032 179.857 181.494  1.00159.95
ATOM   1515  C   VAL A 244     168.730 180.220 182.203  1.00151.07
ATOM   1516  O   VAL A 244     167.640 179.789 181.767  1.00153.44
ATOM   1517  CB  VAL A 244     170.768 178.661 182.134  1.00172.70
ATOM   1518  CG1 VAL A 244     169.792 177.566 182.561  1.00174.32
ATOM   1519  CG2 VAL A 244     171.764 178.095 181.131  1.00177.40
ATOM   1520  H   VAL A 244     171.693 181.065 181.899  1.00 99.99
ATOM   1521  N   VAL A 245     168.863 181.026 183.255  1.00145.18
ATOM   1522  CA  VAL A 245     167.714 181.464 184.043  1.00148.02
ATOM   1523  C   VAL A 245     166.736 182.238 183.159  1.00148.09
ATOM   1524  O   VAL A 245     165.517 182.005 183.215  1.00146.87
ATOM   1525  CB  VAL A 245     168.129 182.251 185.309  1.00155.34
ATOM   1526  CG1 VAL A 245     166.922 182.894 185.988  1.00159.38
ATOM   1527  CG2 VAL A 245     168.821 181.319 186.295  1.00156.38
ATOM   1528  H   VAL A 245     169.751 181.342 183.590  1.00 99.99
ATOM   1529  N   PHE A 246     167.296 183.129 182.346  1.00150.87
ATOM   1530  CA  PHE A 246     166.511 183.957 181.433  1.00156.70
ATOM   1531  C   PHE A 246     165.733 183.078 180.465  1.00151.30
ATOM   1532  O   PHE A 246     164.537 183.307 180.233  1.00154.43
ATOM   1533  CB  PHE A 246     167.389 184.967 180.689  1.00169.81
ATOM   1534  CG  PHE A 246     166.615 185.894 179.794  1.00189.12
ATOM   1535  CD1 PHE A 246     165.678 186.774 180.330  1.00197.47
ATOM   1536  CD2 PHE A 246     166.817 185.890 178.413  1.00203.21
ATOM   1537  CE1 PHE A 246     164.956 187.630 179.508  1.00209.37
ATOM   1538  CE2 PHE A 246     166.099 186.745 177.587  1.00210.96
ATOM   1539  CZ  PHE A 246     165.167 187.617 178.135  1.00213.81
ATOM   1540  H   PHE A 246     168.275 183.321 182.274  1.00 99.99
ATOM   1541  HD1 PHE A 246     165.598 186.699 181.415  1.00 99.99
ATOM   1542  HD2 PHE A 246     167.569 185.167 178.097  1.00 99.99
ATOM   1543  HE1 PHE A 246     164.255 188.263 180.052  1.00 99.99
ATOM   1544  HE2 PHE A 246     166.305 186.770 176.517  1.00 99.99
ATOM   1545  HZ  PHE A 246     164.656 188.339 177.498  1.00 99.99
ATOM   1546  N   ILE A 247     166.426 182.072 179.935  1.00154.42
ATOM   1547  CA  ILE A 247     165.829 181.130 178.989  1.00157.88
ATOM   1548  C   ILE A 247     164.644 180.407 179.632  1.00152.66
ATOM   1549  O   ILE A 247     163.582 180.289 179.010  1.00149.52
ATOM   1550  CB  ILE A 247     166.855 180.146 178.380  1.00173.82
ATOM   1551  CG1 ILE A 247     167.851 180.904 177.487  1.00184.99
ATOM   1552  CG2 ILE A 247     166.161 179.078 177.537  1.00174.88
ATOM   1553  CD1 ILE A 247     169.190 180.212 177.329  1.00190.81
ATOM   1554  H   ILE A 247     167.386 181.861 180.118  1.00 99.99
ATOM   1555  N   HIS A 248     164.815 179.926 180.861  1.00156.04
ATOM   1556  CA  HIS A 248     163.786 179.132 181.544  1.00160.57
ATOM   1557  C   HIS A 248     162.987 179.923 182.592  1.00168.81
ATOM   1558  O   HIS A 248     162.468 179.335 183.544  1.00179.50
ATOM   1559  CB  HIS A 248     164.443 177.913 182.203  1.00161.76
ATOM   1560  CG  HIS A 248     165.069 176.970 181.229  1.00160.56
ATOM   1561  ND1 HIS A 248     164.401 175.876 180.725  1.00165.22
ATOM   1562  CD2 HIS A 248     166.298 176.958 180.661  1.00163.70
ATOM   1563  CE1 HIS A 248     165.192 175.228 179.888  1.00168.19
ATOM   1564  NE2 HIS A 248     166.348 175.865 179.830  1.00168.39
ATOM   1565  H   HIS A 248     165.629 180.048 181.429  1.00 99.99
ATOM   1566  HD1 HIS A 248     163.462 175.689 181.013  1.00 99.99
ATOM   1567  N   ARG A 249     162.860 181.238 182.413  1.00169.23
ATOM   1568  CA  ARG A 249     162.212 182.090 183.421  1.00171.09
ATOM   1569  C   ARG A 249     160.711 181.834 183.563  1.00171.72
ATOM   1570  O   ARG A 249     160.189 181.822 184.678  1.00171.53
ATOM   1571  CB  ARG A 249     162.468 183.579 183.138  1.00174.82
ATOM   1572  CG  ARG A 249     161.704 184.181 181.964  1.00175.74
ATOM   1573  CD  ARG A 249     162.155 185.608 181.703  1.00180.69
ATOM   1574  NE  ARG A 249     161.486 186.187 180.539  1.00183.58
ATOM   1575  CZ  ARG A 249     161.779 185.919 179.264  1.00186.30
ATOM   1576  NH1 ARG A 249     162.746 185.061 178.933  1.00185.06
ATOM   1577  NH2 ARG A 249     161.088 186.520 178.298  1.00192.94
ATOM   1578  H   ARG A 249     163.305 181.731 181.665  1.00 99.99
ATOM   1579  HE  ARG A 249     160.771 186.819 180.838  1.00 99.99
ATOM   1580 1HH1 ARG A 249     162.945 184.879 177.970  1.00 99.99
ATOM   1581 2HH1 ARG A 249     163.272 184.600 179.648  1.00 99.99
ATOM   1582 1HH2 ARG A 249     161.298 186.328 177.339  1.00 99.99
ATOM   1583 2HH2 ARG A 249     160.359 187.164 178.531  1.00 99.99
ATOM   1584  N   GLN A 250     160.039 181.612 182.434  1.00177.30
ATOM   1585  CA  GLN A 250     158.579 181.516 182.378  1.00185.49
ATOM   1586  C   GLN A 250     158.082 180.427 183.322  1.00190.13
ATOM   1587  O   GLN A 250     157.122 180.630 184.072  1.00192.52
ATOM   1588  CB  GLN A 250     158.116 181.208 180.946  1.00191.92
ATOM   1589  CG  GLN A 250     156.677 181.600 180.647  1.00195.45
ATOM   1590  CD  GLN A 250     156.515 183.088 180.369  1.00201.15
ATOM   1591  OE1 GLN A 250     157.259 183.664 179.573  1.00199.48
ATOM   1592  NE2 GLN A 250     155.532 183.717 181.014  1.00207.76
ATOM   1593  H   GLN A 250     160.447 181.491 181.529  1.00 99.99
ATOM   1594 1HE2 GLN A 250     155.383 184.695 180.867  1.00 99.99
ATOM   1595 2HE2 GLN A 250     154.944 183.211 181.645  1.00 99.99
ATOM   1596  N   GLU A 251     158.770 179.289 183.276  1.00196.28
ATOM   1597  CA  GLU A 251     158.410 178.106 184.040  1.00203.74
ATOM   1598  C   GLU A 251     158.911 178.215 185.469  1.00192.90
ATOM   1599  O   GLU A 251     158.192 177.858 186.411  1.00201.09
ATOM   1600  CB  GLU A 251     158.991 176.855 183.377  1.00218.51
ATOM   1601  CG  GLU A 251     158.446 176.602 181.977  1.00236.06
ATOM   1602  CD  GLU A 251     159.236 175.557 181.215  1.00253.66
ATOM   1603  OE1 GLU A 251     160.430 175.801 180.938  1.00266.65
ATOM   1604  OE2 GLU A 251     158.662 174.497 180.881  1.00262.89
ATOM   1605  H   GLU A 251     159.589 179.129 182.725  1.00 99.99
ATOM   1606  N   LEU A 252     160.155 178.670 185.599  1.00181.52
ATOM   1607  CA  LEU A 252     160.830 178.798 186.884  1.00181.76
ATOM   1608  C   LEU A 252     160.028 179.695 187.818  1.00178.79
ATOM   1609  O   LEU A 252     159.790 179.357 188.995  1.00188.43
ATOM   1610  CB  LEU A 252     162.236 179.373 186.671  1.00187.20
ATOM   1611  CG  LEU A 252     163.149 179.644 187.867  1.00198.16
ATOM   1612  CD1 LEU A 252     163.349 178.398 188.714  1.00204.56
ATOM   1613  CD2 LEU A 252     164.487 180.170 187.370  1.00200.70
ATOM   1614  H   LEU A 252     160.746 178.966 184.848  1.00 99.99
ATOM   1615  N   ILE A 253     159.618 180.833 187.259  1.00173.51
ATOM   1616  CA  ILE A 253     158.834 181.836 187.993  1.00173.17
ATOM   1617  C   ILE A 253     157.548 181.218 188.507  1.00162.91
ATOM   1618  O   ILE A 253     157.182 181.408 189.675  1.00163.30
ATOM   1619  CB  ILE A 253     158.501 183.076 187.118  1.00184.94
ATOM   1620  CG1 ILE A 253     159.747 183.961 186.975  1.00201.13
ATOM   1621  CG2 ILE A 253     157.354 183.902 187.709  1.00180.83
ATOM   1622  CD1 ILE A 253     159.694 184.946 185.822  1.00209.39
ATOM   1623  H   ILE A 253     159.793 181.116 186.316  1.00 99.99
ATOM   1624  N   THR A 254     156.887 180.485 187.614  1.00163.02
ATOM   1625  CA  THR A 254     155.623 179.808 187.916  1.00169.04
ATOM   1626  C   THR A 254     155.806 178.859 189.090  1.00167.17
ATOM   1627  O   THR A 254     154.993 178.845 190.033  1.00166.62
ATOM   1628  CB  THR A 254     155.115 178.983 186.710  1.00175.95
ATOM   1629  OG1 THR A 254     155.065 179.814 185.545  1.00183.18
ATOM   1630  CG2 THR A 254     153.725 178.398 186.973  1.00180.48
ATOM   1631  H   THR A 254     157.173 180.322 186.670  1.00 99.99
ATOM   1632  HG1 THR A 254     154.736 179.279 184.767  1.00 99.99
ATOM   1633  N   ALA A 255     156.879 178.067 189.021  1.00173.82
ATOM   1634  CA  ALA A 255     157.225 177.064 190.046  1.00179.81
ATOM   1635  C   ALA A 255     157.470 177.720 191.414  1.00175.18
ATOM   1636  O   ALA A 255     156.835 177.332 192.395  1.00178.14
ATOM   1637  CB  ALA A 255     158.460 176.270 189.608  1.00 99.99
ATOM   1638  H   ALA A 255     157.544 178.155 188.274  1.00 99.99
ATOM   1639  N   TRP A 256     158.164 178.860 191.381  1.00178.41
ATOM   1640  CA  TRP A 256     158.427 179.684 192.577  1.00185.42
ATOM   1641  C   TRP A 256     157.114 180.195 193.197  1.00181.81
ATOM   1642  O   TRP A 256     156.862 179.985 194.381  1.00178.14
ATOM   1643  CB  TRP A 256     159.323 180.870 192.192  1.00 99.99
ATOM   1644  CG  TRP A 256     159.724 181.702 193.408  1.00 99.99
ATOM   1645  CD1 TRP A 256     160.802 181.492 194.164  1.00 99.99
ATOM   1646  CD2 TRP A 256     159.042 182.788 193.949  1.00 99.99
ATOM   1647  NE1 TRP A 256     160.835 182.395 195.151  0.00 99.99
ATOM   1648  CE2 TRP A 256     159.779 183.196 195.052  1.00 99.99
ATOM   1649  CE3 TRP A 256     157.873 183.446 193.606 25.99 99.99
ATOM   1650  CZ2 TRP A 256     159.338 184.275 195.814  1.00 99.99
ATOM   1651  CZ3 TRP A 256     157.452 184.544 194.346  1.00 99.99
ATOM   1652  CH2 TRP A 256     158.189 184.957 195.449  1.00 99.99
ATOM   1653  H   TRP A 256     158.575 179.209 190.534  1.00 99.99
ATOM   1654  HD1 TRP A 256     161.526 180.699 194.010  1.00 99.99
ATOM   1655  HE1 TRP A 256     161.550 182.453 195.844  1.00 99.99
ATOM   1656  HE3 TRP A 256     157.218 183.038 192.837  1.00 99.99
ATOM   1657  HZ2 TRP A 256     159.802 184.481 196.780  1.00 99.99
ATOM   1658  HZ3 TRP A 256     156.539 185.069 194.061  1.00 99.99
ATOM   1659  HH2 TRP A 256     157.867 185.825 196.030  1.00 99.99
ATOM   1660  N   TYR A 257     156.228 180.689 192.333  1.00181.56
ATOM   1661  CA  TYR A 257     154.929 181.263 192.730  1.00181.89
ATOM   1662  C   TYR A 257     153.996 180.222 193.358  1.00177.94
ATOM   1663  O   TYR A 257     153.566 180.376 194.501  1.00184.38
ATOM   1664  CB  TYR A 257     154.265 181.945 191.523  1.00185.68
ATOM   1665  CG  TYR A 257     152.828 182.387 191.816  1.00182.75
ATOM   1666  CD1 TYR A 257     152.584 183.537 192.556  1.00182.27
ATOM   1667  CD2 TYR A 257     151.760 181.612 191.378  1.00180.01
ATOM   1668  CE1 TYR A 257     151.279 183.916 192.848  1.00181.99
ATOM   1669  CE2 TYR A 257     150.455 181.991 191.659  1.00176.55
ATOM   1670  CZ  TYR A 257     150.217 183.149 192.386  1.00178.27
ATOM   1671  OH  TYR A 257     148.938 183.564 192.589  1.00183.62
ATOM   1672  H   TYR A 257     156.421 180.708 191.348  1.00 99.99
ATOM   1673  HD1 TYR A 257     153.425 184.116 192.935  1.00 99.99
ATOM   1674  HD2 TYR A 257     151.956 180.675 190.861  1.00 99.99
ATOM   1675  HE1 TYR A 257     151.109 184.781 193.490  1.00 99.99
ATOM   1676  HE2 TYR A 257     149.632 181.339 191.363  1.00 99.99
ATOM   1677  HH  TYR A 257     148.941 184.362 193.198  1.00 99.99
ATOM   1678  N   ILE A 258     153.691 179.177 192.590  1.00177.95
ATOM   1679  CA  ILE A 258     152.716 178.159 193.003  1.00186.62
ATOM   1680  C   ILE A 258     153.193 177.481 194.283  1.00186.49
ATOM   1681  O   ILE A 258     152.406 177.302 195.230  1.00195.21
ATOM   1682  CB  ILE A 258     152.410 177.139 191.857  1.00195.20
ATOM   1683  CG1 ILE A 258     151.106 176.367 192.122  1.00196.91
ATOM   1684  CG2 ILE A 258     153.567 176.175 191.595  1.00199.35
ATOM   1685  CD1 ILE A 258     149.874 177.037 191.549  1.00196.78
ATOM   1686  H   ILE A 258     154.058 178.994 191.678  1.00 99.99
ATOM   1687  N   GLY A 259     154.482 177.136 194.296  1.00185.44
ATOM   1688  CA  GLY A 259     155.106 176.477 195.440  1.00187.04
ATOM   1689  C   GLY A 259     154.988 177.345 196.674  1.00183.20
ATOM   1690  O   GLY A 259     154.628 176.854 197.750  1.00180.57
ATOM   1691  H   GLY A 259     155.134 177.286 193.553  1.00 99.99
ATOM   1692  N   PHE A 260     155.286 178.631 196.489  1.00182.93
ATOM   1693  CA  PHE A 260     155.220 179.624 197.570  1.00184.32
ATOM   1694  C   PHE A 260     153.813 179.665 198.159  1.00180.20
ATOM   1695  O   PHE A 260     153.635 179.653 199.390  1.00178.51
ATOM   1696  CB  PHE A 260     155.657 181.013 197.062  1.00186.60
ATOM   1697  CG  PHE A 260     155.343 182.152 198.000  1.00191.37
ATOM   1698  CD1 PHE A 260     156.199 182.465 199.052  1.00195.30
ATOM   1699  CD2 PHE A 260     154.201 182.935 197.813  1.00193.82
ATOM   1700  CE1 PHE A 260     155.915 183.522 199.910  1.00198.40
ATOM   1701  CE2 PHE A 260     153.912 183.991 198.668  1.00197.22
ATOM   1702  CZ  PHE A 260     154.771 184.286 199.718  1.00197.69
ATOM   1703  H   PHE A 260     155.576 179.044 195.626  1.00 99.99
ATOM   1704  HD1 PHE A 260     157.066 181.806 199.103  1.00 99.99
ATOM   1705  HD2 PHE A 260     153.608 182.618 196.955  1.00 99.99
ATOM   1706  HE1 PHE A 260     156.661 183.654 200.694  1.00 99.99
ATOM   1707  HE2 PHE A 260     152.981 184.547 198.553  1.00 99.99
ATOM   1708  HZ  PHE A 260     154.508 185.063 200.436  1.00 99.99
ATOM   1709  N   LEU A 261     152.843 179.711 197.250  1.00181.80
ATOM   1710  CA  LEU A 261     151.427 179.770 197.609  1.00185.77
ATOM   1711  C   LEU A 261     151.054 178.557 198.470  1.00184.78
ATOM   1712  O   LEU A 261     150.398 178.686 199.534  1.00193.27
ATOM   1713  CB  LEU A 261     150.573 179.831 196.333  1.00192.43
ATOM   1714  CG  LEU A 261     149.161 180.399 196.420  1.00208.42
ATOM   1715  CD1 LEU A 261     149.179 181.880 196.771  1.00218.45
ATOM   1716  CD2 LEU A 261     148.438 180.182 195.100  1.00210.69
ATOM   1717  H   LEU A 261     152.973 179.710 196.258  1.00 99.99
ATOM   1718  N   GLY A 262     151.502 177.398 197.989  1.00181.99
ATOM   1719  CA  GLY A 262     151.253 176.123 198.658  1.00181.96
ATOM   1720  C   GLY A 262     151.808 176.139 200.061  1.00180.39
ATOM   1721  O   GLY A 262     151.139 175.725 201.014  1.00186.00
ATOM   1722  H   GLY A 262     152.036 177.280 197.152  1.00 99.99
ATOM   1723  N   LEU A 263     153.038 176.630 200.167  1.00172.48
ATOM   1724  CA  LEU A 263     153.762 176.747 201.439  1.00166.03
ATOM   1725  C   LEU A 263     152.970 177.582 202.409  1.00163.13
ATOM   1726  O   LEU A 263     152.802 177.193 203.578  1.00160.35
ATOM   1727  CB  LEU A 263     155.139 177.397 201.197  1.00166.74
ATOM   1728  CG  LEU A 263     155.895 178.117 202.320  1.00167.21
ATOM   1729  CD1 LEU A 263     156.327 177.130 203.381  1.00169.23
ATOM   1730  CD2 LEU A 263     157.101 178.854 201.758  1.00169.30
ATOM   1731  H   LEU A 263     153.593 176.967 199.407  1.00 99.99
ATOM   1732  N   ILE A 264     152.485 178.723 201.908  1.00170.93
ATOM   1733  CA  ILE A 264     151.709 179.669 202.714  1.00176.79
ATOM   1734  C   ILE A 264     150.466 178.957 203.283  1.00180.40
ATOM   1735  O   ILE A 264     150.163 179.029 204.514  1.00179.64
ATOM   1736  CB  ILE A 264     151.254 180.935 201.926  1.00178.17
ATOM   1737  CG1 ILE A 264     152.445 181.781 201.441  1.00184.39
ATOM   1738  CG2 ILE A 264     150.335 181.815 202.769  1.00180.98
ATOM   1739  CD1 ILE A 264     153.473 182.144 202.494  1.00189.75
ATOM   1740  H   ILE A 264     152.595 179.041 200.966  1.00 99.99
ATOM   1741  N   PHE A 265     149.789 178.279 202.355  1.00185.42
ATOM   1742  CA  PHE A 265     148.510 177.643 202.681  1.00189.92
ATOM   1743  C   PHE A 265     148.712 176.572 203.744  1.00193.37
ATOM   1744  O   PHE A 265     147.956 176.487 204.735  1.00199.52
ATOM   1745  CB  PHE A 265     147.793 177.090 201.439  1.00193.16
ATOM   1746  CG  PHE A 265     146.911 178.100 200.756  1.00196.15
ATOM   1747  CD1 PHE A 265     145.802 178.625 201.418  1.00202.50
ATOM   1748  CD2 PHE A 265     147.177 178.531 199.458  1.00194.76
ATOM   1749  CE1 PHE A 265     144.983 179.561 200.806  1.00205.80
ATOM   1750  CE2 PHE A 265     146.357 179.465 198.839  1.00197.31
ATOM   1751  CZ  PHE A 265     145.260 179.981 199.514  1.00205.91
ATOM   1752  H   PHE A 265     150.192 177.995 201.485  1.00 99.99
ATOM   1753  HD1 PHE A 265     145.679 178.219 202.422  1.00 99.99
ATOM   1754  HD2 PHE A 265     148.061 178.061 199.028  1.00 99.99
ATOM   1755  HE1 PHE A 265     144.165 180.017 201.364  1.00 99.99
ATOM   1756  HE2 PHE A 265     146.674 179.715 197.826  1.00 99.99
ATOM   1757  HZ  PHE A 265     144.650 180.757 199.051  1.00 99.99
ATOM   1758  N   SER A 266     149.749 175.779 203.532  1.00191.66
ATOM   1759  CA  SER A 266     150.130 174.680 204.423  1.00191.72
ATOM   1760  C   SER A 266     150.419 175.230 205.794  1.00183.08
ATOM   1761  O   SER A 266     149.944 174.657 206.790  1.00182.84
ATOM   1762  CB  SER A 266     151.371 173.957 203.876  1.00199.95
ATOM   1763  OG  SER A 266     151.773 172.880 204.709  1.00204.90
ATOM   1764  H   SER A 266     150.375 175.842 202.754  1.00 99.99
ATOM   1765  HG  SER A 266     152.581 172.439 204.318  1.00 99.99
ATOM   1766  N   SER A 267     151.179 176.327 205.838  1.00181.11
ATOM   1767  CA  SER A 267     151.550 176.972 207.102  1.00191.08
ATOM   1768  C   SER A 267     150.305 177.381 207.863  1.00192.21
ATOM   1769  O   SER A 267     150.198 177.122 209.084  1.00194.02
ATOM   1770  CB  SER A 267     152.446 178.190 206.856  1.00203.62
ATOM   1771  OG  SER A 267     152.458 179.053 207.980  1.00214.72
ATOM   1772  H   SER A 267     151.561 176.806 205.048  1.00 99.99
ATOM   1773  HG  SER A 267     153.049 179.837 207.792  1.00 99.99
ATOM   1774  N   TYR A 268     149.379 178.002 207.123  1.00194.77
ATOM   1775  CA  TYR A 268     148.132 178.485 207.709  1.00199.52
ATOM   1776  C   TYR A 268     147.354 177.324 208.326  1.00195.67
ATOM   1777  O   TYR A 268     146.857 177.422 209.482  1.00198.78
ATOM   1778  CB  TYR A 268     147.255 179.249 206.718  1.00205.25
ATOM   1779  CG  TYR A 268     146.045 179.860 207.396  1.00208.44
ATOM   1780  CD1 TYR A 268     146.197 180.814 208.407  1.00205.14
ATOM   1781  CD2 TYR A 268     144.751 179.468 207.055  1.00214.30
ATOM   1782  CE1 TYR A 268     145.099 181.369 209.046  1.00203.54
ATOM   1783  CE2 TYR A 268     143.645 180.023 207.686  1.00216.84
ATOM   1784  CZ  TYR A 268     143.824 180.971 208.682  1.00209.10
ATOM   1785  OH  TYR A 268     142.731 181.521 209.310  1.00212.74
ATOM   1786  H   TYR A 268     149.535 178.277 206.174  1.00 99.99
ATOM   1787  HD1 TYR A 268     147.243 181.045 208.609  1.00 99.99
ATOM   1788  HD2 TYR A 268     144.733 178.711 206.271  1.00 99.99
ATOM   1789  HE1 TYR A 268     145.242 182.016 209.911  1.00 99.99
ATOM   1790  HE2 TYR A 268     142.645 179.651 207.461  1.00 99.99
ATOM   1791  HH  TYR A 268     141.894 181.126 208.930  1.00 99.99
ATOM   1792  N   PHE A 269     147.285 176.239 207.551  1.00197.79
ATOM   1793  CA  PHE A 269     146.528 175.069 207.980  1.00205.08
ATOM   1794  C   PHE A 269     147.159 174.486 209.247  1.00197.24
ATOM   1795  O   PHE A 269     146.432 174.128 210.188  1.00201.09
ATOM   1796  CB  PHE A 269     146.319 174.050 206.855  1.00213.22
ATOM   1797  CG  PHE A 269     145.217 174.437 205.895  1.00216.71
ATOM   1798  CD1 PHE A 269     143.908 174.597 206.350  1.00217.05
ATOM   1799  CD2 PHE A 269     145.479 174.647 204.543  1.00221.69
ATOM   1800  CE1 PHE A 269     142.890 174.958 205.481  1.00222.13
ATOM   1801  CE2 PHE A 269     144.463 175.007 203.669  1.00224.41
ATOM   1802  CZ  PHE A 269     143.166 175.163 204.138  1.00226.24
ATOM   1803  H   PHE A 269     147.893 176.087 206.772  1.00 99.99
ATOM   1804  HD1 PHE A 269     143.807 174.409 207.419  1.00 99.99
ATOM   1805  HD2 PHE A 269     146.528 174.498 204.287  1.00 99.99
ATOM   1806  HE1 PHE A 269     141.879 175.111 205.859  1.00 99.99
ATOM   1807  HE2 PHE A 269     144.803 175.139 202.642  1.00 99.99
ATOM   1808  HZ  PHE A 269     142.386 175.529 203.471  1.00 99.99
ATOM   1809  N   VAL A 270     148.485 174.438 209.277  1.00190.56
ATOM   1810  CA  VAL A 270     149.171 173.882 210.436  1.00196.15
ATOM   1811  C   VAL A 270     148.925 174.747 211.654  1.00191.14
ATOM   1812  O   VAL A 270     148.691 174.194 212.732  1.00188.37
ATOM   1813  CB  VAL A 270     150.654 173.566 210.153  1.00209.25
ATOM   1814  CG1 VAL A 270     151.407 173.194 211.430  1.00213.99
ATOM   1815  CG2 VAL A 270     150.725 172.411 209.164  1.00207.57
ATOM   1816  H   VAL A 270     149.063 174.970 208.659  1.00 99.99
ATOM   1817  N   TYR A 271     148.923 176.070 211.468  1.00190.04
ATOM   1818  CA  TYR A 271     148.636 177.011 212.555  1.00197.20
ATOM   1819  C   TYR A 271     147.249 176.743 213.122  1.00195.20
ATOM   1820  O   TYR A 271     147.070 176.682 214.359  1.00193.21
ATOM   1821  CB  TYR A 271     148.753 178.477 212.118  1.00206.10
ATOM   1822  CG  TYR A 271     148.498 179.460 213.249  1.00214.85
ATOM   1823  CD1 TYR A 271     149.467 179.694 214.226  1.00220.44
ATOM   1824  CD2 TYR A 271     147.284 180.142 213.351  1.00224.77
ATOM   1825  CE1 TYR A 271     149.237 180.585 215.267  1.00230.32
ATOM   1826  CE2 TYR A 271     147.045 181.034 214.388  1.00233.82
ATOM   1827  CZ  TYR A 271     148.024 181.253 215.343  1.00238.02
ATOM   1828  OH  TYR A 271     147.795 182.137 216.372  1.00245.60
ATOM   1829  H   TYR A 271     149.109 176.540 210.605  1.00 99.99
ATOM   1830  HD1 TYR A 271     150.375 179.113 214.065  1.00 99.99
ATOM   1831  HD2 TYR A 271     146.592 179.889 212.548  1.00 99.99
ATOM   1832  HE1 TYR A 271     149.960 180.674 216.078  1.00 99.99
ATOM   1833  HE2 TYR A 271     146.056 181.474 214.511  1.00 99.99
ATOM   1834  HH  TYR A 271     148.599 182.175 216.965  1.00 99.99
ATOM   1835  N   LEU A 272     146.296 176.567 212.205  1.00198.09
ATOM   1836  CA  LEU A 272     144.908 176.301 212.586  1.00200.63
ATOM   1837  C   LEU A 272     144.816 175.021 213.410  1.00197.59
ATOM   1838  O   LEU A 272     144.133 174.987 214.439  1.00205.43
ATOM   1839  CB  LEU A 272     143.952 176.272 211.388  1.00208.96
ATOM   1840  CG  LEU A 272     143.587 177.619 210.743  1.00218.41
ATOM   1841  CD1 LEU A 272     142.538 177.380 209.666  1.00226.54
ATOM   1842  CD2 LEU A 272     143.082 178.660 211.739  1.00218.64
ATOM   1843  H   LEU A 272     146.443 176.728 211.229  1.00 99.99
ATOM   1844  N   ALA A 273     145.528 174.000 212.948  1.00194.55
ATOM   1845  CA  ALA A 273     145.577 172.707 213.621  1.00195.41
ATOM   1846  C   ALA A 273     146.139 172.809 215.037  1.00188.31
ATOM   1847  O   ALA A 273     145.523 172.328 216.005  1.00183.61
ATOM   1848  CB  ALA A 273     146.388 171.707 212.806  1.00200.44
ATOM   1849  H   ALA A 273     146.087 174.007 212.119  1.00 99.99
ATOM   1850  N   GLU A 274     147.358 173.339 215.142  1.00186.72
ATOM   1851  CA  GLU A 274     148.210 173.134 216.325  1.00188.30
ATOM   1852  C   GLU A 274     148.374 174.364 217.229  1.00191.13
ATOM   1853  O   GLU A 274     149.408 174.515 217.889  1.00187.38
ATOM   1854  CB  GLU A 274     149.605 172.666 215.906  1.00 99.99
ATOM   1855  CG  GLU A 274     150.532 172.361 217.071  1.00 99.99
ATOM   1856  CD  GLU A 274     150.056 171.185 217.902  1.00 99.99
ATOM   1857  OE1 GLU A 274     149.112 170.493 217.466  1.00 99.99
ATOM   1858  OE2 GLU A 274     150.627 170.956 218.990  1.00 99.99
ATOM   1859  H   GLU A 274     147.807 173.911 214.455  1.00 99.99
ATOM   1860  N   LYS A 275     147.351 175.219 217.280  1.00193.23
ATOM   1861  CA  LYS A 275     147.389 176.440 218.094  1.00192.78
ATOM   1862  C   LYS A 275     147.337 176.109 219.587  1.00196.48
ATOM   1863  O   LYS A 275     148.186 176.560 220.358  1.00199.85
ATOM   1864  CB  LYS A 275     146.233 177.370 217.720  1.00 99.99
ATOM   1865  CG  LYS A 275     146.236 178.695 218.465  1.00 99.99
ATOM   1866  CD  LYS A 275     145.064 179.566 218.045  1.00 99.99
ATOM   1867  CE  LYS A 275     145.067 180.891 218.791  1.00 99.99
ATOM   1868  NZ  LYS A 275     146.254 181.721 218.443  1.00 99.99
ATOM   1869  H   LYS A 275     146.485 175.124 216.790  1.00 99.99
ATOM   1870  HZ1 LYS A 275     146.221 182.581 218.952  1.00 99.99
ATOM   1871  HZ2 LYS A 275     147.089 181.226 218.681  1.00 99.99
ATOM   1872  HZ3 LYS A 275     146.250 181.914 217.462  1.00 99.99
ATOM   1873  N   ASP A 276     146.348 175.306 219.976  1.00202.12
ATOM   1874  CA  ASP A 276     146.135 174.938 221.381  1.00209.21
ATOM   1875  C   ASP A 276     147.088 173.855 221.912  1.00216.39
ATOM   1876  O   ASP A 276     147.336 173.799 223.119  1.00221.59
ATOM   1877  CB  ASP A 276     144.699 174.459 221.598  1.00 99.99
ATOM   1878  CG  ASP A 276     144.372 173.216 220.793  1.00 99.99
ATOM   1879  OD1 ASP A 276     145.293 172.412 220.538  1.00 99.99
ATOM   1880  OD2 ASP A 276     143.192 173.045 220.417  1.00 99.99
ATOM   1881  H   ASP A 276     145.669 174.883 219.376  1.00 99.99
ATOM   1882  N   ALA A 277     147.621 173.009 221.026  1.00216.94
ATOM   1883  CA  ALA A 277     148.371 171.807 221.435  1.00216.06
ATOM   1884  C   ALA A 277     149.795 172.098 221.929  1.00214.98
ATOM   1885  O   ALA A 277     150.668 172.461 221.136  1.00213.94
ATOM   1886  CB  ALA A 277     148.416 170.806 220.289  1.00217.38
ATOM   1887  H   ALA A 277     147.571 173.096 220.031  1.00 99.99
ATOM   1888  N   ILE A 278     150.015 171.923 223.235  1.00211.96
ATOM   1889  CA  ILE A 278     151.344 172.067 223.845  1.00206.36
ATOM   1890  C   ILE A 278     152.181 170.811 223.611  1.00209.90
ATOM   1891  O   ILE A 278     151.639 169.708 223.502  1.00210.38
ATOM   1892  CB  ILE A 278     151.244 172.342 225.357  1.00 99.99
ATOM   1893  CG1 ILE A 278     150.567 171.168 226.069  1.00 99.99
ATOM   1894  CG2 ILE A 278     150.428 173.599 225.617  1.00 99.99
ATOM   1895  CD1 ILE A 278     150.641 171.244 227.577  1.00 99.99
ATOM   1896  H   ILE A 278     149.322 171.683 223.915  1.00 99.99
ATOM   1897  N   ASP A 279     153.500 170.987 223.544  1.00218.22
ATOM   1898  CA  ASP A 279     154.434 169.876 223.323  1.00220.96
ATOM   1899  C   ASP A 279     154.649 169.060 224.594  1.00227.95
ATOM   1900  O   ASP A 279     154.193 169.441 225.676  1.00233.41
ATOM   1901  CB  ASP A 279     155.776 170.399 222.808  1.00 99.99
ATOM   1902  CG  ASP A 279     156.461 171.320 223.797  1.00 99.99
ATOM   1903  OD1 ASP A 279     156.259 171.141 225.016  1.00 99.99
ATOM   1904  OD2 ASP A 279     157.201 172.224 223.353  1.00 99.99
ATOM   1905  H   ASP A 279     153.978 171.861 223.634  1.00 99.99
ATOM   1906  N   SER A 280     155.354 167.940 224.449  1.00235.06
ATOM   1907  CA  SER A 280     155.713 167.083 225.585  1.00241.73
ATOM   1908  C   SER A 280     156.739 167.741 226.519  1.00244.52
ATOM   1909  O   SER A 280     156.754 167.458 227.719  1.00245.63
ATOM   1910  CB  SER A 280     156.245 165.731 225.093  1.00242.35
ATOM   1911  OG  SER A 280     157.348 165.900 224.220  1.00244.10
ATOM   1912  H   SER A 280     155.701 167.576 223.585  1.00 99.99
ATOM   1913  HG  SER A 280     157.673 165.005 223.916  1.00 99.99
ATOM   1914  N   SER A 281     157.584 168.613 225.964  1.00242.56
ATOM   1915  CA  SER A 281     158.586 169.353 226.742  1.00239.17
ATOM   1916  C   SER A 281     158.012 170.528 227.553  1.00237.10
ATOM   1917  O   SER A 281     158.699 171.055 228.431  1.00236.20
ATOM   1918  CB  SER A 281     159.695 169.864 225.816  1.00238.39
ATOM   1919  OG  SER A 281     160.775 170.406 226.556  1.00239.21
ATOM   1920  H   SER A 281     157.624 168.848 224.993  1.00 99.99
ATOM   1921  HG  SER A 281     161.481 170.730 225.927  1.00 99.99
ATOM   1922  N   GLY A 282     156.779 170.942 227.253  1.00236.03
ATOM   1923  CA  GLY A 282     156.106 172.023 227.980  1.00233.42
ATOM   1924  C   GLY A 282     156.348 173.378 227.341  1.00234.06
ATOM   1925  O   GLY A 282     156.787 174.319 228.006  1.00235.91
ATOM   1926  H   GLY A 282     156.201 170.572 226.525  1.00 99.99
ATOM   1927  N   GLU A 283     156.059 173.469 226.044  1.00229.85
ATOM   1928  CA  GLU A 283     156.200 174.715 225.286  1.00222.14
ATOM   1929  C   GLU A 283     155.408 174.633 223.980  1.00220.34
ATOM   1930  O   GLU A 283     155.462 173.617 223.284  1.00223.57
ATOM   1931  CB  GLU A 283     157.675 175.007 225.004  1.00 99.99
ATOM   1932  CG  GLU A 283     158.366 173.950 224.156  1.00 99.99
ATOM   1933  CD  GLU A 283     159.823 174.274 223.897  1.00 99.99
ATOM   1934  OE1 GLU A 283     160.590 174.390 224.876  1.00 99.99
ATOM   1935  OE2 GLU A 283     160.202 174.409 222.713  1.00 99.99
ATOM   1936  H   GLU A 283     155.726 172.723 225.467  1.00 99.99
ATOM   1937  N   TYR A 284     154.682 175.703 223.655  1.00218.56
ATOM   1938  CA  TYR A 284     153.824 175.742 222.464  1.00214.21
ATOM   1939  C   TYR A 284     154.670 175.896 221.203  1.00208.17
ATOM   1940  O   TYR A 284     155.341 176.913 221.022  1.00213.29
ATOM   1941  CB  TYR A 284     152.813 176.890 222.553  1.00215.77
ATOM   1942  CG  TYR A 284     151.841 176.757 223.703  1.00223.89
ATOM   1943  CD1 TYR A 284     150.676 176.000 223.574  1.00228.84
ATOM   1944  CD2 TYR A 284     152.085 177.386 224.926  1.00229.28
ATOM   1945  CE1 TYR A 284     149.782 175.872 224.629  1.00232.77
ATOM   1946  CE2 TYR A 284     151.197 177.265 225.987  1.00233.42
ATOM   1947  CZ  TYR A 284     150.047 176.507 225.835  1.00236.20
ATOM   1948  OH  TYR A 284     149.164 176.384 226.882  1.00238.04
ATOM   1949  H   TYR A 284     154.645 176.561 224.167  1.00 99.99
ATOM   1950  HD1 TYR A 284     150.575 175.551 222.586  1.00 99.99
ATOM   1951  HD2 TYR A 284     153.017 177.952 224.928  1.00 99.99
ATOM   1952  HE1 TYR A 284     148.936 175.190 224.547  1.00 99.99
ATOM   1953  HE2 TYR A 284     151.458 177.669 226.965  1.00 99.99
ATOM   1954  HH  TYR A 284     149.505 176.900 227.668  1.00 99.99
ATOM   1955  N   GLN A 285     154.631 174.881 220.341  1.00202.14
ATOM   1956  CA  GLN A 285     155.441 174.852 219.119  1.00200.29
ATOM   1957  C   GLN A 285     154.953 175.869 218.093  1.00193.83
ATOM   1958  O   GLN A 285     155.761 176.518 217.425  1.00185.03
ATOM   1959  CB  GLN A 285     155.416 173.456 218.483  1.00208.17
ATOM   1960  CG  GLN A 285     155.989 172.334 219.342  1.00213.80
ATOM   1961  CD  GLN A 285     157.507 172.239 219.281  1.00218.13
ATOM   1962  OE1 GLN A 285     158.203 173.252 219.190  1.00222.04
ATOM   1963  NE2 GLN A 285     158.029 171.015 219.341  1.00220.76
ATOM   1964  H   GLN A 285     154.067 174.060 220.431  1.00 99.99
ATOM   1965 1HE2 GLN A 285     159.021 170.892 219.305  1.00 99.99
ATOM   1966 2HE2 GLN A 285     157.429 170.219 219.422  1.00 99.99
ATOM   1967  N   PHE A 286     153.631 175.987 217.974  1.00196.48
ATOM   1968  CA  PHE A 286     152.988 176.910 217.044  1.00197.25
ATOM   1969  C   PHE A 286     152.189 177.958 217.812  1.00197.57
ATOM   1970  O   PHE A 286     150.959 178.027 217.716  1.00191.52
ATOM   1971  CB  PHE A 286     152.090 176.135 216.081  1.00198.85
ATOM   1972  CG  PHE A 286     152.826 175.115 215.266  1.00201.16
ATOM   1973  CD1 PHE A 286     153.581 175.507 214.173  1.00199.36
ATOM   1974  CD2 PHE A 286     152.772 173.764 215.593  1.00209.87
ATOM   1975  CE1 PHE A 286     154.269 174.574 213.411  1.00203.11
ATOM   1976  CE2 PHE A 286     153.457 172.825 214.836  1.00214.16
ATOM   1977  CZ  PHE A 286     154.208 173.230 213.742  1.00208.94
ATOM   1978  H   PHE A 286     152.954 175.469 218.496  1.00 99.99
ATOM   1979  HD1 PHE A 286     153.558 176.584 214.008  1.00 99.99
ATOM   1980  HD2 PHE A 286     152.156 173.563 216.470  1.00 99.99
ATOM   1981  HE1 PHE A 286     154.888 174.902 212.576  1.00 99.99
ATOM   1982  HE2 PHE A 286     153.330 171.804 215.196  1.00 99.99
ATOM   1983  HZ  PHE A 286     154.829 172.509 213.210  1.00 99.99
ATOM   1984  N   GLY A 287     152.909 178.766 218.585  1.00201.62
ATOM   1985  CA  GLY A 287     152.321 179.896 219.300  1.00203.56
ATOM   1986  C   GLY A 287     151.913 180.994 218.338  1.00199.07
ATOM   1987  O   GLY A 287     150.773 181.464 218.369  1.00200.48
ATOM   1988  H   GLY A 287     153.892 178.690 218.754  1.00 99.99
ATOM   1989  N   SER A 288     152.854 181.392 217.482  1.00193.43
ATOM   1990  CA  SER A 288     152.623 182.407 216.456  1.00191.94
ATOM   1991  C   SER A 288     152.464 181.773 215.083  1.00187.61
ATOM   1992  O   SER A 288     152.912 180.649 214.849  1.00187.62
ATOM   1993  CB  SER A 288     153.768 183.421 216.438  1.00 99.99
ATOM   1994  OG  SER A 288     153.524 184.450 215.494  1.00 99.99
ATOM   1995  H   SER A 288     153.793 181.049 217.450  1.00 99.99
ATOM   1996  HG  SER A 288     154.286 185.098 215.502  1.00 99.99
ATOM   1997  N   TYR A 289     151.816 182.508 214.183  1.00186.53
ATOM   1998  CA  TYR A 289     151.749 182.146 212.775  1.00188.63
ATOM   1999  C   TYR A 289     153.120 182.186 212.120  1.00179.82
ATOM   2000  O   TYR A 289     153.365 181.396 211.214  1.00172.48
ATOM   2001  CB  TYR A 289     150.739 183.048 212.036  1.00196.96
ATOM   2002  CG  TYR A 289     150.568 182.771 210.546  1.00198.30
ATOM   2003  CD1 TYR A 289     150.424 181.469 210.060  1.00190.86
ATOM   2004  CD2 TYR A 289     150.525 183.820 209.621  1.00201.63
ATOM   2005  CE1 TYR A 289     150.266 181.224 208.702  1.00186.84
ATOM   2006  CE2 TYR A 289     150.364 183.579 208.261  1.00194.71
ATOM   2007  CZ  TYR A 289     150.235 182.279 207.807  1.00185.18
ATOM   2008  OH  TYR A 289     150.076 182.032 206.463  1.00175.35
ATOM   2009  H   TYR A 289     151.323 183.358 214.370  1.00 99.99
ATOM   2010  HD1 TYR A 289     150.452 180.720 210.851  1.00 99.99
ATOM   2011  HD2 TYR A 289     150.630 184.797 210.093  1.00 99.99
ATOM   2012  HE1 TYR A 289     150.177 180.165 208.462  1.00 99.99
ATOM   2013  HE2 TYR A 289     150.230 184.413 207.572  1.00 99.99
ATOM   2014  HH  TYR A 289     149.999 181.047 206.312  1.00 99.99
ATOM   2015  N   ALA A 290     153.997 183.078 212.589  1.00181.62
ATOM   2016  CA  ALA A 290     155.365 183.184 212.097  1.00191.31
ATOM   2017  C   ALA A 290     156.093 181.859 212.254  1.00188.28
ATOM   2018  O   ALA A 290     156.765 181.397 211.322  1.00190.37
ATOM   2019  CB  ALA A 290     156.116 184.275 212.845  1.00200.23
ATOM   2020  H   ALA A 290     153.815 183.750 213.307  1.00 99.99
ATOM   2021  N   ASP A 291     155.936 181.269 213.434  1.00189.32
ATOM   2022  CA  ASP A 291     156.560 179.986 213.766  1.00191.12
ATOM   2023  C   ASP A 291     156.105 178.912 212.780  1.00179.88
ATOM   2024  O   ASP A 291     156.920 178.136 212.252  1.00179.38
ATOM   2025  CB  ASP A 291     156.216 179.570 215.206  1.00202.48
ATOM   2026  CG  ASP A 291     156.678 180.593 216.251  1.00212.70
ATOM   2027  OD1 ASP A 291     157.726 181.248 216.053  1.00212.66
ATOM   2028  OD2 ASP A 291     155.980 180.742 217.277  1.00217.71
ATOM   2029  H   ASP A 291     155.394 181.624 214.196  1.00 99.99
ATOM   2030  N   ALA A 292     154.795 178.898 212.548  1.00176.90
ATOM   2031  CA  ALA A 292     154.169 177.947 211.626  1.00177.43
ATOM   2032  C   ALA A 292     154.756 178.094 210.235  1.00173.49
ATOM   2033  O   ALA A 292     155.091 177.100 209.583  1.00171.56
ATOM   2034  CB  ALA A 292     152.660 178.134 211.592  1.00181.37
ATOM   2035  H   ALA A 292     154.122 179.511 212.962  1.00 99.99
ATOM   2036  N   LEU A 293     154.877 179.345 209.808  1.00169.71
ATOM   2037  CA  LEU A 293     155.431 179.691 208.497  1.00168.58
ATOM   2038  C   LEU A 293     156.845 179.150 208.367  1.00159.19
ATOM   2039  O   LEU A 293     157.200 178.549 207.348  1.00158.24
ATOM   2040  CB  LEU A 293     155.398 181.207 208.268  1.00176.63
ATOM   2041  CG  LEU A 293     155.460 181.663 206.808  1.00186.68
ATOM   2042  CD1 LEU A 293     154.138 181.412 206.095  1.00187.53
ATOM   2043  CD2 LEU A 293     155.830 183.137 206.724  1.00192.86
ATOM   2044  H   LEU A 293     154.611 180.162 210.320  1.00 99.99
ATOM   2045  N   TRP A 294     157.627 179.372 209.417  1.00158.26
ATOM   2046  CA  TRP A 294     159.020 178.921 209.490  1.00161.63
ATOM   2047  C   TRP A 294     159.090 177.408 209.312  1.00160.32
ATOM   2048  O   TRP A 294     159.911 176.886 208.530  1.00162.87
ATOM   2049  CB  TRP A 294     159.662 179.359 210.822  1.00164.58
ATOM   2050  CG  TRP A 294     160.855 178.558 211.266  1.00157.45
ATOM   2051  CD1 TRP A 294     160.893 177.628 212.262  1.00153.12
ATOM   2052  CD2 TRP A 294     162.177 178.632 210.737  1.00156.77
ATOM   2053  NE1 TRP A 294     162.155 177.113 212.383  1.00150.57
ATOM   2054  CE2 TRP A 294     162.966 177.713 211.457  1.00153.45
ATOM   2055  CE3 TRP A 294     162.774 179.385 209.717  1.00166.20
ATOM   2056  CZ2 TRP A 294     164.322 177.524 211.193  1.00164.15
ATOM   2057  CZ3 TRP A 294     164.123 179.196 209.452  1.00169.94
ATOM   2058  CH2 TRP A 294     164.883 178.272 210.189  1.00170.39
ATOM   2059  H   TRP A 294     157.358 179.857 210.249  1.00 99.99
ATOM   2060  HD1 TRP A 294     159.983 177.405 212.820  1.00 99.99
ATOM   2061  HE1 TRP A 294     162.350 176.413 213.070  1.00 99.99
ATOM   2062  HE3 TRP A 294     162.251 180.244 209.296  1.00 99.99
ATOM   2063  HZ2 TRP A 294     164.959 177.040 211.933  1.00 99.99
ATOM   2064  HZ3 TRP A 294     164.485 179.828 208.641  1.00 99.99
ATOM   2065  HH2 TRP A 294     165.943 178.058 210.053  1.00 99.99
ATOM   2066  N   TRP A 295     158.209 176.732 210.051  1.00161.39
ATOM   2067  CA  TRP A 295     158.113 175.271 210.023  1.00163.03
ATOM   2068  C   TRP A 295     157.837 174.789 208.605  1.00161.46
ATOM   2069  O   TRP A 295     158.474 173.849 208.111  1.00161.14
ATOM   2070  CB  TRP A 295     157.004 174.744 210.954  1.00166.23
ATOM   2071  CG  TRP A 295     156.680 173.295 210.693  1.00168.20
ATOM   2072  CD1 TRP A 295     157.268 172.215 211.273  1.00177.32
ATOM   2073  CD2 TRP A 295     155.727 172.776 209.752  1.00160.99
ATOM   2074  NE1 TRP A 295     156.736 171.052 210.766  1.00174.19
ATOM   2075  CE2 TRP A 295     155.790 171.369 209.829  1.00163.72
ATOM   2076  CE3 TRP A 295     154.824 173.364 208.858  1.00158.86
ATOM   2077  CZ2 TRP A 295     154.986 170.540 209.045  1.00164.80
ATOM   2078  CZ3 TRP A 295     154.035 172.542 208.069  1.00162.31
ATOM   2079  CH2 TRP A 295     154.115 171.143 208.174  1.00167.04
ATOM   2080  H   TRP A 295     157.544 177.135 210.680  1.00 99.99
ATOM   2081  HD1 TRP A 295     158.043 172.368 212.024  1.00 99.99
ATOM   2082  HE1 TRP A 295     157.059 170.165 211.097  1.00 99.99
ATOM   2083  HE3 TRP A 295     154.600 174.428 208.931  1.00 99.99
ATOM   2084  HZ2 TRP A 295     154.841 169.497 209.327  1.00 99.99
ATOM   2085  HZ3 TRP A 295     153.384 173.102 207.397  1.00 99.99
ATOM   2086  HH2 TRP A 295     153.527 170.421 207.607  1.00 99.99
ATOM   2087  N   GLY A 296     156.872 175.454 207.979  1.00165.43
ATOM   2088  CA  GLY A 296     156.450 175.147 206.613  1.00172.09
ATOM   2089  C   GLY A 296     157.614 175.268 205.660  1.00168.60
ATOM   2090  O   GLY A 296     157.835 174.389 204.818  1.00166.65
ATOM   2091  H   GLY A 296     156.346 176.213 208.362  1.00 99.99
ATOM   2092  N   LEU A 297     158.352 176.366 205.817  1.00165.15
ATOM   2093  CA  LEU A 297     159.528 176.662 204.991  1.00163.05
ATOM   2094  C   LEU A 297     160.541 175.544 205.117  1.00160.85
ATOM   2095  O   LEU A 297     161.084 175.071 204.103  1.00165.72
ATOM   2096  CB  LEU A 297     160.144 178.002 205.397  1.00 99.99
ATOM   2097  CG  LEU A 297     159.283 179.245 205.159  1.00 99.99
ATOM   2098  CD1 LEU A 297     159.953 180.481 205.739  1.00 99.99
ATOM   2099  CD2 LEU A 297     159.070 179.473 203.671  0.00 99.99
ATOM   2100  H   LEU A 297     158.189 177.084 206.493  1.00 99.99
ATOM   2101  N   ILE A 298     160.778 175.134 206.363  1.00163.04
ATOM   2102  CA  ILE A 298     161.733 174.071 206.673  1.00169.58
ATOM   2103  C   ILE A 298     161.319 172.775 205.946  1.00168.81
ATOM   2104  O   ILE A 298     162.139 172.106 205.275  1.00177.65
ATOM   2105  CB  ILE A 298     161.823 173.818 208.189  1.00 99.99
ATOM   2106  CG1 ILE A 298     162.393 175.046 208.902  1.00 99.99
ATOM   2107  CG2 ILE A 298     162.726 172.629 208.479  1.00 99.99
ATOM   2108  CD1 ILE A 298     162.294 174.977 210.410  0.00 99.99
ATOM   2109  H   ILE A 298     160.345 175.495 207.189  1.00 99.99
ATOM   2110  N   THR A 299     160.034 172.479 206.068  1.00159.75
ATOM   2111  CA  THR A 299     159.468 171.230 205.578  1.00157.80
ATOM   2112  C   THR A 299     159.595 171.171 204.071  1.00156.05
ATOM   2113  O   THR A 299     160.044 170.141 203.501  1.00158.30
ATOM   2114  CB  THR A 299     157.994 171.088 206.000  1.00169.42
ATOM   2115  OG1 THR A 299     157.887 171.276 207.417  1.00168.57
ATOM   2116  CG2 THR A 299     157.440 169.713 205.635  1.00179.81
ATOM   2117  H   THR A 299     159.339 173.059 206.494  1.00 99.99
ATOM   2118  HG1 THR A 299     156.931 171.184 207.695  1.00 99.99
ATOM   2119  N   LEU A 300     159.204 172.262 203.423  1.00154.62
ATOM   2120  CA  LEU A 300     159.269 172.336 201.953  1.00152.78
ATOM   2121  C   LEU A 300     160.718 172.221 201.505  1.00148.19
ATOM   2122  O   LEU A 300     160.989 171.505 200.530  1.00145.89
ATOM   2123  CB  LEU A 300     158.640 173.638 201.454  1.00 99.99
ATOM   2124  CG  LEU A 300     157.140 173.806 201.702  1.00 99.99
ATOM   2125  CD1 LEU A 300     156.679 175.196 201.291  1.00 99.99
ATOM   2126  CD2 LEU A 300     156.346 172.786 200.901  0.00 99.99
ATOM   2127  H   LEU A 300     159.017 173.131 203.882  1.00 99.99
ATOM   2128  N   ALA A 301     161.621 172.889 202.231  1.00152.57
ATOM   2129  CA  ALA A 301     163.042 172.841 201.901  1.00163.81
ATOM   2130  C   ALA A 301     163.552 171.395 201.976  1.00160.92
ATOM   2131  O   ALA A 301     164.321 170.989 201.123  1.00162.34
ATOM   2132  CB  ALA A 301     163.846 173.749 202.843  1.00 99.99
ATOM   2133  H   ALA A 301     161.405 173.318 203.108  1.00 99.99
ATOM   2134  N   THR A 302     163.010 170.623 202.920  1.00159.00
ATOM   2135  CA  THR A 302     163.367 169.222 203.202  1.00159.14
ATOM   2136  C   THR A 302     164.616 169.177 204.070  1.00156.48
ATOM   2137  O   THR A 302     165.395 168.218 204.003  1.00161.61
ATOM   2138  CB  THR A 302     163.556 168.304 201.954  1.00160.57
ATOM   2139  OG1 THR A 302     164.827 168.545 201.331  1.00160.99
ATOM   2140  CG2 THR A 302     162.427 168.462 200.939  1.00161.65
ATOM   2141  H   THR A 302     162.290 170.918 203.549  1.00 99.99
ATOM   2142  HG1 THR A 302     164.927 167.948 200.535  1.00 99.99
ATOM   2143  N   ILE A 303     164.790 170.206 204.898  1.00150.26
ATOM   2144  CA  ILE A 303     165.908 170.252 205.819  1.00158.90
ATOM   2145  C   ILE A 303     165.503 169.317 206.955  1.00157.74
ATOM   2146  O   ILE A 303     166.175 168.313 207.223  1.00153.50
ATOM   2147  CB  ILE A 303     166.213 171.678 206.342  1.00171.70
ATOM   2148  CG1 ILE A 303     166.335 172.681 205.189  1.00174.55
ATOM   2149  CG2 ILE A 303     167.522 171.679 207.123  1.00185.20
ATOM   2150  CD1 ILE A 303     166.400 174.136 205.622  1.00184.41
ATOM   2151  H   ILE A 303     164.102 170.919 205.032  1.00 99.99
ATOM   2152  N   GLY A 304     164.364 169.628 207.572  1.00154.66
ATOM   2153  CA  GLY A 304     163.824 168.838 208.665  1.00157.68
ATOM   2154  C   GLY A 304     164.699 168.907 209.892  1.00156.83
ATOM   2155  O   GLY A 304     165.294 167.905 210.300  1.00158.83
ATOM   2156  H   GLY A 304     163.779 170.410 207.357  1.00 99.99
ATOM   2157  N   TYR A 305     164.797 170.107 210.455  1.00158.23
ATOM   2158  CA  TYR A 305     165.516 170.321 211.706  1.00165.36
ATOM   2159  C   TYR A 305     164.878 169.512 212.833  1.00170.35
ATOM   2160  O   TYR A 305     165.571 168.811 213.577  1.00172.19
ATOM   2161  CB  TYR A 305     165.530 171.806 212.080  1.00165.29
ATOM   2162  CG  TYR A 305     166.435 172.662 211.217  1.00161.33
ATOM   2163  CD1 TYR A 305     167.821 172.519 211.272  1.00162.04
ATOM   2164  CD2 TYR A 305     165.909 173.634 210.365  1.00161.82
ATOM   2165  CE1 TYR A 305     168.656 173.307 210.494  1.00165.30
ATOM   2166  CE2 TYR A 305     166.737 174.428 209.584  1.00163.59
ATOM   2167  CZ  TYR A 305     168.109 174.264 209.653  1.00165.09
ATOM   2168  OH  TYR A 305     168.931 175.049 208.877  1.00163.45
ATOM   2169  H   TYR A 305     164.406 170.955 210.098  1.00 99.99
ATOM   2170  HD1 TYR A 305     168.135 171.745 211.973  1.00 99.99
ATOM   2171  HD2 TYR A 305     164.820 173.677 210.399  1.00 99.99
ATOM   2172  HE1 TYR A 305     169.737 173.249 210.624  1.00 99.99
ATOM   2173  HE2 TYR A 305     166.314 175.242 208.995  1.00 99.99
ATOM   2174  HH  TYR A 305     168.376 175.680 208.335  1.00 99.99
ATOM   2175  N   GLY A 306     163.555 169.610 212.937  1.00173.08
ATOM   2176  CA  GLY A 306     162.794 168.901 213.958  1.00178.80
ATOM   2177  C   GLY A 306     162.682 169.645 215.276  1.00183.71
ATOM   2178  O   GLY A 306     162.308 169.049 216.290  1.00184.71
ATOM   2179  H   GLY A 306     162.962 170.160 212.348  1.00 99.99
ATOM   2180  N   ASP A 307     163.016 170.937 215.271  1.00190.92
ATOM   2181  CA  ASP A 307     162.742 171.815 216.414  1.00198.33
ATOM   2182  C   ASP A 307     161.232 171.968 216.626  1.00197.65
ATOM   2183  O   ASP A 307     160.769 172.040 217.765  1.00199.41
ATOM   2184  CB  ASP A 307     163.415 173.192 216.243  1.00203.38
ATOM   2185  CG  ASP A 307     162.896 173.971 215.035  1.00207.26
ATOM   2186  OD1 ASP A 307     162.591 173.343 213.996  1.00208.11
ATOM   2187  OD2 ASP A 307     162.798 175.213 215.127  1.00208.57
ATOM   2188  H   ASP A 307     163.485 171.375 214.504  1.00 99.99
ATOM   2189  N   LYS A 308     160.485 172.008 215.520  1.00195.64
ATOM   2190  CA  LYS A 308     159.027 172.044 215.530  1.00193.17
ATOM   2191  C   LYS A 308     158.501 170.890 214.690  1.00188.75
ATOM   2192  O   LYS A 308     159.009 170.631 213.597  1.00189.48
ATOM   2193  CB  LYS A 308     158.529 173.378 214.977  1.00197.43
ATOM   2194  CG  LYS A 308     158.699 174.524 215.961  1.00204.78
ATOM   2195  CD  LYS A 308     158.729 175.880 215.279  1.00206.77
ATOM   2196  CE  LYS A 308     159.070 176.984 216.268  1.00208.49
ATOM   2197  NZ  LYS A 308     159.566 178.207 215.580  1.00213.31
ATOM   2198  H   LYS A 308     160.838 172.017 214.584  1.00 99.99
ATOM   2199  HZ1 LYS A 308     159.779 178.909 216.260  1.00 99.99
ATOM   2200  HZ2 LYS A 308     160.391 177.986 215.059  1.00 99.99
ATOM   2201  HZ3 LYS A 308     158.862 178.549 214.958  1.00 99.99
ATOM   2202  N   VAL A 309     157.507 170.182 215.226  1.00184.66
ATOM   2203  CA  VAL A 309     156.856 169.060 214.544  1.00180.13
ATOM   2204  C   VAL A 309     155.372 169.097 214.904  1.00174.25
ATOM   2205  O   VAL A 309     155.037 169.365 216.061  1.00175.38
ATOM   2206  CB  VAL A 309     157.437 167.696 214.988  1.00185.91
ATOM   2207  CG1 VAL A 309     156.877 166.559 214.143  1.00186.10
ATOM   2208  CG2 VAL A 309     158.958 167.689 214.906  1.00192.48
ATOM   2209  H   VAL A 309     157.108 170.336 216.130  1.00 99.99
ATOM   2210  N   PRO A 310     154.477 168.835 213.930  1.00176.85
ATOM   2211  CA  PRO A 310     153.043 168.862 214.254  1.00187.11
ATOM   2212  C   PRO A 310     152.625 167.803 215.284  1.00189.42
ATOM   2213  O   PRO A 310     152.854 166.610 215.076  1.00192.67
ATOM   2214  CB  PRO A 310     152.359 168.621 212.898  1.00187.86
ATOM   2215  CG  PRO A 310     153.418 168.083 212.003  1.00184.21
ATOM   2216  CD  PRO A 310     154.704 168.671 212.484  1.00176.41
ATOM   2217  N   GLN A 311     152.017 168.260 216.379  1.00190.62
ATOM   2218  CA  GLN A 311     151.656 167.400 217.507  1.00195.97
ATOM   2219  C   GLN A 311     150.308 166.711 217.303  1.00198.57
ATOM   2220  O   GLN A 311     150.176 165.517 217.584  1.00201.80
ATOM   2221  CB  GLN A 311     151.618 168.214 218.805  1.00202.13
ATOM   2222  CG  GLN A 311     152.922 168.923 219.149  1.00204.10
ATOM   2223  CD  GLN A 311     154.046 167.954 219.478  1.00202.22
ATOM   2224  OE1 GLN A 311     153.914 167.126 220.379  1.00201.34
ATOM   2225  NE2 GLN A 311     155.161 168.054 218.754  1.00202.44
ATOM   2226  H   GLN A 311     151.750 169.210 216.543  1.00 99.99
ATOM   2227 1HE2 GLN A 311     155.929 167.439 218.932  1.00 99.99
ATOM   2228 2HE2 GLN A 311     155.229 168.744 218.033  1.00 99.99
ATOM   2229  N   THR A 312     149.315 167.465 216.829  1.00199.58
ATOM   2230  CA  THR A 312     147.961 166.938 216.609  1.00200.73
ATOM   2231  C   THR A 312     147.928 165.949 215.452  1.00194.26
ATOM   2232  O   THR A 312     148.733 166.054 214.522  1.00191.98
ATOM   2233  CB  THR A 312     146.948 168.061 216.305  1.00205.80
ATOM   2234  OG1 THR A 312     147.422 168.857 215.211  1.00210.17
ATOM   2235  CG2 THR A 312     146.744 168.948 217.524  1.00210.43
ATOM   2236  H   THR A 312     149.382 168.432 216.582  1.00 99.99
ATOM   2237  HG1 THR A 312     146.763 169.584 215.017  1.00 99.99
ATOM   2238  N   TRP A 313     146.999 164.996 215.515  1.00198.31
ATOM   2239  CA  TRP A 313     146.855 163.992 214.458  1.00205.45
ATOM   2240  C   TRP A 313     146.374 164.639 213.168  1.00199.73
ATOM   2241  O   TRP A 313     146.902 164.332 212.090  1.00198.37
ATOM   2242  CB  TRP A 313     145.959 162.810 214.891  1.00212.33
ATOM   2243  CG  TRP A 313     144.491 163.109 215.057  1.00221.54
ATOM   2244  CD1 TRP A 313     143.852 163.467 216.210  1.00226.27
ATOM   2245  CD2 TRP A 313     143.481 163.052 214.039  1.00226.10
ATOM   2246  NE1 TRP A 313     142.509 163.648 215.972  1.00230.28
ATOM   2247  CE2 TRP A 313     142.253 163.401 214.649  1.00228.92
ATOM   2248  CE3 TRP A 313     143.495 162.750 212.669  1.00222.46
ATOM   2249  CZ2 TRP A 313     141.046 163.454 213.934  1.00225.07
ATOM   2250  CZ3 TRP A 313     142.293 162.802 211.956  1.00218.78
ATOM   2251  CH2 TRP A 313     141.087 163.152 212.593  1.00220.98
ATOM   2252  H   TRP A 313     146.426 164.847 216.321  1.00 99.99
ATOM   2253  HD1 TRP A 313     144.426 163.566 217.131  1.00 99.99
ATOM   2254  HE1 TRP A 313     141.899 163.918 216.717  1.00 99.99
ATOM   2255  HE3 TRP A 313     144.374 162.285 212.222  1.00 99.99
ATOM   2256  HZ2 TRP A 313     140.096 163.439 214.467  1.00 99.99
ATOM   2257  HZ3 TRP A 313     142.416 162.549 210.903  1.00 99.99
ATOM   2258  HH2 TRP A 313     140.107 163.219 212.121  1.00 99.99
ATOM   2259  N   ILE A 314     145.414 165.557 213.302  1.00196.09
ATOM   2260  CA  ILE A 314     144.888 166.315 212.164  1.00197.35
ATOM   2261  C   ILE A 314     146.016 167.091 211.491  1.00186.02
ATOM   2262  O   ILE A 314     146.127 167.083 210.254  1.00181.73
ATOM   2263  CB  ILE A 314     143.686 167.231 212.560  1.00209.44
ATOM   2264  CG1 ILE A 314     142.967 167.783 211.315  1.00218.68
ATOM   2265  CG2 ILE A 314     144.095 168.370 213.495  1.00208.72
ATOM   2266  CD1 ILE A 314     142.052 166.788 210.626  1.00219.07
ATOM   2267  H   ILE A 314     144.968 165.816 214.159  1.00 99.99
ATOM   2268  N   GLY A 315     146.843 167.730 212.317  1.00183.63
ATOM   2269  CA  GLY A 315     147.980 168.511 211.840  1.00184.72
ATOM   2270  C   GLY A 315     148.923 167.637 211.037  1.00180.63
ATOM   2271  O   GLY A 315     149.372 168.022 209.945  1.00183.65
ATOM   2272  H   GLY A 315     146.777 167.743 213.315  1.00 99.99
ATOM   2273  N   LYS A 316     149.202 166.460 211.592  1.00175.50
ATOM   2274  CA  LYS A 316     150.087 165.476 210.962  1.00171.39
ATOM   2275  C   LYS A 316     149.551 165.090 209.594  1.00170.37
ATOM   2276  O   LYS A 316     150.302 165.044 208.609  1.00173.32
ATOM   2277  CB  LYS A 316     150.235 164.241 211.852  1.00 99.99
ATOM   2278  CG  LYS A 316     148.934 163.496 212.101  1.00 99.99
ATOM   2279  CD  LYS A 316     149.154 162.283 212.991  1.00 99.99
ATOM   2280  CE  LYS A 316     147.852 161.538 213.240  1.00 99.99
ATOM   2281  NZ  LYS A 316     147.301 160.950 211.987  1.00 99.99
ATOM   2282  H   LYS A 316     148.850 166.131 212.468  1.00 99.99
ATOM   2283  HZ1 LYS A 316     146.448 160.470 212.191  1.00 99.99
ATOM   2284  HZ2 LYS A 316     147.123 161.679 211.326  1.00 99.99
ATOM   2285  HZ3 LYS A 316     147.962 160.306 211.602  1.00 99.99
ATOM   2286  N   THR A 317     148.247 164.830 209.558  1.00176.15
ATOM   2287  CA  THR A 317     147.544 164.437 208.337  1.00186.24
ATOM   2288  C   THR A 317     147.710 165.519 207.276  1.00184.05
ATOM   2289  O   THR A 317     148.021 165.226 206.105  1.00184.35
ATOM   2290  CB  THR A 317     146.032 164.229 208.583  1.00198.27
ATOM   2291  OG1 THR A 317     145.833 163.475 209.786  1.00205.42
ATOM   2292  CG2 THR A 317     145.379 163.496 207.409  1.00205.81
ATOM   2293  H   THR A 317     147.624 164.874 210.339  1.00 99.99
ATOM   2294  HG1 THR A 317     144.854 163.344 209.940  1.00 99.99
ATOM   2295  N   ILE A 318     147.497 166.761 207.712  1.00189.74
ATOM   2296  CA  ILE A 318     147.582 167.895 206.792  1.00198.10
ATOM   2297  C   ILE A 318     148.995 168.018 206.244  1.00191.41
ATOM   2298  O   ILE A 318     149.158 168.249 205.043  1.00193.04
ATOM   2299  CB  ILE A 318     147.015 169.222 207.351  1.00212.60
ATOM   2300  CG1 ILE A 318     145.511 169.082 207.665  1.00227.95
ATOM   2301  CG2 ILE A 318     147.205 170.357 206.349  1.00216.03
ATOM   2302  CD1 ILE A 318     144.612 168.628 206.519  1.00234.24
ATOM   2303  H   ILE A 318     147.488 167.004 208.682  1.00 99.99
ATOM   2304  N   ALA A 319     149.985 167.826 207.113  1.00192.15
ATOM   2305  CA  ALA A 319     151.395 167.870 206.723  1.00194.68
ATOM   2306  C   ALA A 319     151.678 166.827 205.651  1.00200.29
ATOM   2307  O   ALA A 319     152.329 167.120 204.638  1.00209.65
ATOM   2308  CB  ALA A 319     152.302 167.663 207.926  1.00195.95
ATOM   2309  H   ALA A 319     149.876 167.638 208.089  1.00 99.99
ATOM   2310  N   SER A 320     151.162 165.626 205.893  1.00202.82
ATOM   2311  CA  SER A 320     151.322 164.495 204.978  1.00206.92
ATOM   2312  C   SER A 320     150.746 164.847 203.607  1.00207.80
ATOM   2313  O   SER A 320     151.380 164.605 202.569  1.00206.19
ATOM   2314  CB  SER A 320     150.650 163.233 205.543  1.00210.86
ATOM   2315  OG  SER A 320     150.995 162.079 204.796  1.00212.25
ATOM   2316  H   SER A 320     150.627 165.374 206.699  1.00 99.99
ATOM   2317  HG  SER A 320     150.542 161.279 205.189  1.00 99.99
ATOM   2318  N   CYS A 321     149.550 165.427 203.639  1.00217.41
ATOM   2319  CA  CYS A 321     148.846 165.833 202.427  1.00231.71
ATOM   2320  C   CYS A 321     149.645 166.875 201.645  1.00236.42
ATOM   2321  O   CYS A 321     149.871 166.745 200.429  1.00235.28
ATOM   2322  CB  CYS A 321     147.448 166.373 202.753  1.00245.78
ATOM   2323  SG  CYS A 321     146.438 166.755 201.301  1.00259.93
ATOM   2324  H   CYS A 321     149.025 165.639 204.463  1.00 99.99
ATOM   2325  HG  CYS A 321     145.371 167.169 201.979  1.00 99.99
ATOM   2326  N   PHE A 322     149.972 167.966 202.341  1.00249.70
ATOM   2327  CA  PHE A 322     150.538 169.178 201.725  1.00254.05
ATOM   2328  C   PHE A 322     152.057 169.144 201.578  1.00242.25
ATOM   2329  O   PHE A 322     152.626 170.040 200.950  1.00239.89
ATOM   2330  CB  PHE A 322     150.132 170.439 202.516  1.00265.35
ATOM   2331  CG  PHE A 322     148.776 170.984 202.148  1.00271.05
ATOM   2332  CD1 PHE A 322     147.627 170.498 202.761  1.00273.29
ATOM   2333  CD2 PHE A 322     148.648 171.995 201.196  1.00271.42
ATOM   2334  CE1 PHE A 322     146.374 171.001 202.431  1.00272.02
ATOM   2335  CE2 PHE A 322     147.399 172.503 200.861  1.00269.45
ATOM   2336  CZ  PHE A 322     146.260 172.005 201.480  1.00271.47
ATOM   2337  H   PHE A 322     149.871 168.075 203.330  1.00 99.99
ATOM   2338  HD1 PHE A 322     147.837 169.716 203.491  1.00 99.99
ATOM   2339  HD2 PHE A 322     149.606 172.309 200.780  1.00 99.99
ATOM   2340  HE1 PHE A 322     145.488 170.647 202.959  1.00 99.99
ATOM   2341  HE2 PHE A 322     147.318 173.328 200.153  1.00 99.99
ATOM   2342  HZ  PHE A 322     145.288 172.453 201.274  1.00 99.99
ATOM   2343  N   SER A 323     152.716 168.139 202.158  1.00236.06
ATOM   2344  CA  SER A 323     154.156 167.994 201.996  1.00231.92
ATOM   2345  C   SER A 323     154.489 167.668 200.547  1.00229.20
ATOM   2346  O   SER A 323     155.061 168.490 199.862  1.00238.57
ATOM   2347  CB  SER A 323     154.738 166.900 202.900  1.00231.54
ATOM   2348  OG  SER A 323     154.032 165.681 202.747  1.00231.52
ATOM   2349  H   SER A 323     152.308 167.552 202.857  1.00 99.99
ATOM   2350  HG  SER A 323     154.431 164.987 203.346  1.00 99.99
ATOM   2351  N   VAL A 324     154.084 166.492 200.080  1.00220.68
ATOM   2352  CA  VAL A 324     154.718 165.806 198.948  1.00221.51
ATOM   2353  C   VAL A 324     154.769 166.722 197.724  1.00226.52
ATOM   2354  O   VAL A 324     155.828 166.926 197.085  1.00230.47
ATOM   2355  CB  VAL A 324     153.930 164.508 198.611  1.00216.52
ATOM   2356  CG1 VAL A 324     154.338 163.918 197.262  1.00216.90
ATOM   2357  CG2 VAL A 324     154.106 163.475 199.721  1.00213.18
ATOM   2358  H   VAL A 324     153.320 165.958 200.441  1.00 99.99
ATOM   2359  N   PHE A 325     153.596 167.269 197.440  1.00225.69
ATOM   2360  CA  PHE A 325     153.395 168.150 196.287  1.00228.75
ATOM   2361  C   PHE A 325     154.313 169.369 196.404  1.00217.37
ATOM   2362  O   PHE A 325     155.013 169.764 195.443  1.00223.75
ATOM   2363  CB  PHE A 325     151.932 168.605 196.206  1.00239.08
ATOM   2364  CG  PHE A 325     150.943 167.474 196.054  1.00248.11
ATOM   2365  CD1 PHE A 325     150.910 166.711 194.889  1.00249.49
ATOM   2366  CD2 PHE A 325     150.037 167.175 197.074  1.00252.46
ATOM   2367  CE1 PHE A 325     150.000 165.671 194.744  1.00248.39
ATOM   2368  CE2 PHE A 325     149.125 166.137 196.932  1.00252.00
ATOM   2369  CZ  PHE A 325     149.106 165.384 195.767  1.00250.01
ATOM   2370  H   PHE A 325     152.752 167.145 197.962  1.00 99.99
ATOM   2371  HD1 PHE A 325     151.652 167.027 194.156  1.00 99.99
ATOM   2372  HD2 PHE A 325     150.142 167.829 197.939  1.00 99.99
ATOM   2373  HE1 PHE A 325     150.011 165.059 193.842  1.00 99.99
ATOM   2374  HE2 PHE A 325     148.477 166.009 197.799  1.00 99.99
ATOM   2375  HZ  PHE A 325     148.442 164.524 195.685  1.00 99.99
ATOM   2376  N   ALA A 326     154.291 169.940 197.607  1.00203.80
ATOM   2377  CA  ALA A 326     155.088 171.137 197.912  1.00196.93
ATOM   2378  C   ALA A 326     156.557 170.828 197.738  1.00189.33
ATOM   2379  O   ALA A 326     157.281 171.640 197.148  1.00194.01
ATOM   2380  CB  ALA A 326     154.801 171.668 199.310  1.00201.40
ATOM   2381  H   ALA A 326     153.794 169.554 198.384  1.00 99.99
ATOM   2382  N   ILE A 327     156.978 169.661 198.228  1.00182.41
ATOM   2383  CA  ILE A 327     158.369 169.202 198.122  1.00181.01
ATOM   2384  C   ILE A 327     158.785 169.150 196.665  1.00174.56
ATOM   2385  O   ILE A 327     159.870 169.633 196.297  1.00179.27
ATOM   2386  CB  ILE A 327     158.600 167.768 198.697  1.00189.19
ATOM   2387  CG1 ILE A 327     158.205 167.646 200.184  1.00196.03
ATOM   2388  CG2 ILE A 327     160.048 167.311 198.494  1.00189.11
ATOM   2389  CD1 ILE A 327     158.529 168.836 201.059  1.00196.27
ATOM   2390  H   ILE A 327     156.409 168.992 198.706  1.00 99.99
ATOM   2391  N   SER A 328     157.907 168.549 195.860  1.00170.35
ATOM   2392  CA  SER A 328     158.148 168.384 194.425  1.00170.79
ATOM   2393  C   SER A 328     158.344 169.750 193.770  1.00170.45
ATOM   2394  O   SER A 328     159.295 169.951 192.982  1.00171.05
ATOM   2395  CB  SER A 328     157.027 167.596 193.735  1.00174.25
ATOM   2396  OG  SER A 328     157.123 166.214 194.038  1.00173.78
ATOM   2397  H   SER A 328     157.027 168.163 196.138  1.00 99.99
ATOM   2398  HG  SER A 328     156.385 165.720 193.579  1.00 99.99
ATOM   2399  N   PHE A 329     157.444 170.668 194.130  1.00175.45
ATOM   2400  CA  PHE A 329     157.465 172.021 193.577  1.00179.19
ATOM   2401  C   PHE A 329     158.793 172.702 193.932  1.00173.80
ATOM   2402  O   PHE A 329     159.418 173.346 193.092  1.00181.26
ATOM   2403  CB  PHE A 329     156.274 172.882 194.026  1.00186.76
ATOM   2404  CG  PHE A 329     154.965 172.509 193.375  1.00201.52
ATOM   2405  CD1 PHE A 329     154.864 172.363 191.991  1.00208.07
ATOM   2406  CD2 PHE A 329     153.817 172.330 194.147  1.00214.69
ATOM   2407  CE1 PHE A 329     153.658 172.022 191.396  1.00220.90
ATOM   2408  CE2 PHE A 329     152.607 171.991 193.556  1.00221.41
ATOM   2409  CZ  PHE A 329     152.527 171.838 192.179  1.00227.10
ATOM   2410  H   PHE A 329     156.779 170.521 194.862  1.00 99.99
ATOM   2411  HD1 PHE A 329     155.808 172.544 191.478  1.00 99.99
ATOM   2412  HD2 PHE A 329     153.995 172.484 195.211  1.00 99.99
ATOM   2413  HE1 PHE A 329     153.610 171.852 190.320  1.00 99.99
ATOM   2414  HE2 PHE A 329     151.729 171.810 194.176  1.00 99.99
ATOM   2415  HZ  PHE A 329     151.594 171.511 191.720  1.00 99.99
ATOM   2416  N   PHE A 330     159.200 172.544 195.180  1.00170.86
ATOM   2417  CA  PHE A 330     160.412 173.208 195.613  1.00172.05
ATOM   2418  C   PHE A 330     161.622 172.609 194.940  1.00173.71
ATOM   2419  O   PHE A 330     162.539 173.357 194.630  1.00178.16
ATOM   2420  CB  PHE A 330     160.514 173.346 197.131  1.00178.11
ATOM   2421  CG  PHE A 330     159.908 174.629 197.633  1.00179.91
ATOM   2422  CD1 PHE A 330     158.531 174.743 197.814  1.00178.50
ATOM   2423  CD2 PHE A 330     160.705 175.747 197.859  1.00181.30
ATOM   2424  CE1 PHE A 330     157.966 175.931 198.255  1.00174.81
ATOM   2425  CE2 PHE A 330     160.145 176.939 198.299  1.00181.98
ATOM   2426  CZ  PHE A 330     158.774 177.031 198.497  1.00179.04
ATOM   2427  H   PHE A 330     158.908 171.780 195.756  1.00 99.99
ATOM   2428  HD1 PHE A 330     157.996 173.824 197.575  1.00 99.99
ATOM   2429  HD2 PHE A 330     161.760 175.565 197.655  1.00 99.99
ATOM   2430  HE1 PHE A 330     156.901 175.977 198.482  1.00 99.99
ATOM   2431  HE2 PHE A 330     160.879 177.730 198.454  1.00 99.99
ATOM   2432  HZ  PHE A 330     158.342 177.945 198.904  1.00 99.99
ATOM   2433  N   ALA A 331     161.616 171.299 194.678  1.00177.38
ATOM   2434  CA  ALA A 331     162.715 170.642 193.970  1.00178.77
ATOM   2435  C   ALA A 331     162.807 170.998 192.478  1.00174.19
ATOM   2436  O   ALA A 331     163.867 170.788 191.870  1.00178.59
ATOM   2437  CB  ALA A 331     162.649 169.131 194.155  1.00182.31
ATOM   2438  H   ALA A 331     160.892 170.655 194.926  1.00 99.99
ATOM   2439  N   LEU A 332     161.681 171.463 191.925  1.00172.46
ATOM   2440  CA  LEU A 332     161.581 171.748 190.512  1.00178.61
ATOM   2441  C   LEU A 332     162.660 172.622 189.930  1.00178.06
ATOM   2442  O   LEU A 332     163.108 172.276 188.858  1.00182.74
ATOM   2443  CB  LEU A 332     160.199 172.281 190.088  1.00190.19
ATOM   2444  CG  LEU A 332     159.035 171.285 190.052  1.00207.23
ATOM   2445  CD1 LEU A 332     157.756 171.989 189.634  1.00215.58
ATOM   2446  CD2 LEU A 332     159.302 170.095 189.136  1.00210.06
ATOM   2447  H   LEU A 332     160.827 171.655 192.408  1.00 99.99
ATOM   2448  N   PRO A 333     163.009 173.756 190.585  1.00175.74
ATOM   2449  CA  PRO A 333     163.969 174.699 190.035  1.00171.29
ATOM   2450  C   PRO A 333     165.301 174.035 189.762  1.00161.51
ATOM   2451  O   PRO A 333     165.888 174.226 188.685  1.00160.30
ATOM   2452  CB  PRO A 333     164.117 175.744 191.144  1.00171.90
ATOM   2453  CG  PRO A 333     162.788 175.754 191.785  1.00178.50
ATOM   2454  CD  PRO A 333     162.393 174.307 191.803  1.00179.49
ATOM   2455  N   ALA A 334     165.748 173.256 190.744  1.00162.99
ATOM   2456  CA  ALA A 334     167.016 172.532 190.661  1.00171.58
ATOM   2457  C   ALA A 334     167.016 171.603 189.451  1.00168.62
ATOM   2458  O   ALA A 334     167.988 171.562 188.679  1.00169.90
ATOM   2459  CB  ALA A 334     167.259 171.735 191.934  1.00178.13
ATOM   2460  H   ALA A 334     165.282 173.088 191.613  1.00 99.99
ATOM   2461  N   GLY A 335     165.904 170.884 189.300  1.00168.84
ATOM   2462  CA  GLY A 335     165.738 169.924 188.220  1.00169.91
ATOM   2463  C   GLY A 335     165.776 170.636 186.881  1.00166.43
ATOM   2464  O   GLY A 335     166.498 170.238 185.945  1.00166.91
ATOM   2465  H   GLY A 335     165.097 170.925 189.889  1.00 99.99
ATOM   2466  N   ILE A 336     164.870 171.606 186.773  1.00163.34
ATOM   2467  CA  ILE A 336     164.578 172.277 185.489  1.00164.71
ATOM   2468  C   ILE A 336     165.832 172.951 184.977  1.00164.11
ATOM   2469  O   ILE A 336     166.172 172.820 183.784  1.00167.12
ATOM   2470  CB  ILE A 336     163.372 173.274 185.549  1.00168.20
ATOM   2471  CG1 ILE A 336     163.015 173.798 184.154  1.00171.46
ATOM   2472  CG2 ILE A 336     163.629 174.471 186.449  1.00170.63
ATOM   2473  CD1 ILE A 336     161.663 174.481 184.091  1.00176.06
ATOM   2474  H   ILE A 336     164.312 171.970 187.519  1.00 99.99
ATOM   2475  N   LEU A 337     166.508 173.654 185.890  1.00166.41
ATOM   2476  CA  LEU A 337     167.734 174.387 185.538  1.00167.88
ATOM   2477  C   LEU A 337     168.784 173.416 185.036  1.00166.83
ATOM   2478  O   LEU A 337     169.442 173.695 184.024  1.00165.06
ATOM   2479  CB  LEU A 337     168.281 175.204 186.715  1.00177.09
ATOM   2480  CG  LEU A 337     167.550 176.497 187.093  1.00189.74
ATOM   2481  CD1 LEU A 337     168.220 177.115 188.313  1.00197.43
ATOM   2482  CD2 LEU A 337     167.513 177.499 185.947  1.00195.53
ATOM   2483  H   LEU A 337     166.309 173.610 186.869  1.00 99.99
ATOM   2484  N   GLY A 338     168.914 172.288 185.740  1.00164.91
ATOM   2485  CA  GLY A 338     169.870 171.242 185.381  1.00161.21
ATOM   2486  C   GLY A 338     169.610 170.745 183.970  1.00150.04
ATOM   2487  O   GLY A 338     170.542 170.610 183.151  1.00153.23
ATOM   2488  H   GLY A 338     168.391 172.047 186.558  1.00 99.99
ATOM   2489  N   SER A 339     168.328 170.488 183.710  1.00143.48
ATOM   2490  CA  SER A 339     167.880 169.989 182.407  1.00144.75
ATOM   2491  C   SER A 339     168.254 170.976 181.315  1.00144.37
ATOM   2492  O   SER A 339     168.773 170.580 180.259  1.00145.52
ATOM   2493  CB  SER A 339     166.377 169.694 182.390  1.00147.04
ATOM   2494  OG  SER A 339     166.075 168.549 183.166  1.00147.53
ATOM   2495  H   SER A 339     167.567 170.603 184.348  1.00 99.99
ATOM   2496  HG  SER A 339     165.090 168.378 183.139  1.00 99.99
ATOM   2497  N   GLY A 340     167.992 172.250 181.595  1.00143.43
ATOM   2498  CA  GLY A 340     168.291 173.343 180.670  1.00146.57
ATOM   2499  C   GLY A 340     169.764 173.366 180.337  1.00147.34
ATOM   2500  O   GLY A 340     170.146 173.481 179.164  1.00155.93
ATOM   2501  H   GLY A 340     167.576 172.587 182.440  1.00 99.99
ATOM   2502  N   PHE A 341     170.575 173.247 181.388  1.00140.27
ATOM   2503  CA  PHE A 341     172.035 173.251 181.270  1.00139.94
ATOM   2504  C   PHE A 341     172.483 172.118 180.351  1.00141.76
ATOM   2505  O   PHE A 341     173.318 172.320 179.447  1.00144.53
ATOM   2506  CB  PHE A 341     172.726 173.109 182.640  1.00140.77
ATOM   2507  CG  PHE A 341     172.904 174.405 183.390  1.00145.90
ATOM   2508  CD1 PHE A 341     173.664 175.435 182.855  1.00146.35
ATOM   2509  CD2 PHE A 341     172.363 174.574 184.664  1.00158.60
ATOM   2510  CE1 PHE A 341     173.846 176.621 183.555  1.00151.82
ATOM   2511  CE2 PHE A 341     172.540 175.760 185.366  1.00159.55
ATOM   2512  CZ  PHE A 341     173.284 176.785 184.810  1.00154.95
ATOM   2513  H   PHE A 341     170.284 173.145 182.339  1.00 99.99
ATOM   2514  HD1 PHE A 341     174.070 175.196 181.872  1.00 99.99
ATOM   2515  HD2 PHE A 341     171.815 173.697 185.008  1.00 99.99
ATOM   2516  HE1 PHE A 341     174.450 177.350 183.014  1.00 99.99
ATOM   2517  HE2 PHE A 341     172.152 175.856 186.380  1.00 99.99
ATOM   2518  HZ  PHE A 341     173.518 177.671 185.400  1.00 99.99
ATOM   2519  N   ALA A 342     171.907 170.942 180.603  1.00139.21
ATOM   2520  CA  ALA A 342     172.221 169.739 179.837  1.00138.71
ATOM   2521  C   ALA A 342     171.911 169.961 178.357  1.00144.22
ATOM   2522  O   ALA A 342     172.726 169.627 177.475  1.00150.15
ATOM   2523  CB  ALA A 342     171.466 168.535 180.374  1.00139.30
ATOM   2524  H   ALA A 342     171.226 170.764 181.314  1.00 99.99
ATOM   2525  N   LEU A 343     170.736 170.538 178.120  1.00146.80
ATOM   2526  CA  LEU A 343     170.272 170.816 176.765  1.00153.77
ATOM   2527  C   LEU A 343     171.231 171.760 176.060  1.00161.76
ATOM   2528  O   LEU A 343     171.588 171.534 174.897  1.00170.65
ATOM   2529  CB  LEU A 343     168.826 171.307 176.757  1.00156.55
ATOM   2530  CG  LEU A 343     167.825 170.216 177.163  1.00155.15
ATOM   2531  CD1 LEU A 343     166.474 170.834 177.484  1.00163.89
ATOM   2532  CD2 LEU A 343     167.681 169.143 176.094  1.00153.57
ATOM   2533  H   LEU A 343     170.127 170.852 178.848  1.00 99.99
ATOM   2534  N   LYS A 344     171.655 172.789 176.786  1.00161.04
ATOM   2535  CA  LYS A 344     172.598 173.787 176.276  1.00163.19
ATOM   2536  C   LYS A 344     173.895 173.115 175.863  1.00156.25
ATOM   2537  O   LYS A 344     174.429 173.389 174.777  1.00161.76
ATOM   2538  CB  LYS A 344     172.859 174.880 177.318  1.00172.84
ATOM   2539  CG  LYS A 344     173.538 176.122 176.761  1.00183.77
ATOM   2540  CD  LYS A 344     173.312 177.330 177.660  1.00192.70
ATOM   2541  CE  LYS A 344     173.868 178.602 177.041  1.00199.61
ATOM   2542  NZ  LYS A 344     173.377 179.824 177.739  1.00200.82
ATOM   2543  H   LYS A 344     171.385 172.987 177.728  1.00 99.99
ATOM   2544  HZ1 LYS A 344     173.765 180.636 177.303  1.00 99.99
ATOM   2545  HZ2 LYS A 344     172.379 179.861 177.685  1.00 99.99
ATOM   2546  HZ3 LYS A 344     173.657 179.796 178.698  1.00 99.99
ATOM   2547  N   VAL A 345     174.373 172.232 176.738  1.00150.14
ATOM   2548  CA  VAL A 345     175.612 171.487 176.504  1.00153.21
ATOM   2549  C   VAL A 345     175.494 170.666 175.220  1.00150.97
ATOM   2550  O   VAL A 345     176.413 170.658 174.385  1.00151.50
ATOM   2551  CB  VAL A 345     176.011 170.602 177.708  1.00165.82
ATOM   2552  CG1 VAL A 345     177.099 169.597 177.334  1.00171.78
ATOM   2553  CG2 VAL A 345     176.496 171.479 178.853  1.00171.96
ATOM   2554  H   VAL A 345     173.955 171.992 177.614  1.00 99.99
ATOM   2555  N   GLN A 346     174.353 169.996 175.091  1.00157.08
ATOM   2556  CA  GLN A 346     174.066 169.158 173.928  1.00163.04
ATOM   2557  C   GLN A 346     174.112 169.996 172.650  1.00167.26
ATOM   2558  O   GLN A 346     174.712 169.590 171.648  1.00176.98
ATOM   2559  CB  GLN A 346     172.726 168.432 174.061  1.00163.99
ATOM   2560  CG  GLN A 346     172.633 167.200 173.176  1.00166.08
ATOM   2561  CD  GLN A 346     171.270 166.540 173.210  1.00172.36
ATOM   2562  OE1 GLN A 346     170.415 166.885 174.028  1.00178.25
ATOM   2563  NE2 GLN A 346     171.057 165.582 172.314  1.00176.34
ATOM   2564  H   GLN A 346     173.599 169.993 175.748  1.00 99.99
ATOM   2565 1HE2 GLN A 346     170.176 165.109 172.287  1.00 99.99
ATOM   2566 2HE2 GLN A 346     171.778 165.334 171.667  1.00 99.99
ATOM   2567  N   GLN A 347     173.479 171.164 172.723  1.00164.30
ATOM   2568  CA  GLN A 347     173.430 172.101 171.601  1.00163.62
ATOM   2569  C   GLN A 347     174.838 172.509 171.187  1.00168.32
ATOM   2570  O   GLN A 347     175.174 172.521 169.995  1.00173.99
ATOM   2571  CB  GLN A 347     172.575 173.337 171.895  1.00169.42
ATOM   2572  CG  GLN A 347     171.099 173.149 171.579  1.00176.93
ATOM   2573  CD  GLN A 347     170.326 174.458 171.555  1.00184.54
ATOM   2574  OE1 GLN A 347     170.758 175.463 172.125  1.00186.11
ATOM   2575  NE2 GLN A 347     169.172 174.452 170.893  1.00189.52
ATOM   2576  H   GLN A 347     172.988 171.514 173.521  1.00 99.99
ATOM   2577 1HE2 GLN A 347     168.620 175.284 170.843  1.00 99.99
ATOM   2578 2HE2 GLN A 347     168.857 173.615 170.445  1.00 99.99
ATOM   2579  N   LYS A 348     175.639 172.825 172.196  1.00173.37
ATOM   2580  CA  LYS A 348     177.036 173.231 172.009  1.00179.96
ATOM   2581  C   LYS A 348     177.807 172.141 171.282  1.00177.45
ATOM   2582  O   LYS A 348     178.560 172.433 170.350  1.00172.44
ATOM   2583  CB  LYS A 348     177.686 173.528 173.367  1.00192.80
ATOM   2584  CG  LYS A 348     178.945 174.380 173.318  1.00199.17
ATOM   2585  CD  LYS A 348     179.565 174.535 174.703  1.00205.15
ATOM   2586  CE  LYS A 348     178.750 175.449 175.613  1.00212.22
ATOM   2587  NZ  LYS A 348     179.321 175.533 176.986  1.00216.87
ATOM   2588  H   LYS A 348     175.385 172.821 173.163  1.00 99.99
ATOM   2589  HZ1 LYS A 348     178.757 176.140 177.546  1.00 99.99
ATOM   2590  HZ2 LYS A 348     179.338 174.622 177.397  1.00 99.99
ATOM   2591  HZ3 LYS A 348     180.252 175.894 176.939  1.00 99.99
ATOM   2592  N   GLN A 349     177.599 170.904 171.736  1.00184.86
ATOM   2593  CA  GLN A 349     178.213 169.725 171.126  1.00189.79
ATOM   2594  C   GLN A 349     177.975 169.664 169.606  1.00181.99
ATOM   2595  O   GLN A 349     178.915 169.384 168.883  1.00186.47
ATOM   2596  CB  GLN A 349     177.739 168.426 171.792  1.00200.99
ATOM   2597  CG  GLN A 349     178.586 167.211 171.432  1.00211.08
ATOM   2598  CD  GLN A 349     178.449 166.061 172.424  1.00217.55
ATOM   2599  OE1 GLN A 349     178.531 166.260 173.638  1.00214.46
ATOM   2600  NE2 GLN A 349     178.263 164.845 171.910  1.00222.31
ATOM   2601  H   GLN A 349     177.022 170.658 172.515  1.00 99.99
ATOM   2602 1HE2 GLN A 349     178.167 164.055 172.516  1.00 99.99
ATOM   2603 2HE2 GLN A 349     178.220 164.723 170.918  1.00 99.99
ATOM   2604  N   ARG A 350     176.777 170.015 169.125  1.00180.81
ATOM   2605  CA  ARG A 350     176.508 170.112 167.664  1.00182.99
ATOM   2606  C   ARG A 350     176.455 171.561 167.123  1.00174.96
ATOM   2607  O   ARG A 350     175.491 171.969 166.465  1.00160.76
ATOM   2608  CB  ARG A 350     175.246 169.321 167.272  1.00194.59
ATOM   2609  CG  ARG A 350     173.938 169.763 167.919  1.00200.54
ATOM   2610  CD  ARG A 350     172.742 169.130 167.228  1.00204.17
ATOM   2611  NE  ARG A 350     171.478 169.615 167.781  1.00214.56
ATOM   2612  CZ  ARG A 350     170.939 169.235 168.944  1.00222.69
ATOM   2613  NH1 ARG A 350     171.539 168.342 169.735  1.00223.66
ATOM   2614  NH2 ARG A 350     169.777 169.760 169.327  1.00226.88
ATOM   2615  H   ARG A 350     175.970 170.240 169.671  1.00 99.99
ATOM   2616  HE  ARG A 350     171.070 170.280 167.156  1.00 99.99
ATOM   2617 1HH1 ARG A 350     171.114 168.075 170.600  1.00 99.99
ATOM   2618 2HH1 ARG A 350     172.413 167.940 169.462  1.00 99.99
ATOM   2619 1HH2 ARG A 350     169.365 169.483 170.195  1.00 99.99
ATOM   2620 2HH2 ARG A 350     169.316 170.432 168.747  1.00 99.99
ATOM   2621  N   GLN A 351     177.521 172.315 167.385  1.00181.32
ATOM   2622  CA  GLN A 351     177.682 173.688 166.880  1.00184.49
ATOM   2623  C   GLN A 351     178.199 173.675 165.437  1.00179.60
ATOM   2624  O   GLN A 351     178.794 172.690 164.994  1.00180.19
ATOM   2625  CB  GLN A 351     178.670 174.455 167.777  1.00187.75
ATOM   2626  CG  GLN A 351     178.708 175.969 167.601  1.00188.32
ATOM   2627  CD  GLN A 351     177.412 176.652 168.011  1.00194.52
ATOM   2628  OE1 GLN A 351     176.775 176.265 168.993  1.00194.94
ATOM   2629  NE2 GLN A 351     177.018 177.682 167.265  1.00201.96
ATOM   2630  H   GLN A 351     178.306 172.037 167.938  1.00 99.99
ATOM   2631 1HE2 GLN A 351     176.173 178.168 167.489  1.00 99.99
ATOM   2632 2HE2 GLN A 351     177.567 177.970 166.480  1.00 99.99
ATOM   2633  N   LYS A 352     177.968 174.769 164.712  1.00176.70
ATOM   2634  CA  LYS A 352     178.580 174.973 163.394  1.00179.98
ATOM   2635  C   LYS A 352     180.077 175.254 163.526  1.00182.99
ATOM   2636  O   LYS A 352     180.553 175.659 164.590  1.00182.86
ATOM   2637  CB  LYS A 352     177.936 176.152 162.656  1.00184.64
ATOM   2638  CG  LYS A 352     176.465 175.985 162.299  1.00186.94
ATOM   2639  CD  LYS A 352     176.081 176.913 161.151  1.00187.82
ATOM   2640  CE  LYS A 352     174.577 177.097 161.012  1.00185.04
ATOM   2641  NZ  LYS A 352     173.877 175.865 160.562  1.00186.79
ATOM   2642  H   LYS A 352     177.380 175.534 164.976  1.00 99.99
ATOM   2643  HZ1 LYS A 352     172.896 176.046 160.489  1.00 99.99
ATOM   2644  HZ2 LYS A 352     174.231 175.587 159.669  1.00 99.99
ATOM   2645  HZ3 LYS A 352     174.032 175.132 161.225  1.00 99.99
ATOM   2646  N   HIS A 353     180.807 175.046 162.431  1.00190.35
ATOM   2647  CA  HIS A 353     182.229 175.399 162.359  1.00197.78
ATOM   2648  C   HIS A 353     182.366 176.914 162.252  1.00192.46
ATOM   2649  O   HIS A 353     181.500 177.574 161.674  1.00198.73
ATOM   2650  CB  HIS A 353     182.902 174.735 161.154  1.00210.81
ATOM   2651  CG  HIS A 353     182.905 173.239 161.208  1.00226.35
ATOM   2652  ND1 HIS A 353     183.663 172.527 162.113  1.00232.99
ATOM   2653  CD2 HIS A 353     182.249 172.319 160.461  1.00232.18
ATOM   2654  CE1 HIS A 353     183.468 171.233 161.926  1.00234.84
ATOM   2655  NE2 HIS A 353     182.615 171.080 160.929  1.00234.94
ATOM   2656  H   HIS A 353     180.478 174.644 161.576  1.00 99.99
ATOM   2657  HD1 HIS A 353     184.240 173.012 162.770  1.00 99.99
ATOM   2658  N   PHE A 354     183.448 177.458 162.803  1.00189.12
ATOM   2659  CA  PHE A 354     183.658 178.911 162.824  1.00191.86
ATOM   2660  C   PHE A 354     183.931 179.512 161.440  1.00192.11
ATOM   2661  O   PHE A 354     183.625 180.684 161.208  1.00192.62
ATOM   2662  CB  PHE A 354     184.787 179.285 163.789  1.00198.91
ATOM   2663  CG  PHE A 354     184.908 180.765 164.031  1.00207.70
ATOM   2664  CD1 PHE A 354     183.915 181.450 164.728  1.00209.72
ATOM   2665  CD2 PHE A 354     186.003 181.481 163.550  1.00214.86
ATOM   2666  CE1 PHE A 354     184.014 182.817 164.949  1.00212.58
ATOM   2667  CE2 PHE A 354     186.108 182.848 163.769  1.00219.82
ATOM   2668  CZ  PHE A 354     185.112 183.517 164.469  1.00218.74
ATOM   2669  H   PHE A 354     184.133 176.925 163.299  1.00 99.99
ATOM   2670  HD1 PHE A 354     183.102 180.801 165.054  1.00 99.99
ATOM   2671  HD2 PHE A 354     186.717 180.856 163.014  1.00 99.99
ATOM   2672  HE1 PHE A 354     183.266 183.327 165.556  1.00 99.99
ATOM   2673  HE2 PHE A 354     186.989 183.389 163.423  1.00 99.99
ATOM   2674  HZ  PHE A 354     185.220 184.579 164.689  1.00 99.99
ATOM   2675  N   ASN A 355     184.496 178.718 160.530  1.00198.68
ATOM   2676  CA  ASN A 355     184.760 179.175 159.156  1.00207.27
ATOM   2677  C   ASN A 355     183.492 179.538 158.356  1.00205.46
ATOM   2678  O   ASN A 355     183.550 180.380 157.463  1.00209.81
ATOM   2679  CB  ASN A 355     185.606 178.144 158.382  1.00219.51
ATOM   2680  CG  ASN A 355     184.829 176.884 158.012  1.00226.27
ATOM   2681  OD1 ASN A 355     183.938 176.450 158.743  1.00226.47
ATOM   2682  ND2 ASN A 355     185.173 176.286 156.874  1.00228.26
ATOM   2683  H   ASN A 355     184.825 177.797 160.740  1.00 99.99
ATOM   2684 1HD2 ASN A 355     184.698 175.456 156.582  1.00 99.99
ATOM   2685 2HD2 ASN A 355     185.907 176.666 156.311  1.00 99.99
ATOM   2686  N   ARG A 356     182.366 178.899 158.678  1.00201.50
ATOM   2687  CA  ARG A 356     181.083 179.142 157.992  1.00198.53
ATOM   2688  C   ARG A 356     180.460 180.506 158.318  1.00184.95
ATOM   2689  O   ARG A 356     179.639 181.018 157.557  1.00179.09
ATOM   2690  CB  ARG A 356     180.075 178.036 158.349  1.00211.04
ATOM   2691  CG  ARG A 356     179.014 177.754 157.289  1.00220.19
ATOM   2692  CD  ARG A 356     179.605 177.203 155.995  1.00226.08
ATOM   2693  NE  ARG A 356     180.550 176.108 156.230  1.00228.65
ATOM   2694  CZ  ARG A 356     181.451 175.660 155.352  1.00235.48
ATOM   2695  NH1 ARG A 356     181.564 176.190 154.133  1.00241.44
ATOM   2696  NH2 ARG A 356     182.254 174.657 155.700  1.00241.08
ATOM   2697  H   ARG A 356     182.273 178.209 159.396  1.00 99.99
ATOM   2698  HE  ARG A 356     180.422 175.741 157.151  1.00 99.99
ATOM   2699 1HH1 ARG A 356     182.247 175.835 153.495  1.00 99.99
ATOM   2700 2HH1 ARG A 356     180.965 176.942 153.857  1.00 99.99
ATOM   2701 1HH2 ARG A 356     182.933 174.312 155.052  1.00 99.99
ATOM   2702 2HH2 ARG A 356     182.178 174.248 156.610  1.00 99.99
ATOM   2703  N   GLN A 357     180.840 181.066 159.463  1.00179.69
ATOM   2704  CA  GLN A 357     180.341 182.361 159.927  1.00177.74
ATOM   2705  C   GLN A 357     180.940 183.544 159.158  1.00169.59
ATOM   2706  O   GLN A 357     180.291 184.576 158.982  1.00165.06
ATOM   2707  CB  GLN A 357     180.658 182.497 161.419  1.00182.41
ATOM   2708  CG  GLN A 357     179.896 183.590 162.144  1.00188.58
ATOM   2709  CD  GLN A 357     180.151 183.588 163.643  1.00193.89
ATOM   2710  OE1 GLN A 357     180.919 182.774 164.161  1.00196.64
ATOM   2711  NE2 GLN A 357     179.509 184.511 164.348  1.00195.50
ATOM   2712  H   GLN A 357     181.490 180.673 160.113  1.00 99.99
ATOM   2713 1HE2 GLN A 357     179.635 184.561 165.339  1.00 99.99
ATOM   2714 2HE2 GLN A 357     178.899 185.157 163.889  1.00 99.99
ATOM   2715  N   ILE A 358     182.177 183.363 158.708  1.00168.74
ATOM   2716  CA  ILE A 358     183.011 184.405 158.100  1.00169.63
ATOM   2717  C   ILE A 358     182.364 185.129 156.905  1.00166.95
ATOM   2718  O   ILE A 358     182.250 186.373 156.936  1.00172.73
ATOM   2719  CB  ILE A 358     184.417 183.781 157.768  1.00172.36
ATOM   2720  CG1 ILE A 358     185.246 183.649 159.057  1.00180.65
ATOM   2721  CG2 ILE A 358     185.209 184.561 156.737  1.00169.72
ATOM   2722  CD1 ILE A 358     186.495 182.803 158.916  1.00183.36
ATOM   2723  H   ILE A 358     182.674 182.496 158.735  1.00 99.99
ATOM   2724  N   PRO A 359     182.039 184.345 155.849  1.00164.33
ATOM   2725  CA  PRO A 359     181.591 184.938 154.600  1.00164.32
ATOM   2726  C   PRO A 359     180.315 185.718 154.803  1.00165.28
ATOM   2727  O   PRO A 359     180.195 186.828 154.274  1.00169.57
ATOM   2728  CB  PRO A 359     181.344 183.732 153.685  1.00167.05
ATOM   2729  CG  PRO A 359     182.070 182.607 154.316  1.00169.72
ATOM   2730  CD  PRO A 359     181.958 182.875 155.777  1.00167.27
ATOM   2731  N   ALA A 360     179.393 185.141 155.573  1.00165.27
ATOM   2732  CA  ALA A 360     178.111 185.777 155.879  1.00167.67
ATOM   2733  C   ALA A 360     178.333 187.124 156.551  1.00165.08
ATOM   2734  O   ALA A 360     177.712 188.130 156.181  1.00168.72
ATOM   2735  CB  ALA A 360     177.279 184.881 156.781  1.00172.79
ATOM   2736  H   ALA A 360     179.475 184.245 156.009  1.00 99.99
ATOM   2737  N   ALA A 361     179.235 187.108 157.531  1.00159.67
ATOM   2738  CA  ALA A 361     179.588 188.303 158.300  1.00160.11
ATOM   2739  C   ALA A 361     180.103 189.394 157.367  1.00157.61
ATOM   2740  O   ALA A 361     179.685 190.574 157.456  1.00163.35
ATOM   2741  CB  ALA A 361     180.645 187.967 159.341  1.00163.37
ATOM   2742  H   ALA A 361     179.750 186.307 157.836  1.00 99.99
ATOM   2743  N   ALA A 362     181.005 188.966 156.480  1.00155.59
ATOM   2744  CA  ALA A 362     181.621 189.863 155.501  1.00159.20
ATOM   2745  C   ALA A 362     180.555 190.515 154.635  1.00156.99
ATOM   2746  O   ALA A 362     180.573 191.735 154.404  1.00159.48
ATOM   2747  CB  ALA A 362     182.617 189.127 154.621  1.00167.08
ATOM   2748  H   ALA A 362     181.342 188.028 156.393  1.00 99.99
ATOM   2749  N   SER A 363     179.634 189.674 154.172  1.00156.45
ATOM   2750  CA  SER A 363     178.522 190.096 153.317  1.00159.40
ATOM   2751  C   SER A 363     177.700 191.148 154.016  1.00153.22
ATOM   2752  O   SER A 363     177.359 192.174 153.418  1.00156.95
ATOM   2753  CB  SER A 363     177.633 188.900 152.946  1.00163.30
ATOM   2754  OG  SER A 363     176.624 189.272 152.023  1.00165.11
ATOM   2755  H   SER A 363     179.602 188.691 154.352  1.00 99.99
ATOM   2756  HG  SER A 363     176.063 188.474 151.802  1.00 99.99
ATOM   2757  N   LEU A 364     177.395 190.876 155.283  1.00147.81
ATOM   2758  CA  LEU A 364     176.605 191.776 156.129  1.00151.85
ATOM   2759  C   LEU A 364     177.272 193.139 156.206  1.00149.37
ATOM   2760  O   LEU A 364     176.610 194.189 156.024  1.00146.22
ATOM   2761  CB  LEU A 364     176.428 191.194 157.542  1.00154.73
ATOM   2762  CG  LEU A 364     175.945 192.106 158.678  1.00160.37
ATOM   2763  CD1 LEU A 364     174.594 192.732 158.369  1.00166.47
ATOM   2764  CD2 LEU A 364     175.872 191.311 159.969  1.00163.90
ATOM   2765  H   LEU A 364     177.664 190.052 155.781  1.00 99.99
ATOM   2766  N   ILE A 365     178.581 193.088 156.466  1.00154.13
ATOM   2767  CA  ILE A 365     179.392 194.298 156.602  1.00161.18
ATOM   2768  C   ILE A 365     179.312 195.131 155.315  1.00159.48
ATOM   2769  O   ILE A 365     179.094 196.370 155.352  1.00162.26
ATOM   2770  CB  ILE A 365     180.865 193.990 156.984  1.00168.78
ATOM   2771  CG1 ILE A 365     180.939 193.520 158.444  1.00175.37
ATOM   2772  CG2 ILE A 365     181.759 195.217 156.802  1.00167.60
ATOM   2773  CD1 ILE A 365     182.195 192.748 158.796  1.00177.17
ATOM   2774  H   ILE A 365     179.078 192.230 156.595  1.00 99.99
ATOM   2775  N   GLN A 366     179.476 194.419 154.202  1.00160.75
ATOM   2776  CA  GLN A 366     179.474 195.038 152.882  1.00165.45
ATOM   2777  C   GLN A 366     178.135 195.719 152.629  1.00161.80
ATOM   2778  O   GLN A 366     178.099 196.866 152.151  1.00161.52
ATOM   2779  CB  GLN A 366     179.848 194.017 151.802  1.00172.78
ATOM   2780  CG  GLN A 366     181.332 193.656 151.851  1.00177.32
ATOM   2781  CD  GLN A 366     181.672 192.333 151.178  1.00185.27
ATOM   2782  OE1 GLN A 366     181.027 191.315 151.423  1.00184.88
ATOM   2783  NE2 GLN A 366     182.705 192.337 150.336  1.00193.27
ATOM   2784  H   GLN A 366     179.632 193.431 154.205  1.00 99.99
ATOM   2785 1HE2 GLN A 366     182.971 191.495 149.867  1.00 99.99
ATOM   2786 2HE2 GLN A 366     183.214 193.182 150.173  1.00 99.99
ATOM   2787  N   THR A 367     177.061 195.014 152.978  1.00155.16
ATOM   2788  CA  THR A 367     175.714 195.538 152.763  1.00154.32
ATOM   2789  C   THR A 367     175.508 196.788 153.585  1.00158.32
ATOM   2790  O   THR A 367     174.948 197.769 153.063  1.00160.06
ATOM   2791  CB  THR A 367     174.614 194.512 153.035  1.00151.05
ATOM   2792  OG1 THR A 367     174.801 193.931 154.326  1.00151.22
ATOM   2793  CG2 THR A 367     174.621 193.425 151.965  1.00150.38
ATOM   2794  H   THR A 367     177.109 194.194 153.548  1.00 99.99
ATOM   2795  HG1 THR A 367     175.611 194.329 154.757  1.00 99.99
ATOM   2796  N   ALA A 368     175.989 196.762 154.831  1.00167.22
ATOM   2797  CA  ALA A 368     175.887 197.916 155.730  1.00176.99
ATOM   2798  C   ALA A 368     176.587 199.120 155.113  1.00173.73
ATOM   2799  O   ALA A 368     176.030 200.243 155.101  1.00176.62
ATOM   2800  CB  ALA A 368     176.471 197.602 157.099  1.00187.04
ATOM   2801  H   ALA A 368     176.450 195.988 155.265  1.00 99.99
ATOM   2802  N   TRP A 369     177.793 198.857 154.597  1.00177.12
ATOM   2803  CA  TRP A 369     178.598 199.905 153.978  1.00186.55
ATOM   2804  C   TRP A 369     177.862 200.517 152.796  1.00188.29
ATOM   2805  O   TRP A 369     177.829 201.745 152.647  1.00193.71
ATOM   2806  CB  TRP A 369     180.002 199.469 153.564  1.00192.83
ATOM   2807  CG  TRP A 369     180.818 200.690 153.316  1.00193.93
ATOM   2808  CD1 TRP A 369     181.462 201.439 154.250  1.00198.78
ATOM   2809  CD2 TRP A 369     180.989 201.365 152.070  1.00195.14
ATOM   2810  NE1 TRP A 369     182.064 202.521 153.660  1.00202.21
ATOM   2811  CE2 TRP A 369     181.787 202.502 152.319  1.00202.08
ATOM   2812  CE3 TRP A 369     180.561 201.110 150.762  1.00201.67
ATOM   2813  CZ2 TRP A 369     182.174 203.385 151.306  1.00214.07
ATOM   2814  CZ3 TRP A 369     180.943 201.988 149.751  1.00213.38
ATOM   2815  CH2 TRP A 369     181.743 203.113 150.031  1.00220.59
ATOM   2816  H   TRP A 369     178.265 197.986 154.732  1.00 99.99
ATOM   2817  HD1 TRP A 369     181.437 201.128 155.294  1.00 99.99
ATOM   2818  HE1 TRP A 369     182.598 203.163 154.210  1.00 99.99
ATOM   2819  HE3 TRP A 369     179.776 200.376 150.579  1.00 99.99
ATOM   2820  HZ2 TRP A 369     182.529 204.384 151.560  1.00 99.99
ATOM   2821  HZ3 TRP A 369     180.558 201.698 148.773  1.00 99.99
ATOM   2822  HH2 TRP A 369     182.089 203.851 149.308  1.00 99.99
ATOM   2823  N   ARG A 370     177.274 199.644 151.985  1.00187.13
ATOM   2824  CA  ARG A 370     176.513 200.046 150.802  1.00190.44
ATOM   2825  C   ARG A 370     175.365 200.963 151.205  1.00183.88
ATOM   2826  O   ARG A 370     175.147 202.015 150.582  1.00186.41
ATOM   2827  CB  ARG A 370     175.998 198.819 150.034  1.00191.46
ATOM   2828  CG  ARG A 370     177.089 197.999 149.349  1.00190.04
ATOM   2829  CD  ARG A 370     177.285 198.411 147.897  1.00191.74
ATOM   2830  NE  ARG A 370     178.282 197.598 147.195  1.00191.67
ATOM   2831  CZ  ARG A 370     178.101 196.348 146.760  1.00191.90
ATOM   2832  NH1 ARG A 370     176.949 195.703 146.954  1.00193.72
ATOM   2833  NH2 ARG A 370     179.092 195.723 146.127  1.00192.46
ATOM   2834  H   ARG A 370     177.288 198.650 152.092  1.00 99.99
ATOM   2835  HE  ARG A 370     179.128 198.120 147.087  1.00 99.99
ATOM   2836 1HH1 ARG A 370     176.837 194.767 146.619  1.00 99.99
ATOM   2837 2HH1 ARG A 370     176.197 196.155 147.434  1.00 99.99
ATOM   2838 1HH2 ARG A 370     178.964 194.787 145.799  1.00 99.99
ATOM   2839 2HH2 ARG A 370     179.964 196.189 145.980  1.00 99.99
ATOM   2840  N   CYS A 371     174.662 200.546 152.256  1.00175.03
ATOM   2841  CA  CYS A 371     173.524 201.300 152.780  1.00170.91
ATOM   2842  C   CYS A 371     173.966 202.692 153.207  1.00169.01
ATOM   2843  O   CYS A 371     173.306 203.694 152.882  1.00172.94
ATOM   2844  CB  CYS A 371     172.834 200.560 153.921  1.00179.54
ATOM   2845  SG  CYS A 371     171.987 199.062 153.371  1.00192.57
ATOM   2846  H   CYS A 371     174.829 199.709 152.778  1.00 99.99
ATOM   2847  HG  CYS A 371     171.533 198.711 154.571  1.00 99.99
ATOM   2848  N   TYR A 372     175.092 202.727 153.916  1.00179.46
ATOM   2849  CA  TYR A 372     175.674 203.978 154.408  1.00190.07
ATOM   2850  C   TYR A 372     175.974 204.913 153.239  1.00187.78
ATOM   2851  O   TYR A 372     175.652 206.111 153.280  1.00188.34
ATOM   2852  CB  TYR A 372     176.940 203.718 155.242  1.00205.34
ATOM   2853  CG  TYR A 372     177.580 204.968 155.814  1.00210.52
ATOM   2854  CD1 TYR A 372     177.034 205.609 156.928  1.00210.95
ATOM   2855  CD2 TYR A 372     178.737 205.510 155.243  1.00213.54
ATOM   2856  CE1 TYR A 372     177.616 206.755 157.453  1.00216.18
ATOM   2857  CE2 TYR A 372     179.326 206.655 155.761  1.00215.46
ATOM   2858  CZ  TYR A 372     178.762 207.274 156.865  1.00219.64
ATOM   2859  OH  TYR A 372     179.342 208.410 157.383  1.00223.98
ATOM   2860  H   TYR A 372     175.641 201.934 154.179  1.00 99.99
ATOM   2861  HD1 TYR A 372     176.140 205.111 157.303  1.00 99.99
ATOM   2862  HD2 TYR A 372     179.088 204.938 154.384  1.00 99.99
ATOM   2863  HE1 TYR A 372     177.244 207.177 158.387  1.00 99.99
ATOM   2864  HE2 TYR A 372     180.291 206.990 155.382  1.00 99.99
ATOM   2865  HH  TYR A 372     180.152 208.646 156.846  1.00 99.99
ATOM   2866  N   ALA A 373     176.581 204.332 152.208  1.00189.92
ATOM   2867  CA  ALA A 373     176.952 205.065 150.998  1.00190.88
ATOM   2868  C   ALA A 373     175.724 205.677 150.351  1.00181.66
ATOM   2869  O   ALA A 373     175.751 206.842 149.956  1.00175.13
ATOM   2870  CB  ALA A 373     177.688 204.172 150.014  1.00194.70
ATOM   2871  H   ALA A 373     176.840 203.368 152.151  1.00 99.99
ATOM   2872  N   ALA A 374     174.664 204.873 150.274  1.00182.09
ATOM   2873  CA  ALA A 374     173.400 205.266 149.664  1.00188.42
ATOM   2874  C   ALA A 374     172.942 206.682 149.994  1.00190.14
ATOM   2875  O   ALA A 374     172.527 207.392 149.102  1.00192.10
ATOM   2876  CB  ALA A 374     172.297 204.268 149.991  1.00196.83
ATOM   2877  H   ALA A 374     174.622 203.935 150.618  1.00 99.99
ATOM   2878  N   GLU A 375     173.074 207.088 151.256  1.00190.56
ATOM   2879  CA  GLU A 375     172.738 208.452 151.679  1.00193.35
ATOM   2880  C   GLU A 375     173.628 209.517 151.018  1.00197.55
ATOM   2881  O   GLU A 375     173.129 210.560 150.590  1.00199.21
ATOM   2882  CB  GLU A 375     172.841 208.582 153.200  1.00 99.99
ATOM   2883  CG  GLU A 375     172.440 209.947 153.734  1.00 99.99
ATOM   2884  CD  GLU A 375     173.543 210.977 153.588  1.00 99.99
ATOM   2885  OE1 GLU A 375     174.724 210.578 153.530  1.00 99.99
ATOM   2886  OE2 GLU A 375     173.226 212.184 153.529  1.00 99.99
ATOM   2887  H   GLU A 375     173.402 206.531 152.019  1.00 99.99
ATOM   2888  N   ASN A 376     174.932 209.247 150.936  1.00199.52
ATOM   2889  CA  ASN A 376     175.891 210.171 150.313  1.00202.24
ATOM   2890  C   ASN A 376     175.715 210.199 148.784  1.00205.02
ATOM   2891  O   ASN A 376     175.956 209.183 148.130  1.00204.83
ATOM   2892  CB  ASN A 376     177.325 209.779 150.673  1.00 99.99
ATOM   2893  CG  ASN A 376     178.347 210.782 150.176  1.00 99.99
ATOM   2894  OD1 ASN A 376     178.075 211.555 149.259  1.00 99.99
ATOM   2895  ND2 ASN A 376     179.526 210.774 150.785  1.00 99.99
ATOM   2896  H   ASN A 376     175.380 208.420 151.276  1.00 99.99
ATOM   2897 1HD2 ASN A 376     180.240 211.413 150.500  1.00 99.99
ATOM   2898 2HD2 ASN A 376     179.700 210.129 151.529  1.00 99.99
ATOM   2899  N   PRO A 377     175.296 211.354 148.209  1.00210.50
ATOM   2900  CA  PRO A 377     174.947 211.375 146.775  1.00212.73
ATOM   2901  C   PRO A 377     176.112 211.196 145.792  1.00206.20
ATOM   2902  O   PRO A 377     175.988 210.421 144.842  1.00201.95
ATOM   2903  CB  PRO A 377     174.301 212.760 146.579  1.00216.78
ATOM   2904  CG  PRO A 377     174.012 213.273 147.945  1.00215.90
ATOM   2905  CD  PRO A 377     175.055 212.670 148.830  1.00213.66
ATOM   2906  N   ASP A 378     177.216 211.910 146.017  1.00203.84
ATOM   2907  CA  ASP A 378     178.355 211.922 145.088  1.00203.81
ATOM   2908  C   ASP A 378     179.503 211.018 145.556  1.00209.42
ATOM   2909  O   ASP A 378     180.669 211.423 145.529  1.00209.91
ATOM   2910  CB  ASP A 378     178.876 213.348 144.897  1.00 99.99
ATOM   2911  CG  ASP A 378     179.390 213.957 146.186  1.00 99.99
ATOM   2912  OD1 ASP A 378     179.877 213.199 147.051  1.00 99.99
ATOM   2913  OD2 ASP A 378     179.308 215.196 146.332  1.00 99.99
ATOM   2914  H   ASP A 378     177.382 212.493 146.813  1.00 99.99
ATOM   2915  N   SER A 379     179.165 209.789 145.957  1.00212.72
ATOM   2916  CA  SER A 379     180.141 208.818 146.475  1.00211.30
ATOM   2917  C   SER A 379     180.595 207.833 145.402  1.00205.41
ATOM   2918  O   SER A 379     180.021 207.765 144.312  1.00202.75
ATOM   2919  CB  SER A 379     179.557 208.048 147.667  1.00211.98
ATOM   2920  OG  SER A 379     179.524 208.864 148.821  1.00216.35
ATOM   2921  H   SER A 379     178.240 209.409 145.948  1.00 99.99
ATOM   2922  HG  SER A 379     179.141 208.346 149.586  1.00 99.99
ATOM   2923  N   ALA A 380     181.637 207.074 145.733  1.00203.53
ATOM   2924  CA  ALA A 380     182.171 206.039 144.848  1.00204.33
ATOM   2925  C   ALA A 380     181.238 204.835 144.717  1.00194.72
ATOM   2926  O   ALA A 380     181.248 204.161 143.686  1.00185.55
ATOM   2927  CB  ALA A 380     183.539 205.585 145.336  1.00212.24
ATOM   2928  H   ALA A 380     182.149 207.127 146.591  1.00 99.99
ATOM   2929  N   THR A 381     180.442 204.567 145.755  1.00190.57
ATOM   2930  CA  THR A 381     179.498 203.442 145.743  1.00186.09
ATOM   2931  C   THR A 381     178.364 203.595 144.732  1.00187.75
ATOM   2932  O   THR A 381     177.713 202.606 144.398  1.00183.37
ATOM   2933  CB  THR A 381     178.860 203.226 147.128  1.00 99.99
ATOM   2934  OG1 THR A 381     178.038 202.052 147.101  1.00 99.99
ATOM   2935  CG2 THR A 381     178.000 204.421 147.510  1.00 99.99
ATOM   2936  H   THR A 381     180.405 205.080 146.613  1.00 99.99
ATOM   2937  HG1 THR A 381     177.625 201.913 148.001  1.00 99.99
ATOM   2938  N   TRP A 382     178.121 204.820 144.259  1.00197.83
ATOM   2939  CA  TRP A 382     177.247 205.054 143.103  1.00205.84
ATOM   2940  C   TRP A 382     177.994 204.768 141.797  1.00210.04
ATOM   2941  O   TRP A 382     178.354 205.678 141.045  1.00214.69
ATOM   2942  CB  TRP A 382     176.670 206.476 143.119  1.00208.81
ATOM   2943  CG  TRP A 382     175.613 206.644 144.147  1.00211.80
ATOM   2944  CD1 TRP A 382     175.698 207.354 145.308  1.00218.88
ATOM   2945  CD2 TRP A 382     174.307 206.066 144.122  1.00210.64
ATOM   2946  NE1 TRP A 382     174.517 207.264 146.006  1.00219.32
ATOM   2947  CE2 TRP A 382     173.646 206.477 145.300  1.00215.94
ATOM   2948  CE3 TRP A 382     173.628 205.242 143.215  1.00209.27
ATOM   2949  CZ2 TRP A 382     172.335 206.092 145.596  1.00215.87
ATOM   2950  CZ3 TRP A 382     172.324 204.859 143.509  1.00213.16
ATOM   2951  CH2 TRP A 382     171.692 205.285 144.692  1.00212.62
ATOM   2952  H   TRP A 382     178.492 205.673 144.625  1.00 99.99
ATOM   2953  HD1 TRP A 382     176.622 207.881 145.547  1.00 99.99
ATOM   2954  HE1 TRP A 382     174.412 207.736 146.881  1.00 99.99
ATOM   2955  HE3 TRP A 382     174.177 204.740 142.418  1.00 99.99
ATOM   2956  HZ2 TRP A 382     171.960 206.175 146.616  1.00 99.99
ATOM   2957  HZ3 TRP A 382     171.889 204.221 142.739  1.00 99.99
ATOM   2958  HH2 TRP A 382     170.678 205.035 145.004  1.00 99.99
ATOM   2959  N   LYS A 383     178.221 203.479 141.559  1.00212.52
ATOM   2960  CA  LYS A 383     178.827 202.966 140.335  1.00214.18
ATOM   2961  C   LYS A 383     178.204 201.596 140.079  1.00213.93
ATOM   2962  O   LYS A 383     177.955 200.849 141.028  1.00210.82
ATOM   2963  CB  LYS A 383     180.345 202.833 140.487  1.00220.75
ATOM   2964  CG  LYS A 383     181.106 204.152 140.448  1.00224.86
ATOM   2965  CD  LYS A 383     182.604 203.957 140.648  1.00225.84
ATOM   2966  CE  LYS A 383     183.312 203.510 139.375  1.00222.46
ATOM   2967  NZ  LYS A 383     183.550 204.633 138.426  1.00220.03
ATOM   2968  H   LYS A 383     178.003 202.731 142.186  1.00 99.99
ATOM   2969  HZ1 LYS A 383     184.015 204.288 137.611  1.00 99.99
ATOM   2970  HZ2 LYS A 383     182.675 205.039 138.163  1.00 99.99
ATOM   2971  HZ3 LYS A 383     184.120 205.327 138.866  1.00 99.99
ATOM   2972  N   ILE A 384     177.967 201.279 138.806  1.00214.55
ATOM   2973  CA  ILE A 384     177.278 200.047 138.387  1.00217.73
ATOM   2974  C   ILE A 384     175.773 200.171 138.659  1.00205.77
ATOM   2975  O   ILE A 384     175.316 200.090 139.802  1.00192.96
ATOM   2976  CB  ILE A 384     177.849 198.754 139.048  1.00227.76
ATOM   2977  CG1 ILE A 384     179.386 198.699 138.963  1.00227.40
ATOM   2978  CG2 ILE A 384     177.265 197.509 138.388  1.00237.69
ATOM   2979  CD1 ILE A 384     180.028 197.874 140.058  1.00222.43
ATOM   2980  H   ILE A 384     178.226 201.832 138.014  1.00 99.99
ATOM   2981  OXT ILE A 384     175.025 200.355 137.702  1.00 99.99
TER    2982      ILE A 384                                        
ATOM   2983  N   ASP B  51     165.005 184.803 148.333  1.00191.86
ATOM   2984  CA  ASP B  51     165.521 185.117 149.666  1.00192.45
ATOM   2985  C   ASP B  51     165.186 186.557 150.033  1.00185.99
ATOM   2986  O   ASP B  51     164.718 186.836 151.145  1.00183.27
ATOM   2987  CB  ASP B  51     167.039 184.884 149.767  1.00198.17
ATOM   2988  CG  ASP B  51     167.409 183.409 149.850  1.00206.15
ATOM   2989  OD1 ASP B  51     166.843 182.690 150.703  1.00209.66
ATOM   2990  OD2 ASP B  51     168.286 182.970 149.074  1.00207.91
ATOM   2991 1H   ASP B  51     164.544 185.606 147.956  1.00 99.99
ATOM   2992 2H   ASP B  51     165.698 184.530 147.665  1.00 99.99
ATOM   2993 3H   ASP B  51     164.344 184.053 148.301  1.00 99.99
ATOM   2994  N   MET B  52     165.427 187.446 149.073  1.00181.47
ATOM   2995  CA  MET B  52     165.178 188.877 149.233  1.00177.71
ATOM   2996  C   MET B  52     163.701 189.107 149.551  1.00169.89
ATOM   2997  O   MET B  52     163.360 189.871 150.471  1.00166.01
ATOM   2998  CB  MET B  52     165.584 189.671 147.980  1.00183.87
ATOM   2999  CG  MET B  52     167.072 189.976 147.882  1.00192.82
ATOM   3000  SD  MET B  52     167.460 191.307 146.727  1.00198.69
ATOM   3001  CE  MET B  52     167.094 190.527 145.159  1.00197.47
ATOM   3002  H   MET B  52     165.793 187.238 148.166  1.00 99.99
ATOM   3003  N   ILE B  53     162.841 188.431 148.792  1.00172.80
ATOM   3004  CA  ILE B  53     161.416 188.659 149.008  1.00177.15
ATOM   3005  C   ILE B  53     160.990 188.119 150.365  1.00174.58
ATOM   3006  O   ILE B  53     160.151 188.757 150.983  1.00171.35
ATOM   3007  CB  ILE B  53     160.457 188.235 147.853  1.00183.52
ATOM   3008  CG1 ILE B  53     160.238 186.718 147.778  1.00191.68
ATOM   3009  CG2 ILE B  53     160.909 188.827 146.523  1.00185.10
ATOM   3010  CD1 ILE B  53     158.962 186.241 148.443  1.00195.68
ATOM   3011  H   ILE B  53     163.068 187.561 148.354  1.00 99.99
ATOM   3012  N   ASN B  54     161.569 186.992 150.781  1.00172.06
ATOM   3013  CA  ASN B  54     161.109 186.286 151.968  1.00169.63
ATOM   3014  C   ASN B  54     161.254 187.148 153.197  1.00167.30
ATOM   3015  O   ASN B  54     160.328 187.218 154.015  1.00164.00
ATOM   3016  CB  ASN B  54     161.876 184.971 152.181  1.00173.72
ATOM   3017  CG  ASN B  54     161.497 183.889 151.179  1.00179.15
ATOM   3018  OD1 ASN B  54     160.409 183.903 150.602  1.00181.61
ATOM   3019  ND2 ASN B  54     162.399 182.935 150.976  1.00183.69
ATOM   3020  H   ASN B  54     162.390 186.612 150.355  1.00 99.99
ATOM   3021 1HD2 ASN B  54     162.209 182.196 150.329  1.00 99.99
ATOM   3022 2HD2 ASN B  54     163.268 182.956 151.470  1.00 99.99
ATOM   3023  N   GLU B  55     162.415 187.791 153.309  1.00170.55
ATOM   3024  CA  GLU B  55     162.722 188.668 154.444  1.00169.51
ATOM   3025  C   GLU B  55     161.693 189.791 154.537  1.00168.06
ATOM   3026  O   GLU B  55     161.167 190.085 155.620  1.00171.00
ATOM   3027  CB  GLU B  55     164.134 189.241 154.312  1.00 99.99
ATOM   3028  CG  GLU B  55     164.564 190.107 155.484  1.00 99.99
ATOM   3029  CD  GLU B  55     164.675 189.324 156.778  1.00 99.99
ATOM   3030  OE1 GLU B  55     164.602 188.078 156.726  1.00 99.99
ATOM   3031  OE2 GLU B  55     164.836 189.956 157.843  1.00 99.99
ATOM   3032  H   GLU B  55     163.172 187.747 152.658  1.00 99.99
ATOM   3033  N   VAL B  56     161.412 190.381 153.380  1.00174.06
ATOM   3034  CA  VAL B  56     160.445 191.475 153.284  1.00182.29
ATOM   3035  C   VAL B  56     159.058 191.013 153.727  1.00187.85
ATOM   3036  O   VAL B  56     158.394 191.696 154.516  1.00186.76
ATOM   3037  CB  VAL B  56     160.387 192.092 151.868  1.00194.64
ATOM   3038  CG1 VAL B  56     159.304 193.167 151.777  1.00196.55
ATOM   3039  CG2 VAL B  56     161.740 192.690 151.504  1.00201.82
ATOM   3040  H   VAL B  56     161.873 190.149 152.524  1.00 99.99
ATOM   3041  N   ASP B  57     158.617 189.874 153.183  1.00201.11
ATOM   3042  CA  ASP B  57     157.196 189.461 153.185  1.00207.92
ATOM   3043  C   ASP B  57     156.566 189.256 154.568  1.00212.25
ATOM   3044  O   ASP B  57     156.991 188.384 155.329  1.00207.92
ATOM   3045  CB  ASP B  57     157.014 188.163 152.395  1.00 99.99
ATOM   3046  CG  ASP B  57     155.555 187.825 152.160  1.00 99.99
ATOM   3047  OD1 ASP B  57     154.715 188.193 153.008  1.00 99.99
ATOM   3048  OD2 ASP B  57     155.251 187.191 151.128  1.00 99.99
ATOM   3049  H   ASP B  57     159.188 189.193 152.726  1.00 99.99
ATOM   3050  N   ALA B  58     155.539 190.054 154.866  1.00222.35
ATOM   3051  CA  ALA B  58     154.819 189.982 156.141  1.00228.07
ATOM   3052  C   ALA B  58     153.890 188.774 156.175  1.00226.59
ATOM   3053  O   ALA B  58     153.955 187.956 157.095  1.00224.91
ATOM   3054  CB  ALA B  58     154.025 191.261 156.376  1.00229.58
ATOM   3055  H   ALA B  58     155.162 190.764 154.271  1.00 99.99
ATOM   3056  N   ASP B  59     153.023 188.683 155.167  1.00225.26
ATOM   3057  CA  ASP B  59     152.086 187.562 155.023  1.00219.29
ATOM   3058  C   ASP B  59     152.787 186.224 154.766  1.00214.09
ATOM   3059  O   ASP B  59     152.284 185.177 155.178  1.00214.69
ATOM   3060  CB  ASP B  59     151.095 187.834 153.890  1.00 99.99
ATOM   3061  CG  ASP B  59     150.058 186.737 153.746  1.00 99.99
ATOM   3062  OD1 ASP B  59     149.248 186.558 154.681  1.00 99.99
ATOM   3063  OD2 ASP B  59     150.053 186.057 152.699  1.00 99.99
ATOM   3064  H   ASP B  59     152.921 189.346 154.425  1.00 99.99
ATOM   3065  N   GLY B  60     153.935 186.263 154.087  1.00208.18
ATOM   3066  CA  GLY B  60     154.721 185.061 153.809  1.00202.91
ATOM   3067  C   GLY B  60     154.047 184.191 152.767  1.00199.43
ATOM   3068  O   GLY B  60     153.840 182.995 152.984  1.00196.75
ATOM   3069  H   GLY B  60     154.364 187.084 153.711  1.00 99.99
ATOM   3070  N   ASN B  61     153.712 184.808 151.636  1.00198.73
ATOM   3071  CA  ASN B  61     152.939 184.169 150.564  1.00197.55
ATOM   3072  C   ASN B  61     153.597 184.315 149.181  1.00201.87
ATOM   3073  O   ASN B  61     152.929 184.166 148.154  1.00204.07
ATOM   3074  CB  ASN B  61     151.512 184.745 150.546  1.00193.52
ATOM   3075  CG  ASN B  61     151.481 186.248 150.292  1.00190.96
ATOM   3076  OD1 ASN B  61     152.431 186.965 150.610  1.00191.58
ATOM   3077  ND2 ASN B  61     150.384 186.731 149.722  1.00191.67
ATOM   3078  H   ASN B  61     153.945 185.751 151.400  1.00 99.99
ATOM   3079 1HD2 ASN B  61     150.309 187.710 149.532  1.00 99.99
ATOM   3080 2HD2 ASN B  61     149.633 186.116 149.483  1.00 99.99
ATOM   3081  N   GLY B  62     154.902 184.594 149.159  1.00202.68
ATOM   3082  CA  GLY B  62     155.645 184.772 147.911  1.00200.60
ATOM   3083  C   GLY B  62     155.368 186.052 147.135  1.00199.19
ATOM   3084  O   GLY B  62     155.748 186.150 145.966  1.00197.47
ATOM   3085  H   GLY B  62     155.489 184.707 149.961  1.00 99.99
ATOM   3086  N   THR B  63     154.716 187.029 147.771  1.00202.11
ATOM   3087  CA  THR B  63     154.368 188.304 147.129  1.00207.01
ATOM   3088  C   THR B  63     154.458 189.444 148.139  1.00208.99
ATOM   3089  O   THR B  63     153.895 189.351 149.233  1.00207.12
ATOM   3090  CB  THR B  63     152.941 188.291 146.541  1.00206.87
ATOM   3091  OG1 THR B  63     152.021 187.775 147.511  1.00207.92
ATOM   3092  CG2 THR B  63     152.875 187.445 145.275  1.00206.80
ATOM   3093  H   THR B  63     154.405 186.999 148.721  1.00 99.99
ATOM   3094  HG1 THR B  63     152.515 187.541 148.348  1.00 99.99
ATOM   3095  N   ILE B  64     155.159 190.513 147.763  1.00212.67
ATOM   3096  CA  ILE B  64     155.336 191.674 148.632  1.00215.84
ATOM   3097  C   ILE B  64     154.113 192.582 148.499  1.00217.95
ATOM   3098  O   ILE B  64     153.876 193.171 147.439  1.00207.66
ATOM   3099  CB  ILE B  64     156.629 192.464 148.304  1.00215.26
ATOM   3100  CG1 ILE B  64     157.863 191.556 148.412  1.00213.75
ATOM   3101  CG2 ILE B  64     156.789 193.661 149.242  1.00217.97
ATOM   3102  CD1 ILE B  64     159.106 192.111 147.747  1.00216.64
ATOM   3103  H   ILE B  64     155.620 190.631 146.883  1.00 99.99
ATOM   3104  N   ASP B  65     153.348 192.682 149.585  1.00221.23
ATOM   3105  CA  ASP B  65     152.229 193.612 149.679  1.00219.47
ATOM   3106  C   ASP B  65     152.771 195.000 149.993  1.00217.16
ATOM   3107  O   ASP B  65     153.892 195.142 150.490  1.00222.88
ATOM   3108  CB  ASP B  65     151.234 193.147 150.743  1.00 99.99
ATOM   3109  CG  ASP B  65     149.940 193.937 150.717  1.00 99.99
ATOM   3110  OD1 ASP B  65     149.979 195.127 150.338  1.00 99.99
ATOM   3111  OD2 ASP B  65     148.888 193.368 151.074  1.00 99.99
ATOM   3112  H   ASP B  65     153.455 192.149 150.424  1.00 99.99
ATOM   3113  N   PHE B  66     151.970 196.017 149.694  1.00214.29
ATOM   3114  CA  PHE B  66     152.332 197.410 149.933  1.00213.86
ATOM   3115  C   PHE B  66     152.554 197.656 151.416  1.00215.37
ATOM   3116  O   PHE B  66     153.542 198.329 151.779  1.00218.93
ATOM   3117  CB  PHE B  66     151.258 198.346 149.353  1.00214.88
ATOM   3118  CG  PHE B  66     151.590 199.804 149.470  1.00215.39
ATOM   3119  CD1 PHE B  66     152.694 200.326 148.811  1.00218.21
ATOM   3120  CD2 PHE B  66     150.790 200.663 150.220  1.00218.49
ATOM   3121  CE1 PHE B  66     153.008 201.672 148.906  1.00220.54
ATOM   3122  CE2 PHE B  66     151.098 202.014 150.316  1.00221.41
ATOM   3123  CZ  PHE B  66     152.209 202.520 149.658  1.00219.68
ATOM   3124  H   PHE B  66     151.060 195.940 149.285  1.00 99.99
ATOM   3125  HD1 PHE B  66     153.243 199.574 148.245  1.00 99.99
ATOM   3126  HD2 PHE B  66     149.946 200.157 150.688  1.00 99.99
ATOM   3127  HE1 PHE B  66     153.903 201.947 148.348  1.00 99.99
ATOM   3128  HE2 PHE B  66     150.481 202.671 150.929  1.00 99.99
ATOM   3129  HZ  PHE B  66     152.508 203.557 149.812  1.00 99.99
ATOM   3130  N   PRO B  67     151.657 197.087 152.268  1.00220.02
ATOM   3131  CA  PRO B  67     151.852 197.194 153.707  1.00225.52
ATOM   3132  C   PRO B  67     153.170 196.587 154.140  1.00222.93
ATOM   3133  O   PRO B  67     153.868 197.187 154.960  1.00221.97
ATOM   3134  CB  PRO B  67     150.659 196.423 154.307  1.00229.01
ATOM   3135  CG  PRO B  67     149.878 195.892 153.157  1.00227.95
ATOM   3136  CD  PRO B  67     150.251 196.738 151.988  1.00221.91
ATOM   3137  N   GLU B  68     153.497 195.432 153.567  1.00216.18
ATOM   3138  CA  GLU B  68     154.748 194.737 153.856  1.00210.99
ATOM   3139  C   GLU B  68     155.944 195.633 153.539  1.00213.44
ATOM   3140  O   GLU B  68     156.885 195.757 154.338  1.00217.98
ATOM   3141  CB  GLU B  68     154.832 193.432 153.062  1.00 99.99
ATOM   3142  CG  GLU B  68     153.784 192.402 153.449  1.00 99.99
ATOM   3143  CD  GLU B  68     152.467 192.610 152.726  1.00 99.99
ATOM   3144  OE1 GLU B  68     152.376 193.561 151.921  1.00 99.99
ATOM   3145  OE2 GLU B  68     151.528 191.821 152.962  1.00 99.99
ATOM   3146  H   GLU B  68     152.942 194.933 152.901  1.00 99.99
ATOM   3147  N   PHE B  69     155.867 196.251 152.365  1.00215.61
ATOM   3148  CA  PHE B  69     156.902 197.161 151.868  1.00218.31
ATOM   3149  C   PHE B  69     157.104 198.306 152.863  1.00218.02
ATOM   3150  O   PHE B  69     158.245 198.659 153.221  1.00220.41
ATOM   3151  CB  PHE B  69     156.500 197.707 150.483  1.00218.03
ATOM   3152  CG  PHE B  69     157.531 198.598 149.838  1.00220.96
ATOM   3153  CD1 PHE B  69     158.391 198.100 148.863  1.00220.87
ATOM   3154  CD2 PHE B  69     157.621 199.948 150.179  1.00226.28
ATOM   3155  CE1 PHE B  69     159.332 198.923 148.260  1.00226.22
ATOM   3156  CE2 PHE B  69     158.562 200.773 149.581  1.00227.76
ATOM   3157  CZ  PHE B  69     159.418 200.261 148.619  1.00226.56
ATOM   3158  H   PHE B  69     155.115 196.164 151.712  1.00 99.99
ATOM   3159  HD1 PHE B  69     158.230 197.042 148.655  1.00 99.99
ATOM   3160  HD2 PHE B  69     156.892 200.242 150.934  1.00 99.99
ATOM   3161  HE1 PHE B  69     159.946 198.407 147.521  1.00 99.99
ATOM   3162  HE2 PHE B  69     158.666 201.808 149.908  1.00 99.99
ATOM   3163  HZ  PHE B  69     160.206 200.888 148.202  1.00 99.99
ATOM   3164  N   LEU B  70     155.972 198.868 153.284  1.00213.63
ATOM   3165  CA  LEU B  70     155.963 199.985 154.228  1.00209.67
ATOM   3166  C   LEU B  70     156.646 199.585 155.530  1.00203.46
ATOM   3167  O   LEU B  70     157.452 200.337 156.071  1.00204.97
ATOM   3168  CB  LEU B  70     154.549 200.521 154.487  1.00216.13
ATOM   3169  CG  LEU B  70     153.770 201.118 153.304  1.00217.59
ATOM   3170  CD1 LEU B  70     152.455 201.703 153.799  1.00221.30
ATOM   3171  CD2 LEU B  70     154.567 202.157 152.526  1.00213.75
ATOM   3172  H   LEU B  70     155.048 198.599 153.012  1.00 99.99
ATOM   3173  N   THR B  71     156.304 198.389 156.002  1.00204.74
ATOM   3174  CA  THR B  71     156.845 197.824 157.234  1.00211.49
ATOM   3175  C   THR B  71     158.353 197.728 157.132  1.00216.21
ATOM   3176  O   THR B  71     159.058 198.118 158.092  1.00220.64
ATOM   3177  CB  THR B  71     156.271 196.416 157.528  1.00212.60
ATOM   3178  OG1 THR B  71     154.847 196.428 157.366  1.00213.07
ATOM   3179  CG2 THR B  71     156.614 195.961 158.949  1.00211.51
ATOM   3180  H   THR B  71     155.654 197.762 155.573  1.00 99.99
ATOM   3181  HG1 THR B  71     154.482 195.517 157.557  1.00 99.99
ATOM   3182  N   MET B  72     158.832 197.226 155.985  1.00217.17
ATOM   3183  CA  MET B  72     160.283 197.068 155.813  1.00218.01
ATOM   3184  C   MET B  72     160.975 198.425 155.862  1.00218.24
ATOM   3185  O   MET B  72     162.024 198.553 156.505  1.00215.74
ATOM   3186  CB  MET B  72     160.699 196.226 154.585  1.00222.11
ATOM   3187  CG  MET B  72     160.593 196.880 153.214  1.00228.75
ATOM   3188  SD  MET B  72     161.595 196.127 151.915  1.00231.43
ATOM   3189  CE  MET B  72     163.261 196.519 152.441  1.00233.43
ATOM   3190  H   MET B  72     158.301 197.199 155.138  1.00 99.99
ATOM   3191  N   MET B  73     160.356 199.416 155.222  1.00222.11
ATOM   3192  CA  MET B  73     160.888 200.779 155.220  1.00224.26
ATOM   3193  C   MET B  73     160.990 201.323 156.641  1.00221.97
ATOM   3194  O   MET B  73     162.000 201.921 156.998  1.00214.32
ATOM   3195  CB  MET B  73     160.069 201.708 154.322  1.00228.03
ATOM   3196  CG  MET B  73     160.231 201.425 152.836  1.00230.23
ATOM   3197  SD  MET B  73     161.824 201.952 152.168  1.00231.74
ATOM   3198  CE  MET B  73     162.762 200.431 152.206  1.00222.16
ATOM   3199  H   MET B  73     159.454 199.314 154.802  1.00 99.99
ATOM   3200  N   ALA B  74     159.934 201.079 157.408  1.00229.22
ATOM   3201  CA  ALA B  74     159.820 201.541 158.784  1.00234.00
ATOM   3202  C   ALA B  74     161.000 201.209 159.681  1.00234.17
ATOM   3203  O   ALA B  74     161.519 202.112 160.341  1.00241.89
ATOM   3204  CB  ALA B  74     158.522 201.049 159.423  1.00238.19
ATOM   3205  H   ALA B  74     159.123 200.564 157.131  1.00 99.99
ATOM   3206  N   ARG B  75     161.417 199.942 159.741  1.00231.58
ATOM   3207  CA  ARG B  75     162.463 199.549 160.702  1.00232.62
ATOM   3208  C   ARG B  75     163.835 200.114 160.304  1.00232.60
ATOM   3209  O   ARG B  75     164.437 199.701 159.311  1.00231.13
ATOM   3210  CB  ARG B  75     162.487 198.032 160.979  1.00228.78
ATOM   3211  CG  ARG B  75     162.921 197.088 159.865  1.00225.53
ATOM   3212  CD  ARG B  75     162.927 195.663 160.406  1.00226.02
ATOM   3213  NE  ARG B  75     163.403 194.661 159.450  1.00224.50
ATOM   3214  CZ  ARG B  75     162.694 194.157 158.435  1.00223.93
ATOM   3215  NH1 ARG B  75     163.247 193.243 157.641  1.00219.68
ATOM   3216  NH2 ARG B  75     161.443 194.554 158.195  1.00228.18
ATOM   3217  H   ARG B  75     161.231 199.273 159.022  1.00 99.99
ATOM   3218  HE  ARG B  75     164.345 194.405 159.668  1.00 99.99
ATOM   3219 1HH1 ARG B  75     162.724 192.860 156.879  1.00 99.99
ATOM   3220 2HH1 ARG B  75     164.185 192.939 157.806  1.00 99.99
ATOM   3221 1HH2 ARG B  75     160.932 194.162 157.430  1.00 99.99
ATOM   3222 2HH2 ARG B  75     161.016 195.243 158.781  1.00 99.99
ATOM   3223  N   LYS B  76     164.293 201.089 161.090  1.00232.99
ATOM   3224  CA  LYS B  76     165.439 201.923 160.737  1.00233.29
ATOM   3225  C   LYS B  76     166.764 201.332 161.208  1.00235.62
ATOM   3226  O   LYS B  76     166.825 200.643 162.230  1.00233.85
ATOM   3227  CB  LYS B  76     165.278 203.329 161.318  1.00 99.99
ATOM   3228  CG  LYS B  76     165.215 203.370 162.836  1.00 99.99
ATOM   3229  CD  LYS B  76     165.055 204.794 163.343  1.00 99.99
ATOM   3230  CE  LYS B  76     164.992 204.835 164.861  1.00 99.99
ATOM   3231  NZ  LYS B  76     166.272 204.391 165.482  1.00 99.99
ATOM   3232  H   LYS B  76     163.913 201.346 161.978  1.00 99.99
ATOM   3233  HZ1 LYS B  76     166.192 204.432 166.478  1.00 99.99
ATOM   3234  HZ2 LYS B  76     166.471 203.452 165.202  1.00 99.99
ATOM   3235  HZ3 LYS B  76     167.014 204.991 165.183  1.00 99.99
ATOM   3236  N   MET B  77     167.820 201.619 160.448  1.00239.22
ATOM   3237  CA  MET B  77     169.188 201.282 160.838  1.00238.84
ATOM   3238  C   MET B  77     169.671 202.263 161.904  1.00241.69
ATOM   3239  O   MET B  77     169.037 203.293 162.150  1.00242.34
ATOM   3240  CB  MET B  77     170.124 201.314 159.627  1.00243.16
ATOM   3241  CG  MET B  77     169.828 200.244 158.588  1.00243.64
ATOM   3242  SD  MET B  77     170.872 200.377 157.123  1.00242.78
ATOM   3243  CE  MET B  77     172.466 199.892 157.783  1.00239.76
ATOM   3244  H   MET B  77     167.792 202.079 159.561  1.00 99.99
ATOM   3245  N   LYS B  78     170.797 201.925 162.530  1.00247.13
ATOM   3246  CA  LYS B  78     171.297 202.616 163.728  1.00245.86
ATOM   3247  C   LYS B  78     170.400 202.388 164.963  1.00240.31
ATOM   3248  O   LYS B  78     170.458 203.161 165.924  1.00236.92
ATOM   3249  CB  LYS B  78     171.426 204.118 163.466  1.00 99.99
ATOM   3250  CG  LYS B  78     172.005 204.904 164.631  1.00 99.99
ATOM   3251  CD  LYS B  78     173.468 204.554 164.859  1.00 99.99
ATOM   3252  CE  LYS B  78     174.046 205.340 166.024  1.00 99.99
ATOM   3253  NZ  LYS B  78     173.402 204.975 167.316  1.00 99.99
ATOM   3254  H   LYS B  78     171.410 201.182 162.259  1.00 99.99
ATOM   3255  HZ1 LYS B  78     173.809 205.512 168.055  1.00 99.99
ATOM   3256  HZ2 LYS B  78     172.422 205.166 167.266  1.00 99.99
ATOM   3257  HZ3 LYS B  78     173.543 204.001 167.496  1.00 99.99
ATOM   3258  N   ASP B  79     169.584 201.328 164.930  1.00232.96
ATOM   3259  CA  ASP B  79     168.909 200.807 166.116  1.00226.60
ATOM   3260  C   ASP B  79     169.909 199.883 166.797  1.00229.69
ATOM   3261  O   ASP B  79     170.705 199.225 166.123  1.00236.09
ATOM   3262  CB  ASP B  79     167.613 200.095 165.726  1.00 99.99
ATOM   3263  CG  ASP B  79     166.836 199.598 166.928  1.00 99.99
ATOM   3264  OD1 ASP B  79     167.305 199.806 168.067  1.00 99.99
ATOM   3265  OD2 ASP B  79     165.757 199.000 166.733  1.00 99.99
ATOM   3266  H   ASP B  79     169.356 200.795 164.115  1.00 99.99
ATOM   3267  N   THR B  80     169.860 199.828 168.125  1.00228.47
ATOM   3268  CA  THR B  80     170.920 199.222 168.918  1.00228.83
ATOM   3269  C   THR B  80     171.049 197.737 168.637  1.00229.44
ATOM   3270  O   THR B  80     172.168 197.230 168.581  1.00232.04
ATOM   3271  CB  THR B  80     170.714 199.462 170.429  1.00227.49
ATOM   3272  OG1 THR B  80     169.397 199.049 170.812  1.00229.42
ATOM   3273  CG2 THR B  80     170.905 200.938 170.767  1.00226.63
ATOM   3274  H   THR B  80     169.121 200.182 168.698  1.00 99.99
ATOM   3275  HG1 THR B  80     168.911 198.699 170.011  1.00 99.99
ATOM   3276  N   ASP B  81     169.905 197.073 168.457  1.00226.43
ATOM   3277  CA  ASP B  81     169.856 195.644 168.174  1.00222.79
ATOM   3278  C   ASP B  81     170.647 195.326 166.909  1.00223.94
ATOM   3279  O   ASP B  81     171.452 194.379 166.883  1.00223.40
ATOM   3280  CB  ASP B  81     168.407 195.175 168.034  1.00 99.99
ATOM   3281  CG  ASP B  81     167.686 195.847 166.882  1.00 99.99
ATOM   3282  OD1 ASP B  81     168.242 196.810 166.312  1.00 99.99
ATOM   3283  OD2 ASP B  81     166.564 195.411 166.547  1.00 99.99
ATOM   3284  H   ASP B  81     168.989 197.471 168.496  1.00 99.99
ATOM   3285  N   SER B  82     170.405 196.141 165.884  1.00221.67
ATOM   3286  CA  SER B  82     171.057 195.985 164.585  1.00214.19
ATOM   3287  C   SER B  82     172.573 196.098 164.745  1.00211.04
ATOM   3288  O   SER B  82     173.330 195.277 164.198  1.00214.33
ATOM   3289  CB  SER B  82     170.557 197.037 163.587  1.00210.65
ATOM   3290  OG  SER B  82     169.141 197.087 163.548  1.00209.88
ATOM   3291  H   SER B  82     169.775 196.918 165.892  1.00 99.99
ATOM   3292  HG  SER B  82     168.766 196.417 164.188  1.00 99.99
ATOM   3293  N   GLU B  83     172.982 197.100 165.522  1.00207.91
ATOM   3294  CA  GLU B  83     174.383 197.436 165.698  1.00211.28
ATOM   3295  C   GLU B  83     175.170 196.266 166.259  1.00209.51
ATOM   3296  O   GLU B  83     176.301 196.046 165.839  1.00208.92
ATOM   3297  CB  GLU B  83     174.571 198.676 166.584  1.00219.17
ATOM   3298  CG  GLU B  83     174.200 199.985 165.898  1.00232.31
ATOM   3299  CD  GLU B  83     174.746 201.214 166.609  1.00241.73
ATOM   3300  OE1 GLU B  83     174.934 201.170 167.845  1.00245.04
ATOM   3301  OE2 GLU B  83     174.985 202.233 165.925  1.00244.17
ATOM   3302  H   GLU B  83     172.389 197.708 166.050  1.00 99.99
ATOM   3303  N   GLU B  84     174.557 195.558 167.214  1.00205.23
ATOM   3304  CA  GLU B  84     175.177 194.444 167.900  1.00199.35
ATOM   3305  C   GLU B  84     175.617 193.381 166.913  1.00197.55
ATOM   3306  O   GLU B  84     176.747 192.884 167.019  1.00198.80
ATOM   3307  CB  GLU B  84     174.216 193.847 168.930  1.00 99.99
ATOM   3308  CG  GLU B  84     174.811 192.714 169.750  1.00 99.99
ATOM   3309  CD  GLU B  84     174.808 191.393 169.006  1.00 99.99
ATOM   3310  OE1 GLU B  84     173.964 191.223 168.102  1.00 99.99
ATOM   3311  OE2 GLU B  84     175.651 190.528 169.326  1.00 99.99
ATOM   3312  H   GLU B  84     173.628 195.718 167.548  1.00 99.99
ATOM   3313  N   GLU B  85     174.733 193.063 165.970  1.00194.16
ATOM   3314  CA  GLU B  85     175.008 192.050 164.951  1.00191.59
ATOM   3315  C   GLU B  85     176.243 192.432 164.141  1.00182.06
ATOM   3316  O   GLU B  85     177.138 191.603 163.904  1.00181.41
ATOM   3317  CB  GLU B  85     173.806 191.855 164.014  1.00198.05
ATOM   3318  CG  GLU B  85     172.579 191.224 164.669  1.00207.64
ATOM   3319  CD  GLU B  85     172.726 189.730 164.929  1.00214.99
ATOM   3320  OE1 GLU B  85     173.071 188.984 163.989  1.00215.28
ATOM   3321  OE2 GLU B  85     172.481 189.294 166.075  1.00215.46
ATOM   3322  H   GLU B  85     173.824 193.465 165.861  1.00 99.99
ATOM   3323  N   ILE B  86     176.267 193.707 163.748  1.00178.48
ATOM   3324  CA  ILE B  86     177.371 194.252 162.948  1.00177.29
ATOM   3325  C   ILE B  86     178.680 194.118 163.723  1.00175.95
ATOM   3326  O   ILE B  86     179.706 193.698 163.156  1.00170.18
ATOM   3327  CB  ILE B  86     177.138 195.717 162.497  1.00176.38
ATOM   3328  CG1 ILE B  86     175.927 195.806 161.562  1.00180.29
ATOM   3329  CG2 ILE B  86     178.360 196.264 161.760  1.00174.73
ATOM   3330  CD1 ILE B  86     175.344 197.198 161.440  1.00184.53
ATOM   3331  H   ILE B  86     175.570 194.372 164.015  1.00 99.99
ATOM   3332  N   ARG B  87     178.613 194.474 165.007  1.00180.68
ATOM   3333  CA  ARG B  87     179.780 194.402 165.885  1.00185.55
ATOM   3334  C   ARG B  87     180.302 192.972 165.963  1.00180.62
ATOM   3335  O   ARG B  87     181.510 192.742 165.870  1.00180.40
ATOM   3336  CB  ARG B  87     179.522 195.003 167.272  1.00196.21
ATOM   3337  CG  ARG B  87     179.683 196.517 167.298  1.00200.94
ATOM   3338  CD  ARG B  87     179.484 197.092 168.688  1.00206.03
ATOM   3339  NE  ARG B  87     178.123 196.871 169.174  1.00212.36
ATOM   3340  CZ  ARG B  87     177.650 197.303 170.342  1.00221.43
ATOM   3341  NH1 ARG B  87     178.415 198.006 171.178  1.00228.61
ATOM   3342  NH2 ARG B  87     176.391 197.034 170.678  1.00223.69
ATOM   3343  H   ARG B  87     177.754 194.706 165.464  1.00 99.99
ATOM   3344  HE  ARG B  87     177.598 196.348 168.503  1.00 99.99
ATOM   3345 1HH1 ARG B  87     178.043 198.322 172.051  1.00 99.99
ATOM   3346 2HH1 ARG B  87     179.361 198.217 170.932  1.00 99.99
ATOM   3347 1HH2 ARG B  87     176.028 197.354 171.553  1.00 99.99
ATOM   3348 2HH2 ARG B  87     175.808 196.511 170.056  1.00 99.99
ATOM   3349  N   GLU B  88     179.371 192.038 166.113  1.00177.21
ATOM   3350  CA  GLU B  88     179.681 190.609 166.187  1.00173.63
ATOM   3351  C   GLU B  88     180.407 190.162 164.929  1.00172.36
ATOM   3352  O   GLU B  88     181.417 189.453 164.995  1.00177.98
ATOM   3353  CB  GLU B  88     178.403 189.793 166.390  1.00 99.99
ATOM   3354  CG  GLU B  88     177.707 190.050 167.716  1.00 99.99
ATOM   3355  CD  GLU B  88     178.537 189.609 168.905  1.00 99.99
ATOM   3356  OE1 GLU B  88     179.177 188.541 168.819  1.00 99.99
ATOM   3357  OE2 GLU B  88     178.551 190.335 169.922  1.00 99.99
ATOM   3358  H   GLU B  88     178.388 192.204 166.189  1.00 99.99
ATOM   3359  N   ALA B  89     179.868 190.597 163.793  1.00169.04
ATOM   3360  CA  ALA B  89     180.427 190.279 162.478  1.00169.18
ATOM   3361  C   ALA B  89     181.872 190.773 162.391  1.00171.83
ATOM   3362  O   ALA B  89     182.769 190.044 161.942  1.00171.74
ATOM   3363  CB  ALA B  89     179.583 190.895 161.373  1.00171.29
ATOM   3364  H   ALA B  89     179.051 191.169 163.717  1.00 99.99
ATOM   3365  N   PHE B  90     182.060 192.013 162.837  1.00173.64
ATOM   3366  CA  PHE B  90     183.379 192.643 162.827  1.00177.25
ATOM   3367  C   PHE B  90     184.366 191.837 163.670  1.00180.25
ATOM   3368  O   PHE B  90     185.501 191.575 163.246  1.00180.01
ATOM   3369  CB  PHE B  90     183.344 194.128 163.217  1.00178.40
ATOM   3370  CG  PHE B  90     183.289 195.054 162.032  1.00179.98
ATOM   3371  CD1 PHE B  90     184.431 195.293 161.273  1.00182.68
ATOM   3372  CD2 PHE B  90     182.099 195.673 161.658  1.00183.38
ATOM   3373  CE1 PHE B  90     184.390 196.140 160.171  1.00187.46
ATOM   3374  CE2 PHE B  90     182.053 196.523 160.559  1.00184.57
ATOM   3375  CZ  PHE B  90     183.200 196.758 159.814  1.00185.02
ATOM   3376  H   PHE B  90     181.339 192.549 163.276  1.00 99.99
ATOM   3377  HD1 PHE B  90     185.305 194.756 161.643  1.00 99.99
ATOM   3378  HD2 PHE B  90     181.264 195.412 162.308  1.00 99.99
ATOM   3379  HE1 PHE B  90     185.352 196.241 159.668  1.00 99.99
ATOM   3380  HE2 PHE B  90     181.064 196.945 160.381  1.00 99.99
ATOM   3381  HZ  PHE B  90     183.190 197.503 159.019  1.00 99.99
ATOM   3382  N   ARG B  91     183.893 191.435 164.844  1.00183.27
ATOM   3383  CA  ARG B  91     184.673 190.630 165.789  1.00183.42
ATOM   3384  C   ARG B  91     185.117 189.342 165.144  1.00176.41
ATOM   3385  O   ARG B  91     186.281 188.959 165.285  1.00180.36
ATOM   3386  CB  ARG B  91     183.874 190.285 167.060  1.00190.66
ATOM   3387  CG  ARG B  91     183.943 191.324 168.160  1.00198.22
ATOM   3388  CD  ARG B  91     183.311 190.811 169.444  1.00205.13
ATOM   3389  NE  ARG B  91     182.992 191.909 170.358  1.00216.52
ATOM   3390  CZ  ARG B  91     181.881 192.652 170.326  1.00224.10
ATOM   3391  NH1 ARG B  91     180.923 192.444 169.421  1.00226.11
ATOM   3392  NH2 ARG B  91     181.721 193.625 171.222  1.00228.97
ATOM   3393  H   ARG B  91     182.980 191.632 165.201  1.00 99.99
ATOM   3394  HE  ARG B  91     183.734 192.025 171.018  1.00 99.99
ATOM   3395 1HH1 ARG B  91     180.102 193.016 169.421  1.00 99.99
ATOM   3396 2HH1 ARG B  91     181.025 191.716 168.743  1.00 99.99
ATOM   3397 1HH2 ARG B  91     180.894 194.187 171.207  1.00 99.99
ATOM   3398 2HH2 ARG B  91     182.428 193.793 171.909  1.00 99.99
ATOM   3399  N   VAL B  92     184.181 188.694 164.441  1.00172.57
ATOM   3400  CA  VAL B  92     184.462 187.462 163.698  1.00172.31
ATOM   3401  C   VAL B  92     185.741 187.574 162.851  1.00171.95
ATOM   3402  O   VAL B  92     186.522 186.641 162.832  1.00173.65
ATOM   3403  CB  VAL B  92     183.267 187.008 162.812  1.00178.00
ATOM   3404  CG1 VAL B  92     183.680 185.970 161.769  1.00178.66
ATOM   3405  CG2 VAL B  92     182.156 186.434 163.676  1.00186.97
ATOM   3406  H   VAL B  92     183.224 188.970 164.350  1.00 99.99
ATOM   3407  N   PHE B  93     185.962 188.725 162.219  1.00173.71
ATOM   3408  CA  PHE B  93     187.178 188.976 161.428  1.00175.35
ATOM   3409  C   PHE B  93     188.356 189.608 162.170  1.00174.73
ATOM   3410  O   PHE B  93     189.425 189.786 161.579  1.00176.26
ATOM   3411  CB  PHE B  93     186.832 189.860 160.237  1.00176.60
ATOM   3412  CG  PHE B  93     186.128 189.135 159.161  1.00184.34
ATOM   3413  CD1 PHE B  93     186.841 188.290 158.337  1.00192.90
ATOM   3414  CD2 PHE B  93     184.760 189.281 158.972  1.00192.38
ATOM   3415  CE1 PHE B  93     186.217 187.607 157.329  1.00206.73
ATOM   3416  CE2 PHE B  93     184.121 188.595 157.963  1.00203.11
ATOM   3417  CZ  PHE B  93     184.854 187.756 157.138  1.00211.72
ATOM   3418  H   PHE B  93     185.348 189.515 162.214  1.00 99.99
ATOM   3419  HD1 PHE B  93     187.901 188.247 158.587  1.00 99.99
ATOM   3420  HD2 PHE B  93     184.299 189.966 159.684  1.00 99.99
ATOM   3421  HE1 PHE B  93     186.775 186.885 156.733  1.00 99.99
ATOM   3422  HE2 PHE B  93     183.033 188.606 157.900  1.00 99.99
ATOM   3423  HZ  PHE B  93     184.469 187.163 156.308  1.00 99.99
ATOM   3424  N   ASP B  94     188.176 189.928 163.450  1.00178.82
ATOM   3425  CA  ASP B  94     189.174 190.657 164.229  1.00183.27
ATOM   3426  C   ASP B  94     190.031 189.732 165.093  1.00186.48
ATOM   3427  O   ASP B  94     189.555 189.178 166.088  1.00180.20
ATOM   3428  CB  ASP B  94     188.500 191.703 165.118  1.00 99.99
ATOM   3429  CG  ASP B  94     189.495 192.648 165.764  1.00 99.99
ATOM   3430  OD1 ASP B  94     190.641 192.221 166.016  1.00 99.99
ATOM   3431  OD2 ASP B  94     189.129 193.814 166.017  1.00 99.99
ATOM   3432  H   ASP B  94     187.367 189.712 163.997  1.00 99.99
ATOM   3433  N   LYS B  95     191.298 189.580 164.708  1.00193.60
ATOM   3434  CA  LYS B  95     192.277 188.848 165.509  1.00195.11
ATOM   3435  C   LYS B  95     192.692 189.688 166.716  1.00202.96
ATOM   3436  O   LYS B  95     192.467 190.902 166.752  1.00210.18
ATOM   3437  CB  LYS B  95     193.494 188.477 164.660  1.00 99.99
ATOM   3438  CG  LYS B  95     194.253 189.672 164.108  1.00 99.99
ATOM   3439  CD  LYS B  95     195.447 189.231 163.277  1.00 99.99
ATOM   3440  CE  LYS B  95     196.206 190.427 162.724  1.00 99.99
ATOM   3441  NZ  LYS B  95     196.825 191.241 163.809  1.00 99.99
ATOM   3442  H   LYS B  95     191.699 189.936 163.864  1.00 99.99
ATOM   3443  HZ1 LYS B  95     197.314 192.016 163.408  1.00 99.99
ATOM   3444  HZ2 LYS B  95     196.111 191.579 164.422  1.00 99.99
ATOM   3445  HZ3 LYS B  95     197.467 190.675 164.327  1.00 99.99
ATOM   3446  N   ASP B  96     193.286 189.023 167.704  1.00202.18
ATOM   3447  CA  ASP B  96     193.777 189.665 168.930  1.00198.07
ATOM   3448  C   ASP B  96     192.681 190.145 169.900  1.00192.35
ATOM   3449  O   ASP B  96     192.977 190.920 170.809  1.00191.13
ATOM   3450  CB  ASP B  96     194.663 190.864 168.589  1.00 99.99
ATOM   3451  CG  ASP B  96     195.256 191.520 169.821  1.00 99.99
ATOM   3452  OD1 ASP B  96     194.977 191.043 170.940  1.00 99.99
ATOM   3453  OD2 ASP B  96     196.000 192.511 169.666  1.00 99.99
ATOM   3454  H   ASP B  96     193.458 188.038 167.718  1.00 99.99
ATOM   3455  N   GLY B  97     191.442 189.673 169.724  1.00190.59
ATOM   3456  CA  GLY B  97     190.325 189.979 170.631  1.00193.49
ATOM   3457  C   GLY B  97     190.232 191.408 171.140  1.00194.78
ATOM   3458  O   GLY B  97     190.031 191.635 172.336  1.00196.39
ATOM   3459  H   GLY B  97     191.149 189.077 168.976  1.00 99.99
ATOM   3460  N   ASN B  98     190.396 192.365 170.228  1.00195.01
ATOM   3461  CA  ASN B  98     190.319 193.793 170.546  1.00192.81
ATOM   3462  C   ASN B  98     189.509 194.534 169.494  1.00192.20
ATOM   3463  O   ASN B  98     189.231 194.004 168.414  1.00187.38
ATOM   3464  CB  ASN B  98     191.722 194.405 170.615  1.00188.90
ATOM   3465  CG  ASN B  98     192.531 193.891 171.792  1.00186.32
ATOM   3466  OD1 ASN B  98     192.042 193.838 172.919  1.00179.97
ATOM   3467  ND2 ASN B  98     193.783 193.516 171.538  1.00190.46
ATOM   3468  H   ASN B  98     190.584 192.217 169.257  1.00 99.99
ATOM   3469 1HD2 ASN B  98     194.361 193.169 172.277  1.00 99.99
ATOM   3470 2HD2 ASN B  98     194.146 193.581 170.608  1.00 99.99
ATOM   3471  N   GLY B  99     189.148 195.773 169.816  1.00190.15
ATOM   3472  CA  GLY B  99     188.482 196.678 168.880  1.00188.09
ATOM   3473  C   GLY B  99     189.439 197.277 167.864  1.00181.37
ATOM   3474  O   GLY B  99     189.531 198.498 167.735  1.00177.56
ATOM   3475  H   GLY B  99     189.289 196.207 170.706  1.00 99.99
ATOM   3476  N   TYR B 100     190.127 196.410 167.125  1.00177.04
ATOM   3477  CA  TYR B 100     191.201 196.803 166.220  1.00180.08
ATOM   3478  C   TYR B 100     191.350 195.734 165.140  1.00185.20
ATOM   3479  O   TYR B 100     191.363 194.543 165.457  1.00192.36
ATOM   3480  CB  TYR B 100     192.528 196.947 166.982  1.00181.62
ATOM   3481  CG  TYR B 100     192.698 198.248 167.748  1.00184.08
ATOM   3482  CD1 TYR B 100     192.681 199.479 167.088  1.00186.20
ATOM   3483  CD2 TYR B 100     192.900 198.250 169.131  1.00186.77
ATOM   3484  CE1 TYR B 100     192.841 200.673 167.782  1.00184.05
ATOM   3485  CE2 TYR B 100     193.067 199.440 169.832  1.00187.04
ATOM   3486  CZ  TYR B 100     193.033 200.647 169.154  1.00184.97
ATOM   3487  OH  TYR B 100     193.195 201.825 169.846  1.00186.68
ATOM   3488  H   TYR B 100     189.986 195.420 167.111  1.00 99.99
ATOM   3489  HD1 TYR B 100     192.533 199.375 166.013  1.00 99.99
ATOM   3490  HD2 TYR B 100     192.907 197.246 169.555  1.00 99.99
ATOM   3491  HE1 TYR B 100     192.699 201.624 167.269  1.00 99.99
ATOM   3492  HE2 TYR B 100     193.126 199.428 170.920  1.00 99.99
ATOM   3493  HH  TYR B 100     193.321 201.627 170.818  1.00 99.99
ATOM   3494  N   ILE B 101     191.445 196.158 163.878  1.00187.44
ATOM   3495  CA  ILE B 101     191.758 195.252 162.761  1.00190.86
ATOM   3496  C   ILE B 101     192.715 195.908 161.769  1.00192.52
ATOM   3497  O   ILE B 101     192.705 197.130 161.602  1.00191.74
ATOM   3498  CB  ILE B 101     190.489 194.760 162.021  1.00193.51
ATOM   3499  CG1 ILE B 101     189.602 195.932 161.581  1.00200.39
ATOM   3500  CG2 ILE B 101     189.703 193.815 162.909  1.00194.81
ATOM   3501  CD1 ILE B 101     188.397 195.527 160.754  1.00202.88
ATOM   3502  H   ILE B 101     191.319 197.100 163.567  1.00 99.99
ATOM   3503  N   SER B 102     193.538 195.085 161.121  1.00197.62
ATOM   3504  CA  SER B 102     194.497 195.564 160.124  1.00206.39
ATOM   3505  C   SER B 102     193.753 196.116 158.914  1.00203.29
ATOM   3506  O   SER B 102     192.841 195.466 158.398  1.00204.13
ATOM   3507  CB  SER B 102     195.440 194.436 159.690  1.00213.65
ATOM   3508  OG  SER B 102     196.272 194.834 158.612  1.00216.02
ATOM   3509  H   SER B 102     193.588 194.093 161.240  1.00 99.99
ATOM   3510  HG  SER B 102     196.872 194.076 158.356  1.00 99.99
ATOM   3511  N   ALA B 103     194.147 197.312 158.474  1.00202.93
ATOM   3512  CA  ALA B 103     193.451 198.010 157.389  1.00204.81
ATOM   3513  C   ALA B 103     193.583 197.231 156.093  1.00207.74
ATOM   3514  O   ALA B 103     192.589 197.028 155.376  1.00215.41
ATOM   3515  CB  ALA B 103     193.995 199.422 157.210  1.00203.63
ATOM   3516  H   ALA B 103     194.924 197.837 158.821  1.00 99.99
ATOM   3517  N   ALA B 104     194.811 196.794 155.820  1.00205.31
ATOM   3518  CA  ALA B 104     195.122 196.007 154.625  1.00208.20
ATOM   3519  C   ALA B 104     194.284 194.733 154.605  1.00210.53
ATOM   3520  O   ALA B 104     193.692 194.378 153.571  1.00220.39
ATOM   3521  CB  ALA B 104     196.605 195.667 154.581  1.00207.54
ATOM   3522  H   ALA B 104     195.624 196.950 156.381  1.00 99.99
ATOM   3523  N   GLU B 105     194.247 194.074 155.762  1.00203.08
ATOM   3524  CA  GLU B 105     193.498 192.825 155.921  1.00202.36
ATOM   3525  C   GLU B 105     192.025 193.056 155.625  1.00194.89
ATOM   3526  O   GLU B 105     191.396 192.262 154.905  1.00189.34
ATOM   3527  CB  GLU B 105     193.683 192.231 157.320  1.00204.84
ATOM   3528  CG  GLU B 105     193.082 190.837 157.472  1.00211.40
ATOM   3529  CD  GLU B 105     193.793 189.977 158.503  1.00216.13
ATOM   3530  OE1 GLU B 105     194.229 190.515 159.543  1.00226.98
ATOM   3531  OE2 GLU B 105     193.910 188.754 158.275  1.00216.13
ATOM   3532  H   GLU B 105     194.705 194.348 156.608  1.00 99.99
ATOM   3533  N   LEU B 106     191.505 194.151 156.178  1.00190.26
ATOM   3534  CA  LEU B 106     190.105 194.545 155.989  1.00190.70
ATOM   3535  C   LEU B 106     189.802 194.718 154.513  1.00194.24
ATOM   3536  O   LEU B 106     188.782 194.220 154.009  1.00197.24
ATOM   3537  CB  LEU B 106     189.776 195.842 156.752  1.00189.82
ATOM   3538  CG  LEU B 106     188.457 196.574 156.458  1.00189.34
ATOM   3539  CD1 LEU B 106     187.252 195.683 156.718  1.00191.06
ATOM   3540  CD2 LEU B 106     188.368 197.847 157.286  1.00189.72
ATOM   3541  H   LEU B 106     191.995 194.799 156.761  1.00 99.99
ATOM   3542  N   ARG B 107     190.709 195.428 153.842  1.00194.49
ATOM   3543  CA  ARG B 107     190.600 195.710 152.407  1.00193.99
ATOM   3544  C   ARG B 107     190.517 194.408 151.627  1.00198.44
ATOM   3545  O   ARG B 107     189.662 194.248 150.739  1.00198.28
ATOM   3546  CB  ARG B 107     191.798 196.552 151.911  1.00190.61
ATOM   3547  CG  ARG B 107     191.912 196.742 150.394  1.00191.78
ATOM   3548  CD  ARG B 107     193.247 197.345 149.989  1.00190.82
ATOM   3549  NE  ARG B 107     193.414 198.712 150.488  1.00193.39
ATOM   3550  CZ  ARG B 107     192.894 199.815 149.940  1.00191.14
ATOM   3551  NH1 ARG B 107     192.138 199.762 148.840  1.00189.28
ATOM   3552  NH2 ARG B 107     193.130 200.998 150.506  1.00190.92
ATOM   3553  H   ARG B 107     191.536 195.832 154.233  1.00 99.99
ATOM   3554  HE  ARG B 107     193.982 198.701 151.311  1.00 99.99
ATOM   3555 1HH1 ARG B 107     191.762 200.603 148.451  1.00 99.99
ATOM   3556 2HH1 ARG B 107     191.948 198.881 148.405  1.00 99.99
ATOM   3557 1HH2 ARG B 107     192.746 201.830 150.105  1.00 99.99
ATOM   3558 2HH2 ARG B 107     193.691 201.054 151.332  1.00 99.99
ATOM   3559  N   HIS B 108     191.421 193.496 151.981  1.00206.58
ATOM   3560  CA  HIS B 108     191.521 192.183 151.343  1.00214.60
ATOM   3561  C   HIS B 108     190.196 191.438 151.477  1.00219.67
ATOM   3562  O   HIS B 108     189.677 190.875 150.490  1.00225.07
ATOM   3563  CB  HIS B 108     192.683 191.374 151.957  1.00213.15
ATOM   3564  CG  HIS B 108     192.621 189.901 151.690  1.00210.24
ATOM   3565  ND1 HIS B 108     192.040 189.010 152.568  1.00206.57
ATOM   3566  CD2 HIS B 108     193.082 189.161 150.655  1.00209.03
ATOM   3567  CE1 HIS B 108     192.138 187.787 152.080  1.00204.98
ATOM   3568  NE2 HIS B 108     192.767 187.851 150.920  1.00208.48
ATOM   3569  H   HIS B 108     192.108 193.607 152.699  1.00 99.99
ATOM   3570  HD1 HIS B 108     191.633 189.342 153.419  1.00 99.99
ATOM   3571  N   VAL B 109     189.673 191.464 152.705  1.00214.61
ATOM   3572  CA  VAL B 109     188.427 190.765 153.014  1.00211.62
ATOM   3573  C   VAL B 109     187.289 191.340 152.175  1.00208.23
ATOM   3574  O   VAL B 109     186.488 190.574 151.608  1.00214.89
ATOM   3575  CB  VAL B 109     188.092 190.710 154.523  1.00207.84
ATOM   3576  CG1 VAL B 109     186.681 190.168 154.753  1.00206.54
ATOM   3577  CG2 VAL B 109     189.105 189.823 155.237  1.00210.08
ATOM   3578  H   VAL B 109     190.009 192.069 153.427  1.00 99.99
ATOM   3579  N   MET B 110     187.256 192.669 152.086  1.00203.67
ATOM   3580  CA  MET B 110     186.226 193.365 151.321  1.00206.98
ATOM   3581  C   MET B 110     186.293 192.948 149.856  1.00205.21
ATOM   3582  O   MET B 110     185.249 192.664 149.239  1.00214.24
ATOM   3583  CB  MET B 110     186.311 194.887 151.477  1.00213.73
ATOM   3584  CG  MET B 110     185.923 195.423 152.853  1.00216.04
ATOM   3585  SD  MET B 110     184.232 195.066 153.368  1.00218.83
ATOM   3586  CE  MET B 110     184.483 193.609 154.384  1.00219.53
ATOM   3587  H   MET B 110     187.889 193.264 152.581  1.00 99.99
ATOM   3588  N   THR B 111     187.518 192.888 149.333  1.00195.08
ATOM   3589  CA  THR B 111     187.735 192.520 147.941  1.00191.86
ATOM   3590  C   THR B 111     187.239 191.111 147.690  1.00191.76
ATOM   3591  O   THR B 111     186.562 190.870 146.671  1.00192.17
ATOM   3592  CB  THR B 111     189.188 192.703 147.459  1.00194.79
ATOM   3593  OG1 THR B 111     190.092 192.051 148.354  1.00198.29
ATOM   3594  CG2 THR B 111     189.534 194.184 147.357  1.00194.90
ATOM   3595  H   THR B 111     188.349 192.974 149.882  1.00 99.99
ATOM   3596  HG1 THR B 111     189.576 191.621 149.095  1.00 99.99
ATOM   3597  N   ASN B 112     187.531 190.205 148.629  1.00192.86
ATOM   3598  CA  ASN B 112     187.393 188.755 148.345  1.00191.69
ATOM   3599  C   ASN B 112     186.123 188.086 148.868  1.00190.42
ATOM   3600  O   ASN B 112     185.316 187.571 148.088  1.00191.92
ATOM   3601  CB  ASN B 112     188.624 188.011 148.870  1.00192.24
ATOM   3602  CG  ASN B 112     189.909 188.436 148.173  1.00195.98
ATOM   3603  OD1 ASN B 112     189.947 189.438 147.457  1.00192.14
ATOM   3604  ND2 ASN B 112     190.973 187.672 148.383  1.00203.64
ATOM   3605  H   ASN B 112     187.640 190.438 149.595  1.00 99.99
ATOM   3606 1HD2 ASN B 112     191.846 187.901 147.952  1.00 99.99
ATOM   3607 2HD2 ASN B 112     190.902 186.867 148.972  1.00 99.99
ATOM   3608  N   LEU B 113     185.962 188.092 150.187  1.00192.89
ATOM   3609  CA  LEU B 113     184.900 187.330 150.847  1.00195.50
ATOM   3610  C   LEU B 113     183.530 187.988 150.699  1.00194.35
ATOM   3611  O   LEU B 113     183.415 189.216 150.703  1.00191.47
ATOM   3612  CB  LEU B 113     185.230 187.142 152.330  1.00200.65
ATOM   3613  CG  LEU B 113     186.512 186.348 152.609  1.00210.77
ATOM   3614  CD1 LEU B 113     187.018 186.587 154.021  1.00214.69
ATOM   3615  CD2 LEU B 113     186.285 184.862 152.374  1.00219.21
ATOM   3616  H   LEU B 113     186.524 188.596 150.843  1.00 99.99
ATOM   3617  N   GLY B 114     182.499 187.156 150.563  1.00197.08
ATOM   3618  CA  GLY B 114     181.116 187.622 150.485  1.00201.44
ATOM   3619  C   GLY B 114     180.773 188.352 149.199  1.00199.48
ATOM   3620  O   GLY B 114     181.400 188.133 148.159  1.00195.59
ATOM   3621  H   GLY B 114     182.558 186.160 150.502  1.00 99.99
ATOM   3622  N   GLU B 115     179.766 189.220 149.283  1.00198.84
ATOM   3623  CA  GLU B 115     179.326 190.033 148.149  1.00199.98
ATOM   3624  C   GLU B 115     180.406 191.055 147.801  1.00196.16
ATOM   3625  O   GLU B 115     180.433 192.152 148.361  1.00192.69
ATOM   3626  CB  GLU B 115     178.005 190.744 148.472  1.00209.20
ATOM   3627  CG  GLU B 115     176.819 189.803 148.655  1.00219.00
ATOM   3628  CD  GLU B 115     175.514 190.522 148.977  1.00223.93
ATOM   3629  OE1 GLU B 115     175.549 191.660 149.495  1.00222.77
ATOM   3630  OE2 GLU B 115     174.440 189.940 148.714  1.00224.65
ATOM   3631  H   GLU B 115     179.221 189.403 150.101  1.00 99.99
ATOM   3632  N   LYS B 116     181.283 190.675 146.869  1.00196.86
ATOM   3633  CA  LYS B 116     182.507 191.431 146.546  1.00196.76
ATOM   3634  C   LYS B 116     182.277 192.937 146.383  1.00188.73
ATOM   3635  O   LYS B 116     181.284 193.366 145.794  1.00186.71
ATOM   3636  CB  LYS B 116     183.172 190.882 145.274  1.00204.20
ATOM   3637  CG  LYS B 116     183.802 189.502 145.417  1.00206.00
ATOM   3638  CD  LYS B 116     184.686 189.172 144.219  1.00203.10
ATOM   3639  CE  LYS B 116     185.308 187.786 144.322  1.00198.25
ATOM   3640  NZ  LYS B 116     184.341 186.691 144.030  1.00195.10
ATOM   3641  H   LYS B 116     181.206 189.855 146.302  1.00 99.99
ATOM   3642  HZ1 LYS B 116     184.802 185.808 144.112  1.00 99.99
ATOM   3643  HZ2 LYS B 116     183.583 186.733 144.681  1.00 99.99
ATOM   3644  HZ3 LYS B 116     183.988 186.797 143.101  1.00 99.99
ATOM   3645  N   LEU B 117     183.217 193.718 146.911  1.00187.02
ATOM   3646  CA  LEU B 117     183.144 195.174 146.930  1.00186.53
ATOM   3647  C   LEU B 117     184.268 195.715 146.046  1.00189.70
ATOM   3648  O   LEU B 117     185.393 195.211 146.102  1.00190.95
ATOM   3649  CB  LEU B 117     183.299 195.657 148.376  1.00185.75
ATOM   3650  CG  LEU B 117     182.676 196.982 148.812  1.00189.86
ATOM   3651  CD1 LEU B 117     181.164 196.968 148.663  1.00190.01
ATOM   3652  CD2 LEU B 117     183.053 197.264 150.259  1.00192.32
ATOM   3653  H   LEU B 117     184.059 193.396 147.344  1.00 99.99
ATOM   3654  N   THR B 118     183.967 196.731 145.235  1.00193.21
ATOM   3655  CA  THR B 118     184.928 197.245 144.246  1.00199.82
ATOM   3656  C   THR B 118     186.078 197.991 144.904  1.00200.03
ATOM   3657  O   THR B 118     185.961 198.450 146.036  1.00203.47
ATOM   3658  CB  THR B 118     184.272 198.191 143.222  1.00209.33
ATOM   3659  OG1 THR B 118     183.668 199.298 143.902  1.00211.90
ATOM   3660  CG2 THR B 118     183.221 197.457 142.396  1.00216.00
ATOM   3661  H   THR B 118     183.113 197.247 145.302  1.00 99.99
ATOM   3662  HG1 THR B 118     183.244 199.909 143.234  1.00 99.99
ATOM   3663  N   ASP B 119     187.174 198.128 144.164  1.00204.74
ATOM   3664  CA  ASP B 119     188.431 198.639 144.709  1.00214.33
ATOM   3665  C   ASP B 119     188.244 200.067 145.219  1.00215.07
ATOM   3666  O   ASP B 119     188.659 200.406 146.341  1.00215.85
ATOM   3667  CB  ASP B 119     189.525 198.591 143.629  1.00223.12
ATOM   3668  CG  ASP B 119     190.927 198.790 144.189  1.00231.87
ATOM   3669  OD1 ASP B 119     191.248 198.209 145.248  1.00236.49
ATOM   3670  OD2 ASP B 119     191.719 199.518 143.551  1.00233.84
ATOM   3671  H   ASP B 119     187.254 197.905 143.192  1.00 99.99
ATOM   3672  N   GLU B 120     187.606 200.871 144.374  1.00214.10
ATOM   3673  CA  GLU B 120     187.327 202.275 144.668  1.00217.76
ATOM   3674  C   GLU B 120     186.502 202.389 145.945  1.00219.45
ATOM   3675  O   GLU B 120     186.804 203.206 146.833  1.00222.80
ATOM   3676  CB  GLU B 120     186.572 202.921 143.496  1.00216.96
ATOM   3677  CG  GLU B 120     186.511 204.443 143.531  1.00221.60
ATOM   3678  CD  GLU B 120     187.846 205.097 143.222  1.00226.75
ATOM   3679  OE1 GLU B 120     188.429 204.797 142.158  1.00229.34
ATOM   3680  OE2 GLU B 120     188.309 205.921 144.039  1.00230.68
ATOM   3681  H   GLU B 120     187.259 200.610 143.473  1.00 99.99
ATOM   3682  N   GLU B 121     185.466 201.551 146.006  1.00212.52
ATOM   3683  CA  GLU B 121     184.549 201.516 147.152  1.00204.98
ATOM   3684  C   GLU B 121     185.321 201.203 148.423  1.00193.44
ATOM   3685  O   GLU B 121     185.125 201.859 149.456  1.00185.23
ATOM   3686  CB  GLU B 121     183.437 200.472 146.972  1.00207.97
ATOM   3687  CG  GLU B 121     182.209 200.969 146.228  1.00212.99
ATOM   3688  CD  GLU B 121     181.103 199.927 146.170  1.00216.98
ATOM   3689  OE1 GLU B 121     181.390 198.766 145.803  1.00218.40
ATOM   3690  OE2 GLU B 121     179.943 200.263 146.489  1.00213.79
ATOM   3691  H   GLU B 121     185.212 200.883 145.306  1.00 99.99
ATOM   3692  N   VAL B 122     186.191 200.200 148.320  1.00194.07
ATOM   3693  CA  VAL B 122     186.995 199.770 149.467  1.00197.71
ATOM   3694  C   VAL B 122     187.884 200.904 149.942  1.00201.16
ATOM   3695  O   VAL B 122     187.984 201.140 151.151  1.00205.85
ATOM   3696  CB  VAL B 122     187.792 198.470 149.224  1.00203.20
ATOM   3697  CG1 VAL B 122     188.653 198.146 150.437  1.00204.87
ATOM   3698  CG2 VAL B 122     186.840 197.308 148.981  1.00206.10
ATOM   3699  H   VAL B 122     186.452 199.793 147.445  1.00 99.99
ATOM   3700  N   ASP B 123     188.493 201.601 148.986  1.00205.52
ATOM   3701  CA  ASP B 123     189.359 202.748 149.265  1.00210.46
ATOM   3702  C   ASP B 123     188.588 203.810 150.045  1.00216.69
ATOM   3703  O   ASP B 123     189.076 204.345 151.060  1.00223.64
ATOM   3704  CB  ASP B 123     189.914 203.330 147.964  1.00 99.99
ATOM   3705  CG  ASP B 123     190.833 202.366 147.239  1.00 99.99
ATOM   3706  OD1 ASP B 123     191.861 201.969 147.828  1.00 99.99
ATOM   3707  OD2 ASP B 123     190.525 202.006 146.084  1.00 99.99
ATOM   3708  H   ASP B 123     188.427 201.422 148.004  1.00 99.99
ATOM   3709  N   GLU B 124     187.384 204.085 149.547  1.00218.26
ATOM   3710  CA  GLU B 124     186.487 205.076 150.146  1.00220.55
ATOM   3711  C   GLU B 124     186.192 204.707 151.596  1.00223.28
ATOM   3712  O   GLU B 124     186.255 205.556 152.498  1.00227.14
ATOM   3713  CB  GLU B 124     185.177 205.174 149.347  1.00221.95
ATOM   3714  CG  GLU B 124     184.238 206.308 149.748  1.00225.25
ATOM   3715  CD  GLU B 124     184.787 207.696 149.457  1.00232.27
ATOM   3716  OE1 GLU B 124     185.766 207.829 148.689  1.00234.54
ATOM   3717  OE2 GLU B 124     184.228 208.672 150.000  1.00237.34
ATOM   3718  H   GLU B 124     186.976 203.660 148.739  1.00 99.99
ATOM   3719  N   MET B 125     185.875 203.430 151.786  1.00224.55
ATOM   3720  CA  MET B 125     185.554 202.871 153.100  1.00227.03
ATOM   3721  C   MET B 125     186.717 203.085 154.057  1.00223.19
ATOM   3722  O   MET B 125     186.526 203.525 155.203  1.00220.09
ATOM   3723  CB  MET B 125     185.230 201.373 152.970  1.00232.59
ATOM   3724  CG  MET B 125     184.915 200.642 154.266  1.00234.70
ATOM   3725  SD  MET B 125     184.294 198.979 153.943  1.00234.50
ATOM   3726  CE  MET B 125     184.112 198.357 155.613  1.00242.71
ATOM   3727  H   MET B 125     185.823 202.732 151.071  1.00 99.99
ATOM   3728  N   ILE B 126     187.909 202.770 153.556  1.00223.11
ATOM   3729  CA  ILE B 126     189.148 202.895 154.330  1.00222.14
ATOM   3730  C   ILE B 126     189.335 204.342 154.772  1.00216.10
ATOM   3731  O   ILE B 126     189.655 204.609 155.943  1.00212.99
ATOM   3732  CB  ILE B 126     190.394 202.363 153.562  1.00230.56
ATOM   3733  CG1 ILE B 126     190.338 200.828 153.421  1.00234.58
ATOM   3734  CG2 ILE B 126     191.704 202.787 154.231  1.00229.15
ATOM   3735  CD1 ILE B 126     190.577 200.031 154.691  1.00234.84
ATOM   3736  H   ILE B 126     188.082 202.427 152.633  1.00 99.99
ATOM   3737  N   ARG B 127     189.121 205.250 153.822  1.00217.24
ATOM   3738  CA  ARG B 127     189.260 206.685 154.067  1.00218.44
ATOM   3739  C   ARG B 127     188.308 207.126 155.171  1.00218.46
ATOM   3740  O   ARG B 127     188.701 207.863 156.087  1.00215.37
ATOM   3741  CB  ARG B 127     189.036 207.505 152.795  1.00224.90
ATOM   3742  CG  ARG B 127     189.510 208.945 152.921  1.00229.95
ATOM   3743  CD  ARG B 127     189.689 209.595 151.561  1.00237.64
ATOM   3744  NE  ARG B 127     188.423 209.734 150.843  1.00246.63
ATOM   3745  CZ  ARG B 127     188.295 210.227 149.609  1.00257.64
ATOM   3746  NH1 ARG B 127     189.358 210.640 148.918  1.00261.59
ATOM   3747  NH2 ARG B 127     187.087 210.308 149.056  1.00259.68
ATOM   3748  H   ARG B 127     188.853 205.057 152.878  1.00 99.99
ATOM   3749  HE  ARG B 127     187.667 209.407 151.409  1.00 99.99
ATOM   3750 1HH1 ARG B 127     189.243 211.006 147.995  1.00 99.99
ATOM   3751 2HH1 ARG B 127     190.271 210.583 149.323  1.00 99.99
ATOM   3752 1HH2 ARG B 127     186.984 210.676 148.132  1.00 99.99
ATOM   3753 2HH2 ARG B 127     186.283 210.001 149.565  1.00 99.99
ATOM   3754  N   GLU B 128     187.071 206.646 155.070  1.00222.97
ATOM   3755  CA  GLU B 128     186.017 206.962 156.030  1.00222.45
ATOM   3756  C   GLU B 128     186.433 206.510 157.422  1.00221.60
ATOM   3757  O   GLU B 128     186.302 207.265 158.409  1.00215.50
ATOM   3758  CB  GLU B 128     184.700 206.304 155.616  1.00 99.99
ATOM   3759  CG  GLU B 128     183.527 206.639 156.522  1.00 99.99
ATOM   3760  CD  GLU B 128     183.158 208.109 156.479  1.00 99.99
ATOM   3761  OE1 GLU B 128     183.687 208.828 155.606  1.00 99.99
ATOM   3762  OE2 GLU B 128     182.338 208.541 157.317  1.00 99.99
ATOM   3763  H   GLU B 128     186.740 206.037 154.349  1.00 99.99
ATOM   3764  N   ALA B 129     186.958 205.287 157.479  1.00222.69
ATOM   3765  CA  ALA B 129     187.272 204.642 158.759  1.00221.21
ATOM   3766  C   ALA B 129     188.537 205.191 159.436  1.00225.98
ATOM   3767  O   ALA B 129     188.480 205.757 160.546  1.00229.82
ATOM   3768  CB  ALA B 129     187.356 203.131 158.582  1.00219.20
ATOM   3769  H   ALA B 129     187.257 204.784 156.668  1.00 99.99
ATOM   3770  N   ASP B 130     189.669 205.029 158.752  1.00231.20
ATOM   3771  CA  ASP B 130     190.972 205.439 159.274  1.00231.78
ATOM   3772  C   ASP B 130     191.187 206.938 159.078  1.00236.47
ATOM   3773  O   ASP B 130     191.690 207.378 158.039  1.00236.25
ATOM   3774  CB  ASP B 130     192.093 204.648 158.598  1.00 99.99
ATOM   3775  CG  ASP B 130     192.155 204.889 157.103  1.00 99.99
ATOM   3776  OD1 ASP B 130     191.786 205.997 156.661  1.00 99.99
ATOM   3777  OD2 ASP B 130     192.575 203.967 156.369  1.00 99.99
ATOM   3778  H   ASP B 130     189.747 204.624 157.841  1.00 99.99
ATOM   3779  N   ILE B 131     190.786 207.711 160.084  1.00241.03
ATOM   3780  CA  ILE B 131     191.073 209.147 160.142  1.00240.33
ATOM   3781  C   ILE B 131     192.570 209.299 160.430  1.00243.09
ATOM   3782  O   ILE B 131     193.269 210.045 159.740  1.00247.49
ATOM   3783  CB  ILE B 131     190.223 209.863 161.225  1.00237.12
ATOM   3784  CG1 ILE B 131     188.722 209.735 160.914  1.00228.77
ATOM   3785  CG2 ILE B 131     190.596 211.343 161.335  1.00237.28
ATOM   3786  CD1 ILE B 131     187.824 209.900 162.123  1.00224.57
ATOM   3787  H   ILE B 131     190.264 207.407 160.881  1.00 99.99
ATOM   3788  N   ASP B 132     193.046 208.578 161.447  1.00236.74
ATOM   3789  CA  ASP B 132     194.476 208.487 161.755  1.00227.30
ATOM   3790  C   ASP B 132     195.218 207.663 160.702  1.00227.26
ATOM   3791  O   ASP B 132     194.619 206.838 160.004  1.00225.29
ATOM   3792  CB  ASP B 132     194.688 207.879 163.143  1.00 99.99
ATOM   3793  CG  ASP B 132     196.126 207.984 163.612  1.00 99.99
ATOM   3794  OD1 ASP B 132     197.033 207.975 162.753  1.00 99.99
ATOM   3795  OD2 ASP B 132     196.346 208.074 164.836  1.00 99.99
ATOM   3796  H   ASP B 132     192.497 208.040 162.087  1.00 99.99
ATOM   3797  N   GLY B 133     196.526 207.890 160.604  1.00229.02
ATOM   3798  CA  GLY B 133     197.383 207.192 159.641  1.00228.50
ATOM   3799  C   GLY B 133     197.681 205.728 159.944  1.00228.77
ATOM   3800  O   GLY B 133     198.143 205.001 159.061  1.00225.04
ATOM   3801  H   GLY B 133     197.048 208.539 161.158  1.00 99.99
ATOM   3802  N   ASP B 134     197.433 205.295 161.184  1.00229.02
ATOM   3803  CA  ASP B 134     197.658 203.904 161.592  1.00222.38
ATOM   3804  C   ASP B 134     196.636 202.956 160.962  1.00217.79
ATOM   3805  O   ASP B 134     195.442 203.265 160.909  1.00215.69
ATOM   3806  CB  ASP B 134     197.611 203.778 163.116  1.00 99.99
ATOM   3807  CG  ASP B 134     197.910 202.371 163.594  1.00 99.99
ATOM   3808  OD1 ASP B 134     198.154 201.493 162.740  1.00 99.99
ATOM   3809  OD2 ASP B 134     197.902 202.147 164.822  1.00 99.99
ATOM   3810  H   ASP B 134     197.081 205.851 161.937  1.00 99.99
ATOM   3811  N   GLY B 135     197.117 201.807 160.490  1.00213.88
ATOM   3812  CA  GLY B 135     196.268 200.789 159.871  1.00211.85
ATOM   3813  C   GLY B 135     195.342 200.059 160.833  1.00208.62
ATOM   3814  O   GLY B 135     194.292 199.562 160.421  1.00203.03
ATOM   3815  H   GLY B 135     198.077 201.526 160.507  1.00 99.99
ATOM   3816  N   GLN B 136     195.732 199.977 162.106  1.00209.56
ATOM   3817  CA  GLN B 136     194.879 199.390 163.141  1.00213.94
ATOM   3818  C   GLN B 136     193.626 200.255 163.338  1.00220.31
ATOM   3819  O   GLN B 136     193.625 201.194 164.141  1.00220.13
ATOM   3820  CB  GLN B 136     195.651 199.245 164.454  1.00 99.99
ATOM   3821  CG  GLN B 136     194.862 198.577 165.567  1.00 99.99
ATOM   3822  CD  GLN B 136     194.523 197.132 165.255  1.00 99.99
ATOM   3823  OE1 GLN B 136     193.407 196.822 164.840  1.00 99.99
ATOM   3824  NE2 GLN B 136     195.490 196.244 165.452  1.00 99.99
ATOM   3825  H   GLN B 136     196.601 200.347 162.434  1.00 99.99
ATOM   3826 1HE2 GLN B 136     195.326 195.276 165.264  1.00 99.99
ATOM   3827 2HE2 GLN B 136     196.383 196.543 165.789  1.00 99.99
ATOM   3828  N   VAL B 137     192.572 199.928 162.584  1.00217.20
ATOM   3829  CA  VAL B 137     191.336 200.729 162.548  1.00209.06
ATOM   3830  C   VAL B 137     190.330 200.309 163.630  1.00206.49
ATOM   3831  O   VAL B 137     190.108 199.117 163.859  1.00199.93
ATOM   3832  CB  VAL B 137     190.670 200.708 161.143  1.00202.10
ATOM   3833  CG1 VAL B 137     190.032 199.364 160.806  1.00197.43
ATOM   3834  CG2 VAL B 137     189.638 201.818 161.019  1.00200.95
ATOM   3835  H   VAL B 137     192.511 199.131 161.983  1.00 99.99
ATOM   3836  N   ASN B 138     189.722 201.307 164.273  1.00207.65
ATOM   3837  CA  ASN B 138     188.744 201.096 165.344  1.00205.64
ATOM   3838  C   ASN B 138     187.377 200.801 164.728  1.00200.22
ATOM   3839  O   ASN B 138     186.698 201.719 164.259  1.00203.01
ATOM   3840  CB  ASN B 138     188.686 202.341 166.244  1.00203.19
ATOM   3841  CG  ASN B 138     187.815 202.153 167.477  1.00203.08
ATOM   3842  OD1 ASN B 138     187.105 201.155 167.623  1.00202.62
ATOM   3843  ND2 ASN B 138     187.866 203.127 168.377  1.00206.20
ATOM   3844  H   ASN B 138     189.864 202.281 164.098  1.00 99.99
ATOM   3845 1HD2 ASN B 138     187.318 203.066 169.211  1.00 99.99
ATOM   3846 2HD2 ASN B 138     188.453 203.922 168.221  1.00 99.99
ATOM   3847  N   TYR B 139     186.973 199.529 164.738  1.00193.33
ATOM   3848  CA  TYR B 139     185.732 199.125 164.091  1.00188.98
ATOM   3849  C   TYR B 139     184.526 199.575 164.878  1.00185.03
ATOM   3850  O   TYR B 139     183.523 199.919 164.257  1.00195.90
ATOM   3851  CB  TYR B 139     185.672 197.618 163.760  1.00188.76
ATOM   3852  CG  TYR B 139     185.678 196.647 164.924  1.00189.87
ATOM   3853  CD1 TYR B 139     184.549 196.467 165.729  1.00193.36
ATOM   3854  CD2 TYR B 139     186.801 195.863 165.189  1.00197.81
ATOM   3855  CE1 TYR B 139     184.555 195.567 166.785  1.00199.67
ATOM   3856  CE2 TYR B 139     186.813 194.955 166.236  1.00200.26
ATOM   3857  CZ  TYR B 139     185.690 194.811 167.032  1.00201.07
ATOM   3858  OH  TYR B 139     185.708 193.918 168.074  1.00201.27
ATOM   3859  H   TYR B 139     187.404 198.825 165.303  1.00 99.99
ATOM   3860  HD1 TYR B 139     183.713 197.098 165.426  1.00 99.99
ATOM   3861  HD2 TYR B 139     187.619 196.056 164.495  1.00 99.99
ATOM   3862  HE1 TYR B 139     183.723 195.548 167.489  1.00 99.99
ATOM   3863  HE2 TYR B 139     187.734 194.432 166.493  1.00 99.99
ATOM   3864  HH  TYR B 139     186.597 193.462 168.107  1.00 99.99
ATOM   3865  N   GLU B 140     184.627 199.570 166.209  1.00176.51
ATOM   3866  CA  GLU B 140     183.535 199.983 167.081  1.00175.86
ATOM   3867  C   GLU B 140     183.116 201.418 166.769  1.00181.87
ATOM   3868  O   GLU B 140     181.917 201.722 166.635  1.00185.16
ATOM   3869  CB  GLU B 140     183.943 199.851 168.550  1.00 99.99
ATOM   3870  CG  GLU B 140     185.118 200.729 168.949  1.00 99.99
ATOM   3871  CD  GLU B 140     185.492 200.572 170.409  1.00 99.99
ATOM   3872  OE1 GLU B 140     184.643 200.099 171.193  1.00 99.99
ATOM   3873  OE2 GLU B 140     186.635 200.923 170.771  1.00 99.99
ATOM   3874  H   GLU B 140     185.433 199.293 166.732  1.00 99.99
ATOM   3875  N   GLU B 141     184.129 202.270 166.646  1.00186.81
ATOM   3876  CA  GLU B 141     183.934 203.691 166.343  1.00196.71
ATOM   3877  C   GLU B 141     183.191 203.848 165.020  1.00200.73
ATOM   3878  O   GLU B 141     182.240 204.632 164.914  1.00202.17
ATOM   3879  CB  GLU B 141     185.284 204.418 166.284  1.00198.54
ATOM   3880  CG  GLU B 141     185.189 205.933 166.128  1.00202.09
ATOM   3881  CD  GLU B 141     186.541 206.633 166.157  1.00203.53
ATOM   3882  OE1 GLU B 141     187.588 205.949 166.186  1.00206.19
ATOM   3883  OE2 GLU B 141     186.558 207.882 166.146  1.00201.97
ATOM   3884  H   GLU B 141     185.098 202.042 166.743  1.00 99.99
ATOM   3885  N   PHE B 142     183.645 203.085 164.035  1.00203.65
ATOM   3886  CA  PHE B 142     183.075 203.081 162.688  1.00207.06
ATOM   3887  C   PHE B 142     181.589 202.719 162.756  1.00202.48
ATOM   3888  O   PHE B 142     180.735 203.384 162.139  1.00206.50
ATOM   3889  CB  PHE B 142     183.850 202.066 161.832  1.00215.11
ATOM   3890  CG  PHE B 142     183.568 202.146 160.365  1.00223.52
ATOM   3891  CD1 PHE B 142     183.965 203.257 159.631  1.00229.45
ATOM   3892  CD2 PHE B 142     182.948 201.088 159.702  1.00229.11
ATOM   3893  CE1 PHE B 142     183.721 203.329 158.268  1.00240.88
ATOM   3894  CE2 PHE B 142     182.702 201.153 158.340  1.00237.08
ATOM   3895  CZ  PHE B 142     183.089 202.275 157.621  1.00244.32
ATOM   3896  H   PHE B 142     184.409 202.444 164.105  1.00 99.99
ATOM   3897  HD1 PHE B 142     184.462 204.012 160.240  1.00 99.99
ATOM   3898  HD2 PHE B 142     182.701 200.258 160.365  1.00 99.99
ATOM   3899  HE1 PHE B 142     183.973 204.235 157.716  1.00 99.99
ATOM   3900  HE2 PHE B 142     182.142 200.357 157.849  1.00 99.99
ATOM   3901  HZ  PHE B 142     182.857 202.348 156.558  1.00 99.99
ATOM   3902  N   VAL B 143     181.315 201.664 163.520  1.00198.50
ATOM   3903  CA  VAL B 143     179.954 201.160 163.698  1.00198.50
ATOM   3904  C   VAL B 143     179.070 202.246 164.304  1.00203.57
ATOM   3905  O   VAL B 143     177.942 202.469 163.843  1.00206.71
ATOM   3906  CB  VAL B 143     179.892 199.842 164.509  1.00201.14
ATOM   3907  CG1 VAL B 143     178.460 199.503 164.918  1.00202.46
ATOM   3908  CG2 VAL B 143     180.466 198.700 163.683  1.00201.65
ATOM   3909  H   VAL B 143     181.982 201.125 164.033  1.00 99.99
ATOM   3910  N   GLN B 144     179.610 202.908 165.323  1.00208.84
ATOM   3911  CA  GLN B 144     178.912 203.988 166.021  1.00215.96
ATOM   3912  C   GLN B 144     178.555 205.100 165.045  1.00218.72
ATOM   3913  O   GLN B 144     177.426 205.604 165.045  1.00218.68
ATOM   3914  CB  GLN B 144     179.745 204.537 167.184  1.00218.48
ATOM   3915  CG  GLN B 144     178.961 205.448 168.119  1.00222.39
ATOM   3916  CD  GLN B 144     179.677 205.718 169.432  1.00226.99
ATOM   3917  OE1 GLN B 144     180.898 205.585 169.530  1.00230.99
ATOM   3918  NE2 GLN B 144     178.915 206.105 170.453  1.00230.05
ATOM   3919  H   GLN B 144     180.518 202.745 165.708  1.00 99.99
ATOM   3920 1HE2 GLN B 144     179.330 206.297 171.342  1.00 99.99
ATOM   3921 2HE2 GLN B 144     177.927 206.203 170.331  1.00 99.99
ATOM   3922  N   MET B 145     179.538 205.456 164.221  1.00223.85
ATOM   3923  CA  MET B 145     179.387 206.502 163.208  1.00226.43
ATOM   3924  C   MET B 145     178.250 206.145 162.257  1.00228.26
ATOM   3925  O   MET B 145     177.394 206.989 161.945  1.00232.57
ATOM   3926  CB  MET B 145     180.691 206.693 162.426  1.00227.56
ATOM   3927  CG  MET B 145     180.695 207.860 161.449  1.00229.70
ATOM   3928  SD  MET B 145     182.116 207.801 160.340  1.00244.32
ATOM   3929  CE  MET B 145     181.659 206.465 159.236  1.00242.13
ATOM   3930  H   MET B 145     180.456 205.060 164.205  1.00 99.99
ATOM   3931  N   MET B 146     178.265 204.887 161.819  1.00228.76
ATOM   3932  CA  MET B 146     177.248 204.366 160.905  1.00227.52
ATOM   3933  C   MET B 146     175.855 204.489 161.528  1.00222.69
ATOM   3934  O   MET B 146     174.905 204.939 160.888  1.00220.97
ATOM   3935  CB  MET B 146     177.526 202.919 160.469  1.00233.60
ATOM   3936  CG  MET B 146     178.556 202.789 159.354  1.00238.11
ATOM   3937  SD  MET B 146     178.422 201.244 158.428  1.00245.28
ATOM   3938  CE  MET B 146     178.775 200.029 159.697  1.00244.30
ATOM   3939  H   MET B 146     178.944 204.192 162.057  1.00 99.99
ATOM   3940  OXT MET B 146     175.704 204.125 162.692  1.00 99.99
TER    3941      MET B 146                                        
HETATM 3942 CA   CA  B 201     153.140 193.667 139.909  1.00208.75
HETATM 3943 CA   CA  B 202     153.034 189.475 151.291  0.83189.30
HETATM 3944 CA   CA  B 203     193.300 204.363 162.478  1.00181.91
ATOM   3945  N   THR A  94     134.432 204.509 170.500  1.00254.93
ATOM   3946  CA  THR A  94     135.714 204.815 171.219  1.00250.86
ATOM   3947  C   THR A  94     136.398 203.535 171.729  1.00254.14
ATOM   3948  O   THR A  94     135.723 202.565 172.087  1.00255.59
ATOM   3949  CB  THR A  94     135.502 205.829 172.375  1.00243.25
ATOM   3950  OG1 THR A  94     136.769 206.207 172.928  1.00239.83
ATOM   3951  CG2 THR A  94     134.599 205.263 173.488  1.00239.84
ATOM   3952 1H   THR A  94     134.278 203.521 170.497  1.00 99.99
ATOM   3953  HG1 THR A  94     136.627 206.860 173.672  1.00 99.99
ATOM   3954 2H   THR A  94     133.614 204.924 170.899  1.00 99.99
ATOM   3955 3H   THR A  94     134.401 204.806 169.546  1.00 99.99
ATOM   3956  N   ASN A  95     137.732 203.554 171.768  1.00249.19
ATOM   3957  CA  ASN A  95     138.543 202.388 172.159  1.00241.71
ATOM   3958  C   ASN A  95     138.898 202.345 173.653  1.00238.89
ATOM   3959  O   ASN A  95     139.768 201.567 174.050  1.00240.18
ATOM   3960  CB  ASN A  95     139.849 202.364 171.344  1.00242.03
ATOM   3961  CG  ASN A  95     139.614 202.304 169.844  1.00247.91
ATOM   3962  OD1 ASN A  95     138.575 201.832 169.380  1.00255.69
ATOM   3963  ND2 ASN A  95     140.592 202.774 169.074  1.00246.03
ATOM   3964  H   ASN A  95     138.308 204.339 171.542  1.00 99.99
ATOM   3965 1HD2 ASN A  95     140.495 202.761 168.079  1.00 99.99
ATOM   3966 2HD2 ASN A  95     141.424 203.140 169.490  1.00 99.99
ATOM   3967  N   ILE A  96     138.221 203.145 174.482  1.00238.88
ATOM   3968  CA  ILE A  96     138.641 203.355 175.866  1.00239.00
ATOM   3969  C   ILE A  96     138.409 202.106 176.699  1.00227.24
ATOM   3970  O   ILE A  96     139.267 201.749 177.510  1.00228.86
ATOM   3971  CB  ILE A  96     137.975 204.614 176.505  1.00245.94
ATOM   3972  CG1 ILE A  96     138.742 205.071 177.759  1.00254.17
ATOM   3973  CG2 ILE A  96     136.492 204.400 176.822  1.00239.12
ATOM   3974  CD1 ILE A  96     140.047 205.793 177.473  1.00252.36
ATOM   3975  H   ILE A  96     137.362 203.591 174.229  1.00 99.99
ATOM   3976  N   GLN A  97     137.265 201.463 176.477  1.00215.82
ATOM   3977  CA  GLN A  97     136.881 200.255 177.194  1.00211.62
ATOM   3978  C   GLN A  97     137.934 199.166 176.997  1.00205.55
ATOM   3979  O   GLN A  97     138.378 198.510 177.959  1.00204.94
ATOM   3980  CB  GLN A  97     135.517 199.764 176.691  1.00214.73
ATOM   3981  CG  GLN A  97     134.902 198.633 177.500  1.00220.65
ATOM   3982  CD  GLN A  97     133.523 198.232 177.000  1.00224.23
ATOM   3983  OE1 GLN A  97     133.210 198.377 175.816  1.00226.21
ATOM   3984  NE2 GLN A  97     132.690 197.717 177.901  1.00227.40
ATOM   3985  H   GLN A  97     136.566 201.732 175.814  1.00 99.99
ATOM   3986 1HE2 GLN A  97     131.770 197.436 177.628  1.00 99.99
ATOM   3987 2HE2 GLN A  97     132.984 197.611 178.851  1.00 99.99
ATOM   3988  N   GLY A  98     138.317 199.001 175.734  1.00202.95
ATOM   3989  CA  GLY A  98     139.318 198.009 175.336  1.00200.43
ATOM   3990  C   GLY A  98     140.627 198.264 176.053  1.00193.74
ATOM   3991  O   GLY A  98     141.250 197.331 176.583  1.00188.87
ATOM   3992  H   GLY A  98     137.976 199.517 174.949  1.00 99.99
ATOM   3993  N   ARG A  99     141.020 199.536 176.063  1.00194.11
ATOM   3994  CA  ARG A  99     142.259 199.973 176.714  1.00203.70
ATOM   3995  C   ARG A  99     142.232 199.612 178.190  1.00201.89
ATOM   3996  O   ARG A  99     143.215 199.081 178.726  1.00206.47
ATOM   3997  CB  ARG A  99     142.503 201.477 176.522  1.00215.82
ATOM   3998  CG  ARG A  99     142.981 201.853 175.127  1.00220.55
ATOM   3999  CD  ARG A  99     143.268 203.343 175.004  1.00220.25
ATOM   4000  NE  ARG A  99     144.408 203.754 175.826  1.00221.13
ATOM   4001  CZ  ARG A  99     145.694 203.514 175.548  1.00220.98
ATOM   4002  NH1 ARG A  99     146.061 202.848 174.450  1.00220.03
ATOM   4003  NH2 ARG A  99     146.635 203.945 176.386  1.00222.88
ATOM   4004  H   ARG A  99     140.532 200.301 175.644  1.00 99.99
ATOM   4005  HE  ARG A  99     144.083 204.245 176.634  1.00 99.99
ATOM   4006 1HH1 ARG A  99     147.030 202.682 174.266  1.00 99.99
ATOM   4007 2HH1 ARG A  99     145.367 202.515 173.812  1.00 99.99
ATOM   4008 1HH2 ARG A  99     147.599 203.771 176.187  1.00 99.99
ATOM   4009 2HH2 ARG A  99     146.377 204.443 177.214  1.00 99.99
ATOM   4010  N   VAL A 100     141.095 199.902 178.816  1.00199.57
ATOM   4011  CA  VAL A 100     140.882 199.628 180.240  1.00200.57
ATOM   4012  C   VAL A 100     141.056 198.140 180.514  1.00197.82
ATOM   4013  O   VAL A 100     141.742 197.746 181.477  1.00202.74
ATOM   4014  CB  VAL A 100     139.501 200.129 180.747  1.00201.36
ATOM   4015  CG1 VAL A 100     139.153 199.554 182.118  1.00199.71
ATOM   4016  CG2 VAL A 100     139.492 201.648 180.822  1.00205.31
ATOM   4017  H   VAL A 100     140.291 200.324 178.398  1.00 99.99
ATOM   4018  N   TYR A 101     140.433 197.339 179.649  1.00192.68
ATOM   4019  CA  TYR A 101     140.487 195.879 179.749  1.00192.60
ATOM   4020  C   TYR A 101     141.931 195.401 179.690  1.00188.60
ATOM   4021  O   TYR A 101     142.357 194.562 180.494  1.00195.62
ATOM   4022  CB  TYR A 101     139.690 195.194 178.632  1.00198.25
ATOM   4023  CG  TYR A 101     139.565 193.693 178.814  1.00196.86
ATOM   4024  CD1 TYR A 101     138.540 193.148 179.588  1.00196.41
ATOM   4025  CD2 TYR A 101     140.476 192.816 178.219  1.00193.88
ATOM   4026  CE1 TYR A 101     138.422 191.777 179.762  1.00196.77
ATOM   4027  CE2 TYR A 101     140.368 191.444 178.389  1.00192.33
ATOM   4028  CZ  TYR A 101     139.339 190.929 179.160  1.00196.87
ATOM   4029  OH  TYR A 101     139.223 189.570 179.331  1.00202.75
ATOM   4030  H   TYR A 101     139.883 197.637 178.869  1.00 99.99
ATOM   4031  HD1 TYR A 101     137.885 193.909 180.011  1.00 99.99
ATOM   4032  HD2 TYR A 101     141.238 193.335 177.637  1.00 99.99
ATOM   4033  HE1 TYR A 101     137.688 191.378 180.462  1.00 99.99
ATOM   4034  HE2 TYR A 101     141.153 190.785 178.018  1.00 99.99
ATOM   4035  HH  TYR A 101     139.958 189.107 178.835  1.00 99.99
ATOM   4036  N   ASN A 102     142.657 195.957 178.724  1.00183.78
ATOM   4037  CA  ASN A 102     144.062 195.615 178.506  1.00189.58
ATOM   4038  C   ASN A 102     144.880 195.921 179.753  1.00197.14
ATOM   4039  O   ASN A 102     145.698 195.101 180.187  1.00199.58
ATOM   4040  CB  ASN A 102     144.624 196.309 177.264  1.00190.22
ATOM   4041  CG  ASN A 102     144.042 195.756 175.975  1.00190.22
ATOM   4042  OD1 ASN A 102     143.044 195.034 175.987  1.00185.57
ATOM   4043  ND2 ASN A 102     144.665 196.093 174.852  1.00195.28
ATOM   4044  H   ASN A 102     142.334 196.641 178.070  1.00 99.99
ATOM   4045 1HD2 ASN A 102     144.327 195.758 173.973  1.00 99.99
ATOM   4046 2HD2 ASN A 102     145.473 196.682 174.886  1.00 99.99
ATOM   4047  N   PHE A 103     144.622 197.096 180.320  1.00202.40
ATOM   4048  CA  PHE A 103     145.309 197.568 181.518  1.00202.44
ATOM   4049  C   PHE A 103     145.073 196.596 182.661  1.00192.71
ATOM   4050  O   PHE A 103     146.024 196.210 183.377  1.00191.33
ATOM   4051  CB  PHE A 103     144.838 198.973 181.907  1.00212.00
ATOM   4052  CG  PHE A 103     145.692 199.631 182.950  1.00214.22
ATOM   4053  CD1 PHE A 103     146.925 200.173 182.609  1.00214.30
ATOM   4054  CD2 PHE A 103     145.264 199.714 184.272  1.00217.90
ATOM   4055  CE1 PHE A 103     147.719 200.785 183.566  1.00218.13
ATOM   4056  CE2 PHE A 103     146.054 200.324 185.235  1.00219.25
ATOM   4057  CZ  PHE A 103     147.284 200.860 184.881  1.00220.93
ATOM   4058  H   PHE A 103     143.950 197.763 179.997  1.00 99.99
ATOM   4059  HD1 PHE A 103     147.162 200.056 181.552  1.00 99.99
ATOM   4060  HD2 PHE A 103     144.285 199.261 184.431  1.00 99.99
ATOM   4061  HE1 PHE A 103     148.706 201.160 183.296  1.00 99.99
ATOM   4062  HE2 PHE A 103     145.743 200.317 186.280  1.00 99.99
ATOM   4063  HZ  PHE A 103     147.929 201.295 185.644  1.00 99.99
ATOM   4064  N   LEU A 104     143.810 196.191 182.807  1.00193.37
ATOM   4065  CA  LEU A 104     143.419 195.359 183.956  1.00198.45
ATOM   4066  C   LEU A 104     143.843 193.890 183.815  1.00197.08
ATOM   4067  O   LEU A 104     144.633 193.359 184.617  1.00196.26
ATOM   4068  CB  LEU A 104     141.920 195.454 184.264  1.00206.85
ATOM   4069  CG  LEU A 104     141.389 196.739 184.916  1.00211.77
ATOM   4070  CD1 LEU A 104     139.933 196.525 185.303  1.00215.74
ATOM   4071  CD2 LEU A 104     142.197 197.185 186.132  1.00211.36
ATOM   4072  H   LEU A 104     143.133 196.242 182.073  1.00 99.99
ATOM   4073  N   GLU A 105     143.295 193.260 182.777  1.00202.13
ATOM   4074  CA  GLU A 105     143.552 191.866 182.434  1.00210.54
ATOM   4075  C   GLU A 105     144.378 191.808 181.150  1.00209.86
ATOM   4076  O   GLU A 105     144.265 192.683 180.297  1.00212.87
ATOM   4077  CB  GLU A 105     142.223 191.130 182.250  1.00222.34
ATOM   4078  CG  GLU A 105     142.345 189.614 182.144  1.00233.87
ATOM   4079  CD  GLU A 105     141.003 188.895 182.100  1.00238.88
ATOM   4080  OE1 GLU A 105     139.945 189.558 182.178  1.00242.64
ATOM   4081  OE2 GLU A 105     141.007 187.650 181.987  1.00235.83
ATOM   4082  H   GLU A 105     142.655 193.671 182.128  1.00 99.99
ATOM   4083  N   ARG A 106     145.183 190.756 181.014  1.00211.69
ATOM   4084  CA  ARG A 106     146.194 190.622 179.943  1.00211.73
ATOM   4085  C   ARG A 106     146.990 191.916 179.631  1.00198.86
ATOM   4086  O   ARG A 106     146.897 192.460 178.526  1.00186.51
ATOM   4087  CB  ARG A 106     145.591 189.985 178.668  1.00218.53
ATOM   4088  CG  ARG A 106     144.386 190.678 178.037  1.00217.97
ATOM   4089  CD  ARG A 106     143.968 190.002 176.734  1.00213.30
ATOM   4090  NE  ARG A 106     143.376 190.943 175.783  1.00209.61
ATOM   4091  CZ  ARG A 106     144.051 191.853 175.074  1.00207.69
ATOM   4092  NH1 ARG A 106     145.373 191.991 175.196  1.00206.30
ATOM   4093  NH2 ARG A 106     143.394 192.650 174.237  1.00210.06
ATOM   4094  H   ARG A 106     145.191 189.955 181.612  1.00 99.99
ATOM   4095  HE  ARG A 106     142.386 190.806 175.739  1.00 99.99
ATOM   4096 1HH1 ARG A 106     145.856 192.679 174.655  1.00 99.99
ATOM   4097 2HH1 ARG A 106     145.880 191.406 175.829  1.00 99.99
ATOM   4098 1HH2 ARG A 106     143.892 193.333 173.703  1.00 99.99
ATOM   4099 2HH2 ARG A 106     142.402 192.566 174.141  1.00 99.99
ATOM   4100  N   PRO A 107     147.772 192.409 180.616  1.00197.76
ATOM   4101  CA  PRO A 107     148.598 193.590 180.407  1.00203.24
ATOM   4102  C   PRO A 107     150.044 193.248 180.045  1.00209.82
ATOM   4103  O   PRO A 107     150.662 192.401 180.694  1.00212.97
ATOM   4104  CB  PRO A 107     148.557 194.268 181.774  1.00206.06
ATOM   4105  CG  PRO A 107     148.442 193.136 182.745  1.00205.08
ATOM   4106  CD  PRO A 107     147.879 191.944 182.013  1.00199.97
ATOM   4107  N   THR A 108     150.559 193.897 179.003  1.00219.15
ATOM   4108  CA  THR A 108     152.000 193.929 178.722  1.00227.23
ATOM   4109  C   THR A 108     152.554 195.349 178.881  1.00222.06
ATOM   4110  O   THR A 108     153.708 195.607 178.530  1.00223.02
ATOM   4111  CB  THR A 108     152.337 193.375 177.313  1.00239.24
ATOM   4112  OG1 THR A 108     153.757 193.219 177.184  1.00242.78
ATOM   4113  CG2 THR A 108     151.820 194.287 176.181  1.00241.15
ATOM   4114  H   THR A 108     150.039 194.414 178.323  1.00 99.99
ATOM   4115  HG1 THR A 108     153.972 192.862 176.275  1.00 99.99
ATOM   4116  N   GLY A 109     151.738 196.257 179.418  1.00224.03
ATOM   4117  CA  GLY A 109     152.122 197.651 179.574  1.00232.43
ATOM   4118  C   GLY A 109     153.106 197.843 180.710  1.00234.06
ATOM   4119  O   GLY A 109     153.184 197.019 181.625  1.00237.69
ATOM   4120  H   GLY A 109     150.813 196.085 179.757  1.00 99.99
ATOM   4121  N   TRP A 110     153.855 198.939 180.639  1.00230.11
ATOM   4122  CA  TRP A 110     154.852 199.275 181.661  1.00225.21
ATOM   4123  C   TRP A 110     154.119 199.755 182.921  1.00222.56
ATOM   4124  O   TRP A 110     154.348 199.256 184.045  1.00221.48
ATOM   4125  CB  TRP A 110     155.803 200.350 181.103  1.00225.17
ATOM   4126  CG  TRP A 110     156.717 200.997 182.095  1.00230.88
ATOM   4127  CD1 TRP A 110     157.812 200.441 182.691  1.00234.19
ATOM   4128  CD2 TRP A 110     156.629 202.341 182.586  1.00231.44
ATOM   4129  NE1 TRP A 110     158.405 201.352 183.537  1.00235.89
ATOM   4130  CE2 TRP A 110     157.700 202.527 183.491  1.00233.70
ATOM   4131  CE3 TRP A 110     155.744 203.405 182.356  1.00223.59
ATOM   4132  CZ2 TRP A 110     157.911 203.738 184.169  1.00226.48
ATOM   4133  CZ3 TRP A 110     155.953 204.611 183.029  1.00222.53
ATOM   4134  CH2 TRP A 110     157.030 204.765 183.925  1.00223.94
ATOM   4135  H   TRP A 110     153.821 199.624 179.912  1.00 99.99
ATOM   4136  HD1 TRP A 110     158.086 199.412 182.456  1.00 99.99
ATOM   4137  HE1 TRP A 110     159.219 201.097 184.059  1.00 99.99
ATOM   4138  HE3 TRP A 110     154.804 203.229 181.832  1.00 99.99
ATOM   4139  HZ2 TRP A 110     158.546 203.763 185.055  1.00 99.99
ATOM   4140  HZ3 TRP A 110     155.210 205.368 182.777  1.00 99.99
ATOM   4141  HH2 TRP A 110     157.271 205.664 184.492  1.00 99.99
ATOM   4142  N   LYS A 111     153.244 200.729 182.693  1.00222.14
ATOM   4143  CA  LYS A 111     152.453 201.343 183.762  1.00228.12
ATOM   4144  C   LYS A 111     151.608 200.286 184.462  1.00235.43
ATOM   4145  O   LYS A 111     151.552 200.231 185.700  1.00241.46
ATOM   4146  CB  LYS A 111     151.549 202.452 183.212  1.00230.23
ATOM   4147  CG  LYS A 111     152.295 203.645 182.636  1.00230.76
ATOM   4148  CD  LYS A 111     151.343 204.742 182.187  1.00233.38
ATOM   4149  CE  LYS A 111     152.092 205.916 181.573  1.00233.53
ATOM   4150  NZ  LYS A 111     152.659 205.613 180.228  1.00231.78
ATOM   4151  H   LYS A 111     153.039 201.133 181.801  1.00 99.99
ATOM   4152  HZ1 LYS A 111     153.137 206.419 179.878  1.00 99.99
ATOM   4153  HZ2 LYS A 111     153.302 204.850 180.301  1.00 99.99
ATOM   4154  HZ3 LYS A 111     151.919 205.367 179.602  1.00 99.99
ATOM   4155  N   CYS A 112     150.967 199.456 183.641  1.00236.45
ATOM   4156  CA  CYS A 112     150.105 198.374 184.123  1.00238.56
ATOM   4157  C   CYS A 112     150.900 197.431 185.013  1.00245.57
ATOM   4158  O   CYS A 112     150.441 197.049 186.107  1.00251.12
ATOM   4159  CB  CYS A 112     149.487 197.616 182.946  1.00 99.99
ATOM   4160  SG  CYS A 112     148.324 196.297 183.426  1.00 99.99
ATOM   4161  H   CYS A 112     151.004 199.481 182.642  1.00 99.99
ATOM   4162  HG  CYS A 112     148.439 196.481 184.738  1.00 99.99
ATOM   4163  N   PHE A 113     152.091 197.077 184.523  1.00243.08
ATOM   4164  CA  PHE A 113     153.002 196.178 185.240  1.00239.98
ATOM   4165  C   PHE A 113     153.339 196.753 186.603  1.00225.27
ATOM   4166  O   PHE A 113     153.300 196.040 187.617  1.00225.02
ATOM   4167  CB  PHE A 113     154.297 195.912 184.449  1.00247.51
ATOM   4168  CG  PHE A 113     155.409 195.316 185.282  1.00255.88
ATOM   4169  CD1 PHE A 113     155.423 193.954 185.576  1.00259.95
ATOM   4170  CD2 PHE A 113     156.437 196.118 185.783  1.00255.36
ATOM   4171  CE1 PHE A 113     156.441 193.404 186.347  1.00259.74
ATOM   4172  CE2 PHE A 113     157.454 195.572 186.556  1.00254.07
ATOM   4173  CZ  PHE A 113     157.457 194.213 186.837  1.00255.61
ATOM   4174  H   PHE A 113     152.475 197.375 183.649  1.00 99.99
ATOM   4175  HD1 PHE A 113     154.578 193.418 185.144  1.00 99.99
ATOM   4176  HD2 PHE A 113     156.333 197.165 185.499  1.00 99.99
ATOM   4177  HE1 PHE A 113     156.335 192.330 186.499  1.00 99.99
ATOM   4178  HE2 PHE A 113     158.224 196.218 186.979  1.00 99.99
ATOM   4179  HZ  PHE A 113     158.214 193.795 187.501  1.00 99.99
ATOM   4180  N   VAL A 114     153.667 198.043 186.596  1.00214.85
ATOM   4181  CA  VAL A 114     154.027 198.775 187.815  1.00212.83
ATOM   4182  C   VAL A 114     152.889 198.709 188.820  1.00204.77
ATOM   4183  O   VAL A 114     153.112 198.437 190.007  1.00211.00
ATOM   4184  CB  VAL A 114     154.423 200.250 187.527  1.00220.43
ATOM   4185  CG1 VAL A 114     154.392 201.118 188.787  1.00215.89
ATOM   4186  CG2 VAL A 114     155.808 200.300 186.900  1.00231.25
ATOM   4187  H   VAL A 114     153.702 198.631 185.788  1.00 99.99
ATOM   4188  N   TYR A 115     151.686 198.959 188.316  1.00201.27
ATOM   4189  CA  TYR A 115     150.463 198.947 189.121  1.00204.19
ATOM   4190  C   TYR A 115     150.295 197.581 189.795  1.00210.17
ATOM   4191  O   TYR A 115     150.022 197.489 191.015  1.00215.72
ATOM   4192  CB  TYR A 115     149.252 199.306 188.234  1.00205.01
ATOM   4193  CG  TYR A 115     147.883 198.875 188.726  1.00206.92
ATOM   4194  CD1 TYR A 115     147.126 199.702 189.554  1.00210.73
ATOM   4195  CD2 TYR A 115     147.323 197.657 188.324  1.00204.65
ATOM   4196  CE1 TYR A 115     145.864 199.320 189.991  1.00207.52
ATOM   4197  CE2 TYR A 115     146.063 197.266 188.757  1.00201.46
ATOM   4198  CZ  TYR A 115     145.338 198.101 189.589  1.00201.16
ATOM   4199  OH  TYR A 115     144.090 197.725 190.023  1.00199.47
ATOM   4200  H   TYR A 115     151.491 199.176 187.360  1.00 99.99
ATOM   4201  HD1 TYR A 115     147.636 200.635 189.795  1.00 99.99
ATOM   4202  HD2 TYR A 115     147.979 197.093 187.661  1.00 99.99
ATOM   4203  HE1 TYR A 115     145.337 199.924 190.730  1.00 99.99
ATOM   4204  HE2 TYR A 115     145.703 196.258 188.548  1.00 99.99
ATOM   4205  HH  TYR A 115     143.862 196.828 189.645  1.00 99.99
ATOM   4206  N   HIS A 116     150.474 196.547 188.972  1.00210.86
ATOM   4207  CA  HIS A 116     150.333 195.169 189.432  1.00210.79
ATOM   4208  C   HIS A 116     151.328 194.874 190.548  1.00218.12
ATOM   4209  O   HIS A 116     150.966 194.280 191.579  1.00216.77
ATOM   4210  CB  HIS A 116     150.405 194.161 188.283  1.00205.75
ATOM   4211  CG  HIS A 116     149.096 193.976 187.585  1.00199.28
ATOM   4212  ND1 HIS A 116     148.661 194.817 186.585  1.00196.71
ATOM   4213  CD2 HIS A 116     148.107 193.072 187.773  1.00202.52
ATOM   4214  CE1 HIS A 116     147.469 194.427 186.172  1.00199.55
ATOM   4215  NE2 HIS A 116     147.110 193.368 186.876  1.00202.54
ATOM   4216  H   HIS A 116     150.813 196.648 188.037  1.00 99.99
ATOM   4217  HD1 HIS A 116     149.237 195.579 186.289  1.00 99.99
ATOM   4218  N   PHE A 117     152.562 195.322 190.327  1.00221.17
ATOM   4219  CA  PHE A 117     153.651 195.141 191.291  1.00218.54
ATOM   4220  C   PHE A 117     153.294 195.792 192.607  1.00219.43
ATOM   4221  O   PHE A 117     153.483 195.194 193.669  1.00223.44
ATOM   4222  CB  PHE A 117     154.977 195.701 190.763  1.00221.32
ATOM   4223  CG  PHE A 117     156.154 195.418 191.657  1.00230.29
ATOM   4224  CD1 PHE A 117     156.899 194.252 191.502  1.00240.41
ATOM   4225  CD2 PHE A 117     156.519 196.315 192.661  1.00230.36
ATOM   4226  CE1 PHE A 117     157.985 193.987 192.327  1.00244.90
ATOM   4227  CE2 PHE A 117     157.603 196.055 193.490  1.00234.72
ATOM   4228  CZ  PHE A 117     158.337 194.890 193.322  1.00240.64
ATOM   4229  H   PHE A 117     152.868 195.812 189.510  1.00 99.99
ATOM   4230  HD1 PHE A 117     156.532 193.619 190.694  1.00 99.99
ATOM   4231  HD2 PHE A 117     155.873 197.192 192.699  1.00 99.99
ATOM   4232  HE1 PHE A 117     158.539 193.055 192.217  1.00 99.99
ATOM   4233  HE2 PHE A 117     157.832 196.729 194.315  1.00 99.99
ATOM   4234  HZ  PHE A 117     159.154 194.657 194.005  1.00 99.99
ATOM   4235  N   THR A 118     152.775 197.014 192.515  1.00224.06
ATOM   4236  CA  THR A 118     152.362 197.800 193.684  1.00225.05
ATOM   4237  C   THR A 118     151.317 197.036 194.477  1.00224.91
ATOM   4238  O   THR A 118     151.414 196.932 195.712  1.00229.13
ATOM   4239  CB  THR A 118     151.763 199.170 193.287  1.00226.71
ATOM   4240  OG1 THR A 118     152.586 199.793 192.292  1.00232.95
ATOM   4241  CG2 THR A 118     151.654 200.093 194.500  1.00228.99
ATOM   4242  H   THR A 118     152.615 197.514 191.664  1.00 99.99
ATOM   4243  HG1 THR A 118     152.193 200.678 192.040  1.00 99.99
ATOM   4244  N   VAL A 119     150.337 196.509 193.741  1.00221.91
ATOM   4245  CA  VAL A 119     149.236 195.747 194.333  1.00220.96
ATOM   4246  C   VAL A 119     149.787 194.543 195.108  1.00216.78
ATOM   4247  O   VAL A 119     149.385 194.279 196.262  1.00218.52
ATOM   4248  CB  VAL A 119     148.183 195.318 193.274  1.00224.85
ATOM   4249  CG1 VAL A 119     147.250 194.229 193.797  1.00226.75
ATOM   4250  CG2 VAL A 119     147.367 196.525 192.835  1.00225.91
ATOM   4251  H   VAL A 119     150.252 196.575 192.747  1.00 99.99
ATOM   4252  N   PHE A 120     150.711 193.848 194.447  1.00212.62
ATOM   4253  CA  PHE A 120     151.348 192.660 195.008  1.00213.81
ATOM   4254  C   PHE A 120     152.055 193.009 196.316  1.00215.53
ATOM   4255  O   PHE A 120     151.920 192.296 197.326  1.00218.18
ATOM   4256  CB  PHE A 120     152.309 192.039 193.976  1.00219.93
ATOM   4257  CG  PHE A 120     152.945 190.735 194.403  1.00229.84
ATOM   4258  CD1 PHE A 120     152.201 189.722 195.018  1.00235.70
ATOM   4259  CD2 PHE A 120     154.296 190.499 194.142  1.00235.27
ATOM   4260  CE1 PHE A 120     152.799 188.524 195.388  1.00241.74
ATOM   4261  CE2 PHE A 120     154.896 189.301 194.509  1.00242.19
ATOM   4262  CZ  PHE A 120     154.147 188.312 195.133  1.00244.81
ATOM   4263  H   PHE A 120     151.055 194.056 193.531  1.00 99.99
ATOM   4264  HD1 PHE A 120     151.154 189.991 195.156  1.00 99.99
ATOM   4265  HD2 PHE A 120     154.781 191.337 193.641  1.00 99.99
ATOM   4266  HE1 PHE A 120     152.111 187.829 195.870  1.00 99.99
ATOM   4267  HE2 PHE A 120     155.958 189.143 194.320  1.00 99.99
ATOM   4268  HZ  PHE A 120     154.633 187.404 195.489  1.00 99.99
ATOM   4269  N   LEU A 121     152.786 194.119 196.270  1.00220.52
ATOM   4270  CA  LEU A 121     153.542 194.615 197.420  1.00222.68
ATOM   4271  C   LEU A 121     152.608 194.892 198.578  1.00218.71
ATOM   4272  O   LEU A 121     152.894 194.505 199.716  1.00222.44
ATOM   4273  CB  LEU A 121     154.354 195.867 197.053  1.00230.90
ATOM   4274  CG  LEU A 121     155.384 196.380 198.067  1.00239.71
ATOM   4275  CD1 LEU A 121     156.489 195.365 198.325  1.00240.37
ATOM   4276  CD2 LEU A 121     155.977 197.693 197.576  1.00242.87
ATOM   4277  H   LEU A 121     152.894 194.713 195.473  1.00 99.99
ATOM   4278  N   ILE A 122     151.493 195.548 198.263  1.00215.63
ATOM   4279  CA  ILE A 122     150.467 195.901 199.251  1.00218.35
ATOM   4280  C   ILE A 122     149.950 194.637 199.928  1.00216.66
ATOM   4281  O   ILE A 122     149.834 194.584 201.169  1.00215.67
ATOM   4282  CB  ILE A 122     149.296 196.706 198.610  1.00225.14
ATOM   4283  CG1 ILE A 122     149.752 198.128 198.228  1.00230.68
ATOM   4284  CG2 ILE A 122     148.066 196.757 199.518  1.00226.41
ATOM   4285  CD1 ILE A 122     149.956 199.093 199.382  1.00236.31
ATOM   4286  H   ILE A 122     151.242 195.861 197.347  1.00 99.99
ATOM   4287  N   VAL A 123     149.656 193.641 199.091  1.00217.67
ATOM   4288  CA  VAL A 123     149.134 192.356 199.559  1.00218.05
ATOM   4289  C   VAL A 123     150.124 191.713 200.534  1.00220.40
ATOM   4290  O   VAL A 123     149.732 191.228 201.614  1.00223.43
ATOM   4291  CB  VAL A 123     148.770 191.404 198.388  1.00218.42
ATOM   4292  CG1 VAL A 123     148.552 189.971 198.863  1.00220.54
ATOM   4293  CG2 VAL A 123     147.514 191.901 197.689  1.00217.44
ATOM   4294  H   VAL A 123     149.756 193.664 198.096  1.00 99.99
ATOM   4295  N   LEU A 124     151.393 191.738 200.130  1.00221.98
ATOM   4296  CA  LEU A 124     152.476 191.165 200.927  1.00223.31
ATOM   4297  C   LEU A 124     152.547 191.841 202.286  1.00228.29
ATOM   4298  O   LEU A 124     152.666 191.168 203.320  1.00228.13
ATOM   4299  CB  LEU A 124     153.837 191.236 200.216  1.00223.20
ATOM   4300  CG  LEU A 124     154.118 190.209 199.113  1.00226.75
ATOM   4301  CD1 LEU A 124     155.426 190.548 198.413  1.00230.01
ATOM   4302  CD2 LEU A 124     154.173 188.785 199.651  1.00229.07
ATOM   4303  H   LEU A 124     151.727 192.134 199.275  1.00 99.99
ATOM   4304  N   ILE A 125     152.459 193.168 202.256  1.00236.00
ATOM   4305  CA  ILE A 125     152.511 193.992 203.467  1.00242.80
ATOM   4306  C   ILE A 125     151.376 193.600 204.405  1.00241.55
ATOM   4307  O   ILE A 125     151.595 193.428 205.617  1.00248.41
ATOM   4308  CB  ILE A 125     152.514 195.516 203.147  1.00249.61
ATOM   4309  CG1 ILE A 125     153.843 195.933 202.483  1.00250.89
ATOM   4310  CG2 ILE A 125     152.262 196.362 204.395  1.00254.85
ATOM   4311  CD1 ILE A 125     155.075 195.910 203.373  1.00250.39
ATOM   4312  H   ILE A 125     152.352 193.727 201.434  1.00 99.99
ATOM   4313  N   CYS A 126     150.188 193.456 203.823  1.00236.27
ATOM   4314  CA  CYS A 126     148.991 193.084 204.575  1.00233.90
ATOM   4315  C   CYS A 126     149.194 191.737 205.259  1.00231.96
ATOM   4316  O   CYS A 126     148.876 191.577 206.450  1.00231.37
ATOM   4317  CB  CYS A 126     147.751 193.072 203.686  1.00236.03
ATOM   4318  SG  CYS A 126     147.347 194.689 202.993  1.00244.15
ATOM   4319  H   CYS A 126     149.994 193.581 202.850  1.00 99.99
ATOM   4320  HG  CYS A 126     146.272 194.287 202.320  1.00 99.99
ATOM   4321  N   LEU A 127     149.742 190.798 204.491  1.00228.16
ATOM   4322  CA  LEU A 127     150.018 189.446 204.975  1.00221.88
ATOM   4323  C   LEU A 127     150.963 189.499 206.174  1.00212.66
ATOM   4324  O   LEU A 127     150.736 188.836 207.197  1.00202.83
ATOM   4325  CB  LEU A 127     150.601 188.567 203.858  1.00225.57
ATOM   4326  CG  LEU A 127     150.721 187.059 204.101  1.00228.56
ATOM   4327  CD1 LEU A 127     149.361 186.409 204.308  1.00230.27
ATOM   4328  CD2 LEU A 127     151.444 186.404 202.933  1.00228.12
ATOM   4329  H   LEU A 127     150.014 190.911 203.535  1.00 99.99
ATOM   4330  N   ILE A 128     152.008 190.307 206.018  1.00214.02
ATOM   4331  CA  ILE A 128     153.028 190.491 207.051  1.00218.24
ATOM   4332  C   ILE A 128     152.380 191.016 208.331  1.00224.56
ATOM   4333  O   ILE A 128     152.659 190.518 209.434  1.00227.99
ATOM   4334  CB  ILE A 128     154.179 191.411 206.564  1.00218.57
ATOM   4335  CG1 ILE A 128     155.012 190.686 205.498  1.00219.31
ATOM   4336  CG2 ILE A 128     155.090 191.830 207.715  1.00221.53
ATOM   4337  CD1 ILE A 128     155.744 191.615 204.554  1.00223.64
ATOM   4338  H   ILE A 128     152.203 190.857 205.206  1.00 99.99
ATOM   4339  N   PHE A 129     151.518 192.014 208.151  1.00233.78
ATOM   4340  CA  PHE A 129     150.806 192.638 209.266  1.00242.14
ATOM   4341  C   PHE A 129     149.963 191.606 209.999  1.00244.97
ATOM   4342  O   PHE A 129     149.970 191.557 211.235  1.00249.87
ATOM   4343  CB  PHE A 129     149.983 193.867 208.840  1.00247.56
ATOM   4344  CG  PHE A 129     150.734 195.168 208.971  1.00252.02
ATOM   4345  CD1 PHE A 129     151.033 195.685 210.230  1.00251.90
ATOM   4346  CD2 PHE A 129     151.148 195.877 207.845  1.00259.19
ATOM   4347  CE1 PHE A 129     151.729 196.879 210.363  1.00255.87
ATOM   4348  CE2 PHE A 129     151.842 197.074 207.973  1.00259.81
ATOM   4349  CZ  PHE A 129     152.133 197.575 209.234  1.00258.80
ATOM   4350  H   PHE A 129     151.275 192.427 207.273  1.00 99.99
ATOM   4351  HD1 PHE A 129     150.666 195.058 211.042  1.00 99.99
ATOM   4352  HD2 PHE A 129     150.868 195.390 206.911  1.00 99.99
ATOM   4353  HE1 PHE A 129     151.937 197.281 211.355  1.00 99.99
ATOM   4354  HE2 PHE A 129     152.126 197.637 207.084  1.00 99.99
ATOM   4355  HZ  PHE A 129     152.611 198.549 209.336  1.00 99.99
ATOM   4356  N   SER A 130     149.266 190.785 209.219  1.00241.92
ATOM   4357  CA  SER A 130     148.414 189.720 209.748  1.00237.51
ATOM   4358  C   SER A 130     149.240 188.762 210.602  1.00237.02
ATOM   4359  O   SER A 130     148.838 188.392 211.716  1.00243.09
ATOM   4360  CB  SER A 130     147.717 188.955 208.617  1.00234.34
ATOM   4361  OG  SER A 130     146.731 188.079 209.129  1.00230.08
ATOM   4362  H   SER A 130     149.249 190.806 208.219  1.00 99.99
ATOM   4363  HG  SER A 130     146.292 187.593 208.374  1.00 99.99
ATOM   4364  N   VAL A 131     150.394 188.388 210.054  1.00230.50
ATOM   4365  CA  VAL A 131     151.325 187.474 210.719  1.00225.21
ATOM   4366  C   VAL A 131     151.753 188.058 212.068  1.00223.97
ATOM   4367  O   VAL A 131     151.761 187.357 213.091  1.00224.97
ATOM   4368  CB  VAL A 131     152.557 187.132 209.835  1.00223.05
ATOM   4369  CG1 VAL A 131     153.669 186.459 210.637  1.00218.88
ATOM   4370  CG2 VAL A 131     152.143 186.225 208.687  1.00225.20
ATOM   4371  H   VAL A 131     150.737 188.680 209.161  1.00 99.99
ATOM   4372  N   LEU A 132     152.095 189.342 212.034  1.00224.08
ATOM   4373  CA  LEU A 132     152.533 190.064 213.226  1.00226.25
ATOM   4374  C   LEU A 132     151.440 190.041 214.293  1.00231.14
ATOM   4375  O   LEU A 132     151.707 189.778 215.472  1.00230.61
ATOM   4376  CB  LEU A 132     152.979 191.495 212.906  1.00229.97
ATOM   4377  CG  LEU A 132     154.310 191.627 212.155  1.00232.13
ATOM   4378  CD1 LEU A 132     154.480 193.041 211.621  1.00237.12
ATOM   4379  CD2 LEU A 132     155.493 191.247 213.035  1.00234.07
ATOM   4380  H   LEU A 132     152.090 189.928 211.224  1.00 99.99
ATOM   4381  N   SER A 133     150.218 190.302 213.841  1.00236.81
ATOM   4382  CA  SER A 133     149.042 190.315 214.713  1.00239.79
ATOM   4383  C   SER A 133     148.868 188.960 215.385  1.00240.46
ATOM   4384  O   SER A 133     148.605 188.906 216.584  1.00241.52
ATOM   4385  CB  SER A 133     147.768 190.743 213.966  1.00241.25
ATOM   4386  OG  SER A 133     147.238 189.702 213.165  1.00246.19
ATOM   4387  H   SER A 133     149.978 190.510 212.893  1.00 99.99
ATOM   4388  HG  SER A 133     146.414 190.025 212.700  1.00 99.99
ATOM   4389  N   THR A 134     149.018 187.905 214.583  1.00241.61
ATOM   4390  CA  THR A 134     148.919 186.528 215.050  1.00241.34
ATOM   4391  C   THR A 134     149.757 186.237 216.301  1.00241.82
ATOM   4392  O   THR A 134     149.235 185.638 217.233  1.00238.27
ATOM   4393  CB  THR A 134     149.347 185.530 213.959  1.00 99.99
ATOM   4394  OG1 THR A 134     148.431 185.599 212.858  1.00 99.99
ATOM   4395  CG2 THR A 134     149.354 184.111 214.506  1.00 99.99
ATOM   4396  H   THR A 134     149.209 187.944 213.602  1.00 99.99
ATOM   4397  HG1 THR A 134     148.710 184.950 212.150  1.00 99.99
ATOM   4398  N   ILE A 135     151.020 186.673 216.341  1.00246.49
ATOM   4399  CA  ILE A 135     151.848 186.541 217.567  1.00251.69
ATOM   4400  C   ILE A 135     151.387 187.531 218.656  1.00253.28
ATOM   4401  O   ILE A 135     151.002 188.662 218.351  1.00256.82
ATOM   4402  CB  ILE A 135     153.386 186.642 217.293  1.00252.84
ATOM   4403  CG1 ILE A 135     154.191 186.268 218.549  1.00258.67
ATOM   4404  CG2 ILE A 135     153.810 188.023 216.799  1.00246.38
ATOM   4405  CD1 ILE A 135     155.636 185.892 218.288  1.00258.88
ATOM   4406  H   ILE A 135     151.433 187.215 215.609  1.00 99.99
ATOM   4407  N   GLN A 136     151.427 187.087 219.914  1.00249.05
ATOM   4408  CA  GLN A 136     150.832 187.818 221.049  1.00243.44
ATOM   4409  C   GLN A 136     151.468 189.173 221.389  1.00241.13
ATOM   4410  O   GLN A 136     150.778 190.067 221.883  1.00237.68
ATOM   4411  CB  GLN A 136     150.872 186.963 222.317  1.00 99.99
ATOM   4412  CG  GLN A 136     152.269 186.760 222.884  1.00 99.99
ATOM   4413  CD  GLN A 136     153.085 185.768 222.079  1.00 99.99
ATOM   4414  OE1 GLN A 136     152.610 185.221 221.084  1.00 99.99
ATOM   4415  NE2 GLN A 136     154.320 185.535 222.507  1.00 99.99
ATOM   4416  H   GLN A 136     151.853 186.234 220.215  1.00 99.99
ATOM   4417 1HE2 GLN A 136     154.906 184.890 222.016  1.00 99.99
ATOM   4418 2HE2 GLN A 136     154.664 186.004 223.320  1.00 99.99
ATOM   4419  N   GLN A 137     152.768 189.319 221.133  1.00244.43
ATOM   4420  CA  GLN A 137     153.511 190.537 221.496  1.00248.18
ATOM   4421  C   GLN A 137     153.105 191.807 220.727  1.00256.65
ATOM   4422  O   GLN A 137     153.297 192.914 221.237  1.00251.85
ATOM   4423  CB  GLN A 137     155.013 190.328 221.297  1.00 99.99
ATOM   4424  CG  GLN A 137     155.415 190.036 219.860  1.00 99.99
ATOM   4425  CD  GLN A 137     156.908 189.836 219.702  1.00 99.99
ATOM   4426  OE1 GLN A 137     157.613 189.550 220.670  1.00 99.99
ATOM   4427  NE2 GLN A 137     157.397 189.983 218.476  1.00 99.99
ATOM   4428  H   GLN A 137     153.355 188.645 220.685  1.00 99.99
ATOM   4429 1HE2 GLN A 137     158.376 189.863 218.310  1.00 99.99
ATOM   4430 2HE2 GLN A 137     156.786 190.214 217.718  1.00 99.99
ATOM   4431  N   TYR A 138     152.558 191.645 219.517  1.00265.45
ATOM   4432  CA  TYR A 138     152.146 192.773 218.661  1.00264.09
ATOM   4433  C   TYR A 138     150.688 192.634 218.193  1.00259.50
ATOM   4434  O   TYR A 138     150.389 192.770 217.002  1.00254.76
ATOM   4435  CB  TYR A 138     153.086 192.885 217.452  1.00264.23
ATOM   4436  CG  TYR A 138     154.522 193.195 217.809  1.00262.40
ATOM   4437  CD1 TYR A 138     154.955 194.514 217.952  1.00261.84
ATOM   4438  CD2 TYR A 138     155.453 192.172 217.997  1.00257.83
ATOM   4439  CE1 TYR A 138     156.272 194.807 218.276  1.00261.95
ATOM   4440  CE2 TYR A 138     156.773 192.453 218.322  1.00258.33
ATOM   4441  CZ  TYR A 138     157.178 193.771 218.460  1.00263.84
ATOM   4442  OH  TYR A 138     158.485 194.054 218.782  1.00270.09
ATOM   4443  H   TYR A 138     152.375 190.767 219.075  1.00 99.99
ATOM   4444  HD1 TYR A 138     154.157 195.237 217.783  1.00 99.99
ATOM   4445  HD2 TYR A 138     155.020 191.181 217.860  1.00 99.99
ATOM   4446  HE1 TYR A 138     156.560 195.831 218.512  1.00 99.99
ATOM   4447  HE2 TYR A 138     157.454 191.643 218.584  1.00 99.99
ATOM   4448  HH  TYR A 138     158.998 193.201 218.878  1.00 99.99
ATOM   4449  N   ASN A 139     149.787 192.378 219.143  1.00257.85
ATOM   4450  CA  ASN A 139     148.356 192.199 218.860  1.00255.85
ATOM   4451  C   ASN A 139     147.564 193.497 219.067  1.00257.33
ATOM   4452  O   ASN A 139     146.765 193.879 218.208  1.00253.57
ATOM   4453  CB  ASN A 139     147.781 191.080 219.743  1.00249.49
ATOM   4454  CG  ASN A 139     146.514 190.452 219.167  1.00245.92
ATOM   4455  OD1 ASN A 139     145.827 191.039 218.328  1.00243.62
ATOM   4456  ND2 ASN A 139     146.196 189.247 219.628  1.00245.79
ATOM   4457  H   ASN A 139     149.982 192.283 220.119  1.00 99.99
ATOM   4458 1HD2 ASN A 139     145.378 188.782 219.290  1.00 99.99
ATOM   4459 2HD2 ASN A 139     146.775 188.805 220.313  1.00 99.99
ATOM   4460  N   ASN A 140     147.788 194.161 220.202  1.00259.76
ATOM   4461  CA  ASN A 140     147.045 195.376 220.576  1.00260.01
ATOM   4462  C   ASN A 140     147.296 196.578 219.654  1.00265.61
ATOM   4463  O   ASN A 140     146.371 197.340 219.366  1.00268.43
ATOM   4464  CB  ASN A 140     147.380 195.789 222.010  1.00 99.99
ATOM   4465  CG  ASN A 140     148.845 196.131 222.191  1.00 99.99
ATOM   4466  OD1 ASN A 140     149.508 196.579 221.257  1.00 99.99
ATOM   4467  ND2 ASN A 140     149.356 195.921 223.399  1.00 99.99
ATOM   4468  H   ASN A 140     148.462 193.914 220.898  1.00 99.99
ATOM   4469 1HD2 ASN A 140     150.318 196.128 223.578  1.00 99.99
ATOM   4470 2HD2 ASN A 140     148.779 195.556 224.129  1.00 99.99
ATOM   4471  N   LEU A 141     148.539 196.740 219.201  1.00270.35
ATOM   4472  CA  LEU A 141     148.924 197.866 218.334  1.00274.95
ATOM   4473  C   LEU A 141     148.449 197.729 216.878  1.00279.07
ATOM   4474  O   LEU A 141     148.210 198.739 216.211  1.00281.05
ATOM   4475  CB  LEU A 141     150.451 198.052 218.363  1.00272.83
ATOM   4476  CG  LEU A 141     151.089 199.197 217.562  1.00268.97
ATOM   4477  CD1 LEU A 141     150.504 200.553 217.931  1.00265.55
ATOM   4478  CD2 LEU A 141     152.597 199.195 217.770  1.00265.12
ATOM   4479  H   LEU A 141     149.314 196.138 219.393  1.00 99.99
ATOM   4480  N   ALA A 142     148.309 196.492 216.397  1.00279.51
ATOM   4481  CA  ALA A 142     148.127 196.216 214.978  1.00280.60
ATOM   4482  C   ALA A 142     146.667 196.193 214.553  1.00286.90
ATOM   4483  O   ALA A 142     146.393 196.420 213.379  1.00291.43
ATOM   4484  CB  ALA A 142     148.784 194.887 214.624  1.00275.07
ATOM   4485  H   ALA A 142     148.314 195.652 216.939  1.00 99.99
ATOM   4486  N   THR A 143     145.787 195.824 215.485  1.00288.48
ATOM   4487  CA  THR A 143     144.388 195.564 215.199  1.00285.03
ATOM   4488  C   THR A 143     143.731 196.797 214.594  1.00286.72
ATOM   4489  O   THR A 143     143.023 196.713 213.573  1.00293.30
ATOM   4490  CB  THR A 143     143.616 195.171 216.483  1.00277.83
ATOM   4491  OG1 THR A 143     144.281 194.079 217.130  1.00279.60
ATOM   4492  CG2 THR A 143     142.173 194.764 216.177  1.00268.77
ATOM   4493  H   THR A 143     145.991 195.690 216.455  1.00 99.99
ATOM   4494  HG1 THR A 143     143.781 193.827 217.958  1.00 99.99
ATOM   4495  N   GLU A 144     143.988 197.929 215.247  1.00286.10
ATOM   4496  CA  GLU A 144     143.428 199.219 214.831  1.00286.18
ATOM   4497  C   GLU A 144     143.872 199.541 213.409  1.00293.34
ATOM   4498  O   GLU A 144     143.048 199.952 212.568  1.00301.80
ATOM   4499  CB  GLU A 144     143.850 200.345 215.787  1.00277.72
ATOM   4500  CG  GLU A 144     143.295 200.234 217.205  1.00272.81
ATOM   4501  CD  GLU A 144     141.777 200.302 217.270  1.00269.53
ATOM   4502  OE1 GLU A 144     141.179 201.153 216.577  1.00265.75
ATOM   4503  OE2 GLU A 144     141.179 199.506 218.023  1.00269.18
ATOM   4504  H   GLU A 144     144.567 198.018 216.058  1.00 99.99
ATOM   4505  N   THR A 145     145.170 199.329 213.168  1.00291.44
ATOM   4506  CA  THR A 145     145.767 199.597 211.856  1.00287.42
ATOM   4507  C   THR A 145     145.084 198.750 210.789  1.00286.12
ATOM   4508  O   THR A 145     144.738 199.255 209.711  1.00289.14
ATOM   4509  CB  THR A 145     147.305 199.397 211.803  1.00281.85
ATOM   4510  OG1 THR A 145     147.645 198.039 212.100  1.00279.50
ATOM   4511  CG2 THR A 145     148.023 200.337 212.773  1.00279.89
ATOM   4512  H   THR A 145     145.816 199.046 213.877  1.00 99.99
ATOM   4513  HG1 THR A 145     148.638 197.927 212.062  1.00 99.99
ATOM   4514  N   LEU A 146     144.893 197.475 211.124  1.00283.25
ATOM   4515  CA  LEU A 146     144.254 196.516 210.221  1.00281.48
ATOM   4516  C   LEU A 146     142.849 196.982 209.871  1.00284.05
ATOM   4517  O   LEU A 146     142.452 196.954 208.703  1.00281.77
ATOM   4518  CB  LEU A 146     144.242 195.089 210.795  1.00279.70
ATOM   4519  CG  LEU A 146     145.573 194.325 210.817  1.00275.59
ATOM   4520  CD1 LEU A 146     145.415 193.025 211.592  1.00274.43
ATOM   4521  CD2 LEU A 146     146.097 194.043 209.416  1.00271.53
ATOM   4522  H   LEU A 146     145.154 197.053 211.992  1.00 99.99
ATOM   4523  N   PHE A 147     142.127 197.416 210.901  1.00288.88
ATOM   4524  CA  PHE A 147     140.755 197.905 210.753  1.00288.64
ATOM   4525  C   PHE A 147     140.726 199.091 209.793  1.00283.08
ATOM   4526  O   PHE A 147     139.875 199.154 208.888  1.00274.89
ATOM   4527  CB  PHE A 147     140.140 198.291 212.106  1.00294.64
ATOM   4528  CG  PHE A 147     138.638 198.361 212.093  1.00293.22
ATOM   4529  CD1 PHE A 147     137.876 197.209 212.273  1.00290.67
ATOM   4530  CD2 PHE A 147     137.980 199.575 211.905  1.00291.14
ATOM   4531  CE1 PHE A 147     136.488 197.264 212.264  1.00288.90
ATOM   4532  CE2 PHE A 147     136.592 199.636 211.896  1.00288.05
ATOM   4533  CZ  PHE A 147     135.845 198.479 212.075  1.00288.29
ATOM   4534  H   PHE A 147     142.432 197.454 211.853  1.00 99.99
ATOM   4535  HD1 PHE A 147     138.486 196.316 212.413  1.00 99.99
ATOM   4536  HD2 PHE A 147     138.665 200.413 211.775  1.00 99.99
ATOM   4537  HE1 PHE A 147     135.906 196.364 212.462  1.00 99.99
ATOM   4538  HE2 PHE A 147     136.089 200.594 211.760  1.00 99.99
ATOM   4539  HZ  PHE A 147     134.758 198.536 212.139  1.00 99.99
ATOM   4540  N   TRP A 148     141.676 200.003 210.002  1.00283.96
ATOM   4541  CA  TRP A 148     141.782 201.209 209.194  1.00284.35
ATOM   4542  C   TRP A 148     142.020 200.836 207.731  1.00284.90
ATOM   4543  O   TRP A 148     141.380 201.399 206.829  1.00288.81
ATOM   4544  CB  TRP A 148     142.864 202.167 209.709  1.00287.02
ATOM   4545  CG  TRP A 148     142.760 203.552 209.116  1.00291.05
ATOM   4546  CD1 TRP A 148     143.682 204.177 208.325  1.00290.48
ATOM   4547  CD2 TRP A 148     141.664 204.471 209.256  1.00292.03
ATOM   4548  NE1 TRP A 148     143.235 205.429 207.971  1.00290.36
ATOM   4549  CE2 TRP A 148     141.999 205.636 208.527  1.00289.25
ATOM   4550  CE3 TRP A 148     140.433 204.425 209.929  1.00286.46
ATOM   4551  CZ2 TRP A 148     141.148 206.748 208.451  1.00280.88
ATOM   4552  CZ3 TRP A 148     139.584 205.534 209.854  1.00280.21
ATOM   4553  CH2 TRP A 148     139.949 206.678 209.118  1.00277.67
ATOM   4554  H   TRP A 148     142.386 199.959 210.705  1.00 99.99
ATOM   4555  HD1 TRP A 148     144.608 203.661 208.073  1.00 99.99
ATOM   4556  HE1 TRP A 148     143.800 206.019 207.394  1.00 99.99
ATOM   4557  HE3 TRP A 148     140.241 203.640 210.660  1.00 99.99
ATOM   4558  HZ2 TRP A 148     141.541 207.715 208.137  1.00 99.99
ATOM   4559  HZ3 TRP A 148     138.658 205.394 210.412  1.00 99.99
ATOM   4560  HH2 TRP A 148     139.354 207.584 209.002  1.00 99.99
ATOM   4561  N   MET A 149     142.911 199.865 207.516  1.00281.07
ATOM   4562  CA  MET A 149     143.500 199.632 206.200  1.00275.14
ATOM   4563  C   MET A 149     142.692 198.625 205.399  1.00267.79
ATOM   4564  O   MET A 149     142.570 198.761 204.183  1.00262.48
ATOM   4565  CB  MET A 149     144.934 199.108 206.370  1.00278.68
ATOM   4566  CG  MET A 149     145.711 198.890 205.077  1.00283.42
ATOM   4567  SD  MET A 149     147.411 198.356 205.366  1.00289.38
ATOM   4568  CE  MET A 149     148.181 199.884 205.896  1.00285.14
ATOM   4569  H   MET A 149     143.255 199.223 208.201  1.00 99.99
ATOM   4570  N   GLU A 150     142.253 197.577 206.102  1.00266.22
ATOM   4571  CA  GLU A 150     141.637 196.418 205.474  1.00266.45
ATOM   4572  C   GLU A 150     140.395 196.831 204.726  1.00266.07
ATOM   4573  O   GLU A 150     140.203 196.387 203.582  1.00265.53
ATOM   4574  CB  GLU A 150     141.306 195.311 206.489  1.00269.27
ATOM   4575  CG  GLU A 150     140.570 194.095 205.925  1.00270.30
ATOM   4576  CD  GLU A 150     141.188 193.540 204.649  1.00268.34
ATOM   4577  OE1 GLU A 150     142.430 193.455 204.569  1.00268.35
ATOM   4578  OE2 GLU A 150     140.426 193.175 203.729  1.00269.20
ATOM   4579  H   GLU A 150     142.299 197.480 207.096  1.00 99.99
ATOM   4580  N   ILE A 151     139.577 197.673 205.362  1.00263.01
ATOM   4581  CA  ILE A 151     138.332 198.158 204.758  1.00258.57
ATOM   4582  C   ILE A 151     138.629 198.883 203.446  1.00253.98
ATOM   4583  O   ILE A 151     137.970 198.643 202.418  1.00254.60
ATOM   4584  CB  ILE A 151     137.470 199.032 205.724  1.00261.76
ATOM   4585  CG1 ILE A 151     136.113 199.366 205.083  1.00262.37
ATOM   4586  CG2 ILE A 151     138.176 200.319 206.150  1.00261.96
ATOM   4587  CD1 ILE A 151     135.048 199.792 206.073  1.00261.54
ATOM   4588  H   ILE A 151     139.719 198.047 206.278  1.00 99.99
ATOM   4589  N   VAL A 152     139.644 199.745 203.513  1.00256.17
ATOM   4590  CA  VAL A 152     140.075 200.545 202.364  1.00258.86
ATOM   4591  C   VAL A 152     140.482 199.621 201.217  1.00255.13
ATOM   4592  O   VAL A 152     140.074 199.827 200.053  1.00255.97
ATOM   4593  CB  VAL A 152     141.236 201.515 202.726  1.00259.90
ATOM   4594  CG1 VAL A 152     141.864 202.146 201.483  1.00256.18
ATOM   4595  CG2 VAL A 152     140.740 202.605 203.668  1.00262.92
ATOM   4596  H   VAL A 152     140.199 199.931 204.324  1.00 99.99
ATOM   4597  N   LEU A 153     141.272 198.609 201.580  1.00249.75
ATOM   4598  CA  LEU A 153     141.788 197.633 200.626  1.00247.47
ATOM   4599  C   LEU A 153     140.633 196.929 199.935  1.00242.80
ATOM   4600  O   LEU A 153     140.635 196.775 198.693  1.00243.13
ATOM   4601  CB  LEU A 153     142.705 196.606 201.308  1.00251.28
ATOM   4602  CG  LEU A 153     143.335 195.515 200.429  1.00251.26
ATOM   4603  CD1 LEU A 153     144.282 196.104 199.394  1.00250.32
ATOM   4604  CD2 LEU A 153     144.062 194.497 201.293  1.00251.40
ATOM   4605  H   LEU A 153     141.584 198.417 202.510  1.00 99.99
ATOM   4606  N   VAL A 154     139.655 196.516 200.749  1.00241.62
ATOM   4607  CA  VAL A 154     138.505 195.776 200.216  1.00243.08
ATOM   4608  C   VAL A 154     137.731 196.662 199.265  1.00235.64
ATOM   4609  O   VAL A 154     137.332 196.175 198.198  1.00234.57
ATOM   4610  CB  VAL A 154     137.602 195.034 201.249  1.00255.40
ATOM   4611  CG1 VAL A 154     136.859 195.970 202.178  1.00263.20
ATOM   4612  CG2 VAL A 154     136.601 194.133 200.529  1.00257.01
ATOM   4613  H   VAL A 154     139.542 196.858 201.682  1.00 99.99
ATOM   4614  N   VAL A 155     137.562 197.935 199.628  1.00231.65
ATOM   4615  CA  VAL A 155     136.855 198.903 198.784  1.00228.04
ATOM   4616  C   VAL A 155     137.545 199.015 197.430  1.00229.23
ATOM   4617  O   VAL A 155     136.883 198.984 196.369  1.00231.95
ATOM   4618  CB  VAL A 155     136.708 200.293 199.461  1.00228.92
ATOM   4619  CG1 VAL A 155     136.289 201.372 198.464  1.00228.86
ATOM   4620  CG2 VAL A 155     135.689 200.221 200.588  1.00231.96
ATOM   4621  H   VAL A 155     137.886 198.349 200.479  1.00 99.99
ATOM   4622  N   PHE A 156     138.871 199.131 197.496  1.00230.44
ATOM   4623  CA  PHE A 156     139.714 199.267 196.309  1.00229.80
ATOM   4624  C   PHE A 156     139.510 198.062 195.391  1.00228.87
ATOM   4625  O   PHE A 156     139.324 198.212 194.162  1.00227.11
ATOM   4626  CB  PHE A 156     141.188 199.397 196.741  1.00226.99
ATOM   4627  CG  PHE A 156     142.179 199.403 195.609  1.00224.09
ATOM   4628  CD1 PHE A 156     142.722 198.209 195.132  1.00219.84
ATOM   4629  CD2 PHE A 156     142.605 200.602 195.046  1.00224.60
ATOM   4630  CE1 PHE A 156     143.647 198.212 194.099  1.00219.74
ATOM   4631  CE2 PHE A 156     143.533 200.611 194.014  1.00225.69
ATOM   4632  CZ  PHE A 156     144.054 199.415 193.539  1.00223.89
ATOM   4633  H   PHE A 156     139.414 199.137 198.336  1.00 99.99
ATOM   4634  HD1 PHE A 156     142.340 197.332 195.654  1.00 99.99
ATOM   4635  HD2 PHE A 156     142.137 201.474 195.501  1.00 99.99
ATOM   4636  HE1 PHE A 156     144.103 197.277 193.773  1.00 99.99
ATOM   4637  HE2 PHE A 156     143.871 201.558 193.594  1.00 99.99
ATOM   4638  HZ  PHE A 156     144.824 199.424 192.767  1.00 99.99
ATOM   4639  N   PHE A 157     139.543 196.884 196.016  1.00229.55
ATOM   4640  CA  PHE A 157     139.408 195.642 195.259  1.00226.93
ATOM   4641  C   PHE A 157     138.052 195.570 194.601  1.00224.68
ATOM   4642  O   PHE A 157     137.973 195.178 193.435  1.00223.04
ATOM   4643  CB  PHE A 157     139.771 194.375 196.048  1.00226.18
ATOM   4644  CG  PHE A 157     141.218 193.983 195.904  1.00225.50
ATOM   4645  CD1 PHE A 157     141.784 193.807 194.639  1.00228.10
ATOM   4646  CD2 PHE A 157     142.023 193.802 197.018  1.00230.41
ATOM   4647  CE1 PHE A 157     143.118 193.461 194.496  1.00230.83
ATOM   4648  CE2 PHE A 157     143.358 193.449 196.878  1.00236.06
ATOM   4649  CZ  PHE A 157     143.907 193.279 195.616  1.00232.40
ATOM   4650  H   PHE A 157     139.436 196.789 197.006  1.00 99.99
ATOM   4651  HD1 PHE A 157     141.070 193.971 193.832  1.00 99.99
ATOM   4652  HD2 PHE A 157     141.493 193.966 197.956  1.00 99.99
ATOM   4653  HE1 PHE A 157     143.532 193.283 193.503  1.00 99.99
ATOM   4654  HE2 PHE A 157     143.874 193.333 197.831  1.00 99.99
ATOM   4655  HZ  PHE A 157     144.925 192.903 195.510  1.00 99.99
ATOM   4656  N   GLY A 158     137.015 195.985 195.324  1.00223.96
ATOM   4657  CA  GLY A 158     135.646 196.018 194.806  1.00225.63
ATOM   4658  C   GLY A 158     135.572 196.895 193.577  1.00226.06
ATOM   4659  O   GLY A 158     134.980 196.503 192.552  1.00227.50
ATOM   4660  H   GLY A 158     137.057 196.309 196.269  1.00 99.99
ATOM   4661  N   ALA A 159     136.190 198.072 193.697  1.00225.85
ATOM   4662  CA  ALA A 159     136.220 199.056 192.610  1.00229.53
ATOM   4663  C   ALA A 159     136.867 198.445 191.372  1.00232.87
ATOM   4664  O   ALA A 159     136.342 198.572 190.247  1.00237.19
ATOM   4665  CB  ALA A 159     136.952 200.321 193.034  1.00231.74
ATOM   4666  H   ALA A 159     136.679 198.396 194.507  1.00 99.99
ATOM   4667  N   GLU A 160     137.997 197.781 191.613  1.00229.28
ATOM   4668  CA  GLU A 160     138.769 197.130 190.553  1.00226.65
ATOM   4669  C   GLU A 160     137.913 196.100 189.837  1.00219.33
ATOM   4670  O   GLU A 160     137.890 196.044 188.601  1.00217.86
ATOM   4671  CB  GLU A 160     140.036 196.467 191.108  1.00233.76
ATOM   4672  CG  GLU A 160     141.054 196.086 190.041  1.00241.35
ATOM   4673  CD  GLU A 160     142.180 195.221 190.580  1.00250.05
ATOM   4674  OE1 GLU A 160     142.682 195.510 191.687  1.00259.59
ATOM   4675  OE2 GLU A 160     142.573 194.256 189.890  1.00251.06
ATOM   4676  H   GLU A 160     138.423 197.660 192.509  1.00 99.99
ATOM   4677  N   TYR A 161     137.213 195.302 190.638  1.00213.42
ATOM   4678  CA  TYR A 161     136.332 194.243 190.140  1.00209.80
ATOM   4679  C   TYR A 161     135.267 194.834 189.239  1.00211.48
ATOM   4680  O   TYR A 161     135.009 194.313 188.140  1.00214.78
ATOM   4681  CB  TYR A 161     135.685 193.487 191.307  1.00205.07
ATOM   4682  CG  TYR A 161     134.895 192.267 190.893  1.00201.31
ATOM   4683  CD1 TYR A 161     135.534 191.159 190.338  1.00202.43
ATOM   4684  CD2 TYR A 161     133.512 192.213 191.066  1.00199.00
ATOM   4685  CE1 TYR A 161     134.818 190.034 189.959  1.00206.30
ATOM   4686  CE2 TYR A 161     132.786 191.093 190.691  1.00202.02
ATOM   4687  CZ  TYR A 161     133.442 190.005 190.138  1.00206.83
ATOM   4688  OH  TYR A 161     132.729 188.890 189.763  1.00210.34
ATOM   4689  H   TYR A 161     137.212 195.337 191.637  1.00 99.99
ATOM   4690  HD1 TYR A 161     136.612 191.296 190.250  1.00 99.99
ATOM   4691  HD2 TYR A 161     133.109 193.123 191.511  1.00 99.99
ATOM   4692  HE1 TYR A 161     135.345 189.136 189.636  1.00 99.99
ATOM   4693  HE2 TYR A 161     131.726 191.024 190.935  1.00 99.99
ATOM   4694  HH  TYR A 161     131.759 189.033 189.959  1.00 99.99
ATOM   4695  N   VAL A 162     134.672 195.926 189.721  1.00209.98
ATOM   4696  CA  VAL A 162     133.612 196.632 188.995  1.00209.52
ATOM   4697  C   VAL A 162     134.134 197.091 187.637  1.00206.87
ATOM   4698  O   VAL A 162     133.462 196.902 186.600  1.00213.06
ATOM   4699  CB  VAL A 162     133.026 197.813 189.813  1.00215.09
ATOM   4700  CG1 VAL A 162     132.195 198.755 188.944  1.00218.84
ATOM   4701  CG2 VAL A 162     132.173 197.279 190.955  1.00216.89
ATOM   4702  H   VAL A 162     134.877 196.364 190.596  1.00 99.99
ATOM   4703  N   VAL A 163     135.332 197.675 187.672  1.00200.66
ATOM   4704  CA  VAL A 163     135.975 198.196 186.466  1.00201.97
ATOM   4705  C   VAL A 163     136.186 197.064 185.460  1.00206.42
ATOM   4706  O   VAL A 163     135.903 197.227 184.267  1.00213.41
ATOM   4707  CB  VAL A 163     137.274 198.996 186.747  1.00206.22
ATOM   4708  CG1 VAL A 163     137.928 199.461 185.449  1.00210.48
ATOM   4709  CG2 VAL A 163     136.967 200.234 187.576  1.00209.11
ATOM   4710  H   VAL A 163     135.843 197.820 188.519  1.00 99.99
ATOM   4711  N   ARG A 164     136.668 195.935 185.972  1.00205.55
ATOM   4712  CA  ARG A 164     136.934 194.752 185.158  1.00208.26
ATOM   4713  C   ARG A 164     135.653 194.285 184.480  1.00210.55
ATOM   4714  O   ARG A 164     135.650 193.988 183.275  1.00209.93
ATOM   4715  CB  ARG A 164     137.579 193.628 185.984  1.00213.19
ATOM   4716  CG  ARG A 164     138.264 192.575 185.123  1.00218.63
ATOM   4717  CD  ARG A 164     139.092 191.580 185.927  1.00214.17
ATOM   4718  NE  ARG A 164     140.439 192.078 186.220  1.00208.12
ATOM   4719  CZ  ARG A 164     140.828 192.685 187.345  1.00206.77
ATOM   4720  NH1 ARG A 164     142.094 193.081 187.460  1.00209.29
ATOM   4721  NH2 ARG A 164     139.987 192.907 188.358  1.00205.56
ATOM   4722  H   ARG A 164     136.892 195.780 186.934  1.00 99.99
ATOM   4723  HE  ARG A 164     141.038 191.894 185.440  1.00 99.99
ATOM   4724 1HH1 ARG A 164     142.401 193.537 188.295  1.00 99.99
ATOM   4725 2HH1 ARG A 164     142.737 192.923 186.711  1.00 99.99
ATOM   4726 1HH2 ARG A 164     140.311 193.364 189.186  1.00 99.99
ATOM   4727 2HH2 ARG A 164     139.033 192.616 188.289  1.00 99.99
ATOM   4728  N   LEU A 165     134.581 194.249 185.269  1.00213.93
ATOM   4729  CA  LEU A 165     133.266 193.826 184.786  1.00217.37
ATOM   4730  C   LEU A 165     132.812 194.734 183.648  1.00211.30
ATOM   4731  O   LEU A 165     132.331 194.255 182.609  1.00206.78
ATOM   4732  CB  LEU A 165     132.226 193.791 185.915  1.00226.19
ATOM   4733  CG  LEU A 165     130.940 193.007 185.622  1.00230.84
ATOM   4734  CD1 LEU A 165     131.200 191.505 185.608  1.00226.47
ATOM   4735  CD2 LEU A 165     129.857 193.349 186.637  1.00234.39
ATOM   4736  H   LEU A 165     134.559 194.497 186.238  1.00 99.99
ATOM   4737  N   TRP A 166     132.991 196.035 183.864  1.00207.67
ATOM   4738  CA  TRP A 166     132.619 197.055 182.885  1.00203.81
ATOM   4739  C   TRP A 166     133.369 196.829 181.578  1.00202.48
ATOM   4740  O   TRP A 166     132.781 196.874 180.492  1.00201.13
ATOM   4741  CB  TRP A 166     132.877 198.456 183.448  1.00201.79
ATOM   4742  CG  TRP A 166     132.539 199.557 182.521  1.00197.64
ATOM   4743  CD1 TRP A 166     131.310 200.105 182.309  1.00199.44
ATOM   4744  CD2 TRP A 166     133.448 200.260 181.678  1.00201.47
ATOM   4745  NE1 TRP A 166     131.397 201.110 181.378  1.00207.16
ATOM   4746  CE2 TRP A 166     132.701 201.226 180.973  1.00211.36
ATOM   4747  CE3 TRP A 166     134.826 200.166 181.447  1.00205.28
ATOM   4748  CZ2 TRP A 166     133.287 202.100 180.048  1.00220.91
ATOM   4749  CZ3 TRP A 166     135.411 201.034 180.529  1.00213.90
ATOM   4750  CH2 TRP A 166     134.640 201.988 179.839  1.00218.80
ATOM   4751  H   TRP A 166     133.385 196.441 184.689  1.00 99.99
ATOM   4752  HD1 TRP A 166     130.449 199.721 182.857  1.00 99.99
ATOM   4753  HE1 TRP A 166     130.579 201.617 181.107  1.00 99.99
ATOM   4754  HE3 TRP A 166     135.453 199.582 182.121  1.00 99.99
ATOM   4755  HZ2 TRP A 166     132.762 203.007 179.747  1.00 99.99
ATOM   4756  HZ3 TRP A 166     136.485 200.878 180.428  1.00 99.99
ATOM   4757  HH2 TRP A 166     135.009 202.703 179.104  1.00 99.99
ATOM   4758  N   SER A 167     134.665 196.562 181.715  1.00205.32
ATOM   4759  CA  SER A 167     135.565 196.357 180.584  1.00208.06
ATOM   4760  C   SER A 167     135.346 195.086 179.748  1.00213.47
ATOM   4761  O   SER A 167     135.845 195.001 178.627  1.00215.66
ATOM   4762  CB  SER A 167     137.025 196.444 181.051  1.00202.16
ATOM   4763  OG  SER A 167     137.373 195.358 181.886  1.00200.48
ATOM   4764  H   SER A 167     135.150 196.475 182.585  1.00 99.99
ATOM   4765  HG  SER A 167     136.583 194.755 181.997  1.00 99.99
ATOM   4766  N   ALA A 168     134.627 194.106 180.301  1.00219.60
ATOM   4767  CA  ALA A 168     134.318 192.843 179.607  1.00225.57
ATOM   4768  C   ALA A 168     133.749 193.020 178.191  1.00226.70
ATOM   4769  O   ALA A 168     133.998 192.187 177.317  1.00229.29
ATOM   4770  CB  ALA A 168     133.364 192.004 180.448  1.00228.80
ATOM   4771  H   ALA A 168     134.232 194.123 181.219  1.00 99.99
ATOM   4772  N   GLY A 169     132.996 194.102 177.976  1.00221.57
ATOM   4773  CA  GLY A 169     132.458 194.461 176.657  1.00214.96
ATOM   4774  C   GLY A 169     133.450 194.616 175.510  1.00204.38
ATOM   4775  O   GLY A 169     133.046 194.589 174.345  1.00202.93
ATOM   4776  H   GLY A 169     132.724 194.767 178.672  1.00 99.99
ATOM   4777  N   CYS A 170     134.733 194.804 175.827  1.00194.12
ATOM   4778  CA  CYS A 170     135.803 194.772 174.823  1.00191.50
ATOM   4779  C   CYS A 170     135.820 193.451 174.057  1.00197.30
ATOM   4780  O   CYS A 170     135.874 193.442 172.826  1.00202.14
ATOM   4781  CB  CYS A 170     137.163 195.007 175.482  1.00 99.99
ATOM   4782  SG  CYS A 170     138.564 195.075 174.317  1.00 99.99
ATOM   4783  H   CYS A 170     135.089 194.980 176.745  1.00 99.99
ATOM   4784  HG  CYS A 170     139.501 195.281 175.238  1.00 99.99
ATOM   4785  N   ARG A 171     135.766 192.345 174.797  1.00202.91
ATOM   4786  CA  ARG A 171     135.724 191.001 174.210  1.00205.81
ATOM   4787  C   ARG A 171     134.297 190.644 173.797  1.00193.80
ATOM   4788  O   ARG A 171     133.364 190.801 174.585  1.00193.35
ATOM   4789  CB  ARG A 171     136.253 189.963 175.207  1.00217.41
ATOM   4790  CG  ARG A 171     137.735 190.111 175.536  1.00224.15
ATOM   4791  CD  ARG A 171     138.620 189.428 174.503  1.00221.61
ATOM   4792  NE  ARG A 171     138.748 187.992 174.753  1.00217.80
ATOM   4793  CZ  ARG A 171     139.567 187.428 175.645  1.00210.09
ATOM   4794  NH1 ARG A 171     140.372 188.162 176.418  1.00206.03
ATOM   4795  NH2 ARG A 171     139.580 186.102 175.769  1.00208.18
ATOM   4796  H   ARG A 171     135.749 192.312 175.796  1.00 99.99
ATOM   4797  HE  ARG A 171     138.127 187.488 174.153  1.00 99.99
ATOM   4798 1HH1 ARG A 171     140.976 187.715 177.078  1.00 99.99
ATOM   4799 2HH1 ARG A 171     140.371 189.159 176.337  1.00 99.99
ATOM   4800 1HH2 ARG A 171     140.189 185.668 176.433  1.00 99.99
ATOM   4801 2HH2 ARG A 171     138.981 185.541 175.198  1.00 99.99
ATOM   4802  N   SER A 172     134.138 190.158 172.565  1.00187.97
ATOM   4803  CA  SER A 172     132.825 189.773 172.026  1.00184.48
ATOM   4804  C   SER A 172     132.282 188.476 172.627  1.00180.65
ATOM   4805  O   SER A 172     131.094 188.179 172.496  1.00176.44
ATOM   4806  CB  SER A 172     132.880 189.630 170.505  1.00185.44
ATOM   4807  OG  SER A 172     131.579 189.690 169.945  1.00180.89
ATOM   4808  H   SER A 172     134.868 190.008 171.899  1.00 99.99
ATOM   4809  HG  SER A 172     131.639 189.595 168.951  1.00 99.99
ATOM   4810  N   LYS A 173     133.161 187.692 173.245  1.00185.83
ATOM   4811  CA  LYS A 173     132.757 186.539 174.042  1.00194.42
ATOM   4812  C   LYS A 173     131.877 186.965 175.224  1.00193.74
ATOM   4813  O   LYS A 173     130.919 186.268 175.561  1.00194.20
ATOM   4814  CB  LYS A 173     134.001 185.795 174.535  1.00204.86
ATOM   4815  CG  LYS A 173     133.727 184.516 175.315  1.00212.07
ATOM   4816  CD  LYS A 173     134.926 183.569 175.325  1.00215.37
ATOM   4817  CE  LYS A 173     136.236 184.264 175.682  1.00213.55
ATOM   4818  NZ  LYS A 173     137.268 183.308 176.170  1.00216.25
ATOM   4819  H   LYS A 173     134.155 187.804 173.231  1.00 99.99
ATOM   4820  HZ1 LYS A 173     138.106 183.806 176.391  1.00 99.99
ATOM   4821  HZ2 LYS A 173     136.931 182.843 176.989  1.00 99.99
ATOM   4822  HZ3 LYS A 173     137.460 182.632 175.458  1.00 99.99
ATOM   4823  N   TYR A 174     132.205 188.109 175.831  1.00198.01
ATOM   4824  CA  TYR A 174     131.449 188.664 176.957  1.00204.96
ATOM   4825  C   TYR A 174     130.723 189.963 176.560  1.00207.99
ATOM   4826  O   TYR A 174     131.259 191.062 176.728  1.00211.49
ATOM   4827  CB  TYR A 174     132.382 188.924 178.151  1.00209.23
ATOM   4828  CG  TYR A 174     133.427 187.853 178.402  1.00212.81
ATOM   4829  CD1 TYR A 174     133.055 186.536 178.686  1.00216.23
ATOM   4830  CD2 TYR A 174     134.792 188.162 178.387  1.00215.34
ATOM   4831  CE1 TYR A 174     134.011 185.557 178.930  1.00216.62
ATOM   4832  CE2 TYR A 174     135.754 187.190 178.629  1.00215.61
ATOM   4833  CZ  TYR A 174     135.360 185.891 178.902  1.00217.16
ATOM   4834  OH  TYR A 174     136.311 184.926 179.139  1.00218.33
ATOM   4835  H   TYR A 174     132.980 188.693 175.589  1.00 99.99
ATOM   4836  HD1 TYR A 174     131.974 186.396 178.688  1.00 99.99
ATOM   4837  HD2 TYR A 174     134.980 189.214 178.171  1.00 99.99
ATOM   4838  HE1 TYR A 174     133.702 184.562 179.250  1.00 99.99
ATOM   4839  HE2 TYR A 174     136.803 187.472 178.722  1.00 99.99
ATOM   4840  HH  TYR A 174     137.222 185.334 179.081  1.00 99.99
ATOM   4841  N   VAL A 175     129.511 189.826 176.024  1.00206.59
ATOM   4842  CA  VAL A 175     128.670 190.978 175.664  1.00207.98
ATOM   4843  C   VAL A 175     127.325 190.873 176.381  1.00218.64
ATOM   4844  O   VAL A 175     126.798 189.774 176.574  1.00223.46
ATOM   4845  CB  VAL A 175     128.453 191.072 174.135  1.00204.17
ATOM   4846  CG1 VAL A 175     127.592 192.277 173.763  1.00204.96
ATOM   4847  CG2 VAL A 175     129.790 191.169 173.420  1.00203.60
ATOM   4848  H   VAL A 175     129.059 188.958 175.816  1.00 99.99
ATOM   4849  N   GLY A 176     126.779 192.027 176.767  1.00221.77
ATOM   4850  CA  GLY A 176     125.496 192.094 177.462  1.00218.90
ATOM   4851  C   GLY A 176     125.607 191.636 178.902  1.00217.39
ATOM   4852  O   GLY A 176     126.682 191.702 179.502  1.00217.70
ATOM   4853  H   GLY A 176     127.174 192.935 176.628  1.00 99.99
ATOM   4854  N   VAL A 177     124.492 191.159 179.449  1.00219.38
ATOM   4855  CA  VAL A 177     124.428 190.719 180.843  1.00226.23
ATOM   4856  C   VAL A 177     124.912 189.275 180.945  1.00226.08
ATOM   4857  O   VAL A 177     125.691 188.938 181.855  1.00236.46
ATOM   4858  CB  VAL A 177     122.995 190.860 181.422  1.00232.44
ATOM   4859  CG1 VAL A 177     122.952 190.471 182.898  1.00232.89
ATOM   4860  CG2 VAL A 177     122.484 192.288 181.253  1.00231.69
ATOM   4861  H   VAL A 177     123.612 191.054 178.985  1.00 99.99
ATOM   4862  N   TRP A 178     124.426 188.443 180.023  1.00219.09
ATOM   4863  CA  TRP A 178     124.778 187.025 179.992  1.00221.44
ATOM   4864  C   TRP A 178     126.282 186.857 179.832  1.00219.33
ATOM   4865  O   TRP A 178     126.893 186.041 180.537  1.00215.88
ATOM   4866  CB  TRP A 178     124.005 186.271 178.897  1.00226.58
ATOM   4867  CG  TRP A 178     122.658 185.784 179.360  1.00233.02
ATOM   4868  CD1 TRP A 178     121.631 186.544 179.848  1.00231.44
ATOM   4869  CD2 TRP A 178     122.198 184.425 179.383  1.00235.99
ATOM   4870  NE1 TRP A 178     120.560 185.743 180.172  1.00233.63
ATOM   4871  CE2 TRP A 178     120.879 184.438 179.897  1.00236.83
ATOM   4872  CE3 TRP A 178     122.771 183.195 179.018  1.00227.40
ATOM   4873  CZ2 TRP A 178     120.122 183.268 180.056  1.00232.57
ATOM   4874  CZ3 TRP A 178     122.018 182.030 179.176  1.00220.95
ATOM   4875  CH2 TRP A 178     120.707 182.078 179.691  1.00226.55
ATOM   4876  H   TRP A 178     123.796 188.689 179.286  1.00 99.99
ATOM   4877  HD1 TRP A 178     121.754 187.624 179.925  1.00 99.99
ATOM   4878  HE1 TRP A 178     119.725 186.148 180.544  1.00 99.99
ATOM   4879  HE3 TRP A 178     123.841 183.130 178.819  1.00 99.99
ATOM   4880  HZ2 TRP A 178     119.248 183.268 180.708  1.00 99.99
ATOM   4881  HZ3 TRP A 178     122.556 181.135 178.864  1.00 99.99
ATOM   4882  HH2 TRP A 178     120.047 181.225 179.849  1.00 99.99
ATOM   4883  N   GLY A 179     126.856 187.646 178.926  1.00215.78
ATOM   4884  CA  GLY A 179     128.293 187.622 178.664  1.00211.39
ATOM   4885  C   GLY A 179     129.069 187.948 179.931  1.00210.35
ATOM   4886  O   GLY A 179     130.050 187.271 180.272  1.00212.07
ATOM   4887  H   GLY A 179     126.384 188.314 178.350  1.00 99.99
ATOM   4888  N   ARG A 180     128.605 188.987 180.617  1.00213.42
ATOM   4889  CA  ARG A 180     129.242 189.429 181.857  1.00216.96
ATOM   4890  C   ARG A 180     129.194 188.328 182.906  1.00215.08
ATOM   4891  O   ARG A 180     130.196 188.072 183.579  1.00218.24
ATOM   4892  CB  ARG A 180     128.713 190.787 182.330  1.00224.21
ATOM   4893  CG  ARG A 180     129.331 191.917 181.513  1.00230.71
ATOM   4894  CD  ARG A 180     128.866 193.303 181.917  1.00240.03
ATOM   4895  NE  ARG A 180     129.555 194.337 181.143  1.00240.66
ATOM   4896  CZ  ARG A 180     129.377 195.652 181.283  1.00243.98
ATOM   4897  NH1 ARG A 180     128.519 196.139 182.180  1.00244.58
ATOM   4898  NH2 ARG A 180     130.067 196.494 180.516  1.00245.33
ATOM   4899  H   ARG A 180     127.738 189.437 180.403  1.00 99.99
ATOM   4900  HE  ARG A 180     130.182 193.913 180.490  1.00 99.99
ATOM   4901 1HH1 ARG A 180     128.398 197.128 182.271  1.00 99.99
ATOM   4902 2HH1 ARG A 180     127.996 195.516 182.762  1.00 99.99
ATOM   4903 1HH2 ARG A 180     129.939 197.481 180.616  1.00 99.99
ATOM   4904 2HH2 ARG A 180     130.714 196.140 179.840  1.00 99.99
ATOM   4905  N   LEU A 181     128.042 187.672 182.999  1.00212.76
ATOM   4906  CA  LEU A 181     127.843 186.562 183.932  1.00215.73
ATOM   4907  C   LEU A 181     128.840 185.445 183.640  1.00213.16
ATOM   4908  O   LEU A 181     129.465 184.896 184.556  1.00217.10
ATOM   4909  CB  LEU A 181     126.402 186.030 183.897  1.00221.92
ATOM   4910  CG  LEU A 181     126.002 185.020 184.985  1.00228.25
ATOM   4911  CD1 LEU A 181     126.024 185.638 186.377  1.00228.46
ATOM   4912  CD2 LEU A 181     124.625 184.444 184.690  1.00231.38
ATOM   4913  H   LEU A 181     127.219 187.858 182.463  1.00 99.99
ATOM   4914  N   ARG A 182     128.975 185.136 182.355  1.00208.67
ATOM   4915  CA  ARG A 182     129.897 184.103 181.877  1.00207.18
ATOM   4916  C   ARG A 182     131.322 184.435 182.304  1.00202.58
ATOM   4917  O   ARG A 182     132.052 183.575 182.797  1.00201.06
ATOM   4918  CB  ARG A 182     129.831 183.957 180.349  1.00210.27
ATOM   4919  CG  ARG A 182     130.523 182.715 179.797  1.00211.91
ATOM   4920  CD  ARG A 182     130.709 182.799 178.288  1.00213.47
ATOM   4921  NE  ARG A 182     129.442 182.989 177.575  1.00213.49
ATOM   4922  CZ  ARG A 182     128.538 182.037 177.322  1.00214.02
ATOM   4923  NH1 ARG A 182     128.721 180.777 177.722  1.00216.80
ATOM   4924  NH2 ARG A 182     127.426 182.351 176.661  1.00212.30
ATOM   4925  H   ARG A 182     128.478 185.562 181.599  1.00 99.99
ATOM   4926  HE  ARG A 182     129.350 183.946 177.301  1.00 99.99
ATOM   4927 1HH1 ARG A 182     128.030 180.083 177.520  1.00 99.99
ATOM   4928 2HH1 ARG A 182     129.549 180.527 178.223  1.00 99.99
ATOM   4929 1HH2 ARG A 182     126.744 181.646 176.467  1.00 99.99
ATOM   4930 2HH2 ARG A 182     127.273 183.292 176.359  1.00 99.99
ATOM   4931  N   PHE A 183     131.686 185.699 182.097  1.00205.50
ATOM   4932  CA  PHE A 183     133.012 186.210 182.454  1.00205.88
ATOM   4933  C   PHE A 183     133.272 186.007 183.943  1.00203.95
ATOM   4934  O   PHE A 183     134.344 185.527 184.354  1.00207.61
ATOM   4935  CB  PHE A 183     133.187 187.699 182.127  1.00206.43
ATOM   4936  CG  PHE A 183     134.362 188.326 182.825  1.00201.05
ATOM   4937  CD1 PHE A 183     135.657 188.000 182.440  1.00199.42
ATOM   4938  CD2 PHE A 183     134.179 189.205 183.891  1.00198.68
ATOM   4939  CE1 PHE A 183     136.748 188.554 183.086  1.00199.87
ATOM   4940  CE2 PHE A 183     135.267 189.762 184.541  1.00198.82
ATOM   4941  CZ  PHE A 183     136.553 189.435 184.136  1.00200.60
ATOM   4942  H   PHE A 183     131.114 186.411 181.690  1.00 99.99
ATOM   4943  HD1 PHE A 183     135.687 187.292 181.611  1.00 99.99
ATOM   4944  HD2 PHE A 183     133.128 189.379 184.123  1.00 99.99
ATOM   4945  HE1 PHE A 183     137.757 188.243 182.816  1.00 99.99
ATOM   4946  HE2 PHE A 183     135.115 190.384 185.423  1.00 99.99
ATOM   4947  HZ  PHE A 183     137.484 189.806 184.566  1.00 99.99
ATOM   4948  N   ALA A 184     132.266 186.380 184.727  1.00200.15
ATOM   4949  CA  ALA A 184     132.317 186.270 186.186  1.00199.24
ATOM   4950  C   ALA A 184     132.554 184.830 186.601  1.00196.17
ATOM   4951  O   ALA A 184     133.384 184.568 187.474  1.00189.83
ATOM   4952  CB  ALA A 184     131.047 186.819 186.824  1.00201.01
ATOM   4953  H   ALA A 184     131.396 186.763 184.416  1.00 99.99
ATOM   4954  N   ARG A 185     131.828 183.916 185.950  1.00198.06
ATOM   4955  CA  ARG A 185     131.986 182.478 186.160  1.00200.90
ATOM   4956  C   ARG A 185     133.463 182.038 186.186  1.00197.46
ATOM   4957  O   ARG A 185     133.791 181.226 187.017  1.00202.97
ATOM   4958  CB  ARG A 185     131.232 181.665 185.095  1.00211.52
ATOM   4959  CG  ARG A 185     131.072 180.177 185.400  1.00218.21
ATOM   4960  CD  ARG A 185     130.796 179.383 184.130  1.00219.92
ATOM   4961  NE  ARG A 185     129.564 179.818 183.467  1.00218.19
ATOM   4962  CZ  ARG A 185     129.215 179.532 182.210  1.00213.41
ATOM   4963  NH1 ARG A 185     129.998 178.797 181.417  1.00212.10
ATOM   4964  NH2 ARG A 185     128.061 179.993 181.733  1.00212.97
ATOM   4965  H   ARG A 185     131.121 184.111 185.271  1.00 99.99
ATOM   4966  HE  ARG A 185     129.016 180.366 184.099  1.00 99.99
ATOM   4967 1HH1 ARG A 185     129.713 178.597 180.479  1.00 99.99
ATOM   4968 2HH1 ARG A 185     130.869 178.446 181.761  1.00 99.99
ATOM   4969 1HH2 ARG A 185     127.790 179.785 180.793  1.00 99.99
ATOM   4970 2HH2 ARG A 185     127.465 180.547 182.314  1.00 99.99
ATOM   4971  N   LYS A 186     134.339 182.605 185.348  1.00198.25
ATOM   4972  CA  LYS A 186     135.788 182.266 185.363  1.00202.14
ATOM   4973  C   LYS A 186     136.415 182.253 186.777  1.00202.76
ATOM   4974  O   LYS A 186     136.049 183.078 187.616  1.00202.93
ATOM   4975  CB  LYS A 186     136.595 183.229 184.482  1.00208.25
ATOM   4976  CG  LYS A 186     136.434 183.031 182.981  1.00212.36
ATOM   4977  CD  LYS A 186     137.661 183.507 182.207  1.00218.77
ATOM   4978  CE  LYS A 186     137.950 184.992 182.405  1.00220.66
ATOM   4979  NZ  LYS A 186     139.156 185.434 181.649  1.00219.57
ATOM   4980  H   LYS A 186     134.123 183.289 184.651  1.00 99.99
ATOM   4981  HZ1 LYS A 186     139.309 186.410 181.806  1.00 99.99
ATOM   4982  HZ2 LYS A 186     139.953 184.917 181.961  1.00 99.99
ATOM   4983  HZ3 LYS A 186     139.016 185.272 180.672  1.00 99.99
ATOM   4984  N   PRO A 187     137.386 181.342 187.023  1.00198.76
ATOM   4985  CA  PRO A 187     137.827 180.982 188.374  1.00197.34
ATOM   4986  C   PRO A 187     138.404 182.123 189.190  1.00196.21
ATOM   4987  O   PRO A 187     137.995 182.298 190.338  1.00193.99
ATOM   4988  CB  PRO A 187     138.890 179.897 188.130  1.00199.90
ATOM   4989  CG  PRO A 187     139.332 180.075 186.724  1.00198.59
ATOM   4990  CD  PRO A 187     138.150 180.617 185.987  1.00197.61
ATOM   4991  N   ILE A 188     139.341 182.857 188.598  1.00202.18
ATOM   4992  CA  ILE A 188     140.041 183.942 189.291  1.00211.49
ATOM   4993  C   ILE A 188     139.030 184.999 189.738  1.00212.80
ATOM   4994  O   ILE A 188     139.074 185.470 190.888  1.00218.94
ATOM   4995  CB  ILE A 188     141.152 184.578 188.407  1.00220.95
ATOM   4996  CG1 ILE A 188     142.180 183.528 187.931  1.00222.84
ATOM   4997  CG2 ILE A 188     141.869 185.707 189.144  1.00225.31
ATOM   4998  CD1 ILE A 188     142.848 182.712 189.024  1.00222.19
ATOM   4999  H   ILE A 188     139.657 182.753 187.655  1.00 99.99
ATOM   5000  N   SER A 189     138.131 185.342 188.818  1.00211.69
ATOM   5001  CA  SER A 189     137.086 186.336 189.072  1.00213.22
ATOM   5002  C   SER A 189     136.220 185.897 190.242  1.00212.16
ATOM   5003  O   SER A 189     135.919 186.698 191.141  1.00212.61
ATOM   5004  CB  SER A 189     136.221 186.545 187.826  1.00215.99
ATOM   5005  OG  SER A 189     137.010 186.917 186.710  1.00215.93
ATOM   5006  H   SER A 189     138.074 184.973 187.890  1.00 99.99
ATOM   5007  HG  SER A 189     136.420 187.046 185.913  1.00 99.99
ATOM   5008  N   VAL A 190     135.841 184.620 190.211  1.00209.23
ATOM   5009  CA  VAL A 190     135.013 184.010 191.259  1.00210.13
ATOM   5010  C   VAL A 190     135.699 184.142 192.607  1.00207.69
ATOM   5011  O   VAL A 190     135.069 184.526 193.603  1.00206.90
ATOM   5012  CB  VAL A 190     134.703 182.511 190.972  1.00214.87
ATOM   5013  CG1 VAL A 190     134.268 181.747 192.224  1.00213.12
ATOM   5014  CG2 VAL A 190     133.627 182.398 189.908  1.00224.64
ATOM   5015  H   VAL A 190     136.072 183.961 189.495  1.00 99.99
ATOM   5016  N   ILE A 191     136.987 183.813 192.609  1.00209.92
ATOM   5017  CA  ILE A 191     137.819 183.868 193.814  1.00213.71
ATOM   5018  C   ILE A 191     137.818 185.285 194.384  1.00213.68
ATOM   5019  O   ILE A 191     137.642 185.480 195.596  1.00213.48
ATOM   5020  CB  ILE A 191     139.269 183.365 193.551  1.00215.80
ATOM   5021  CG1 ILE A 191     139.285 181.837 193.345  1.00223.51
ATOM   5022  CG2 ILE A 191     140.229 183.768 194.670  1.00214.93
ATOM   5023  CD1 ILE A 191     139.029 180.989 194.581  1.00223.46
ATOM   5024  H   ILE A 191     137.510 183.503 191.815  1.00 99.99
ATOM   5025  N   ASP A 192     138.009 186.245 193.483  1.00221.15
ATOM   5026  CA  ASP A 192     138.045 187.662 193.837  1.00230.47
ATOM   5027  C   ASP A 192     136.733 188.072 194.504  1.00235.07
ATOM   5028  O   ASP A 192     136.726 188.747 195.551  1.00237.22
ATOM   5029  CB  ASP A 192     138.321 188.530 192.600  1.00236.37
ATOM   5030  CG  ASP A 192     138.695 189.963 192.953  1.00245.70
ATOM   5031  OD1 ASP A 192     139.517 190.171 193.871  1.00249.92
ATOM   5032  OD2 ASP A 192     138.173 190.888 192.295  1.00253.85
ATOM   5033  H   ASP A 192     138.144 186.106 192.502  1.00 99.99
ATOM   5034  N   LEU A 193     135.640 187.636 193.880  1.00238.26
ATOM   5035  CA  LEU A 193     134.289 187.922 194.362  1.00241.46
ATOM   5036  C   LEU A 193     134.111 187.388 195.779  1.00237.31
ATOM   5037  O   LEU A 193     133.592 188.078 196.658  1.00233.09
ATOM   5038  CB  LEU A 193     133.225 187.334 193.424  1.00245.51
ATOM   5039  CG  LEU A 193     131.754 187.656 193.716  1.00248.46
ATOM   5040  CD1 LEU A 193     131.467 189.149 193.634  1.00245.10
ATOM   5041  CD2 LEU A 193     130.859 186.891 192.752  1.00251.76
ATOM   5042  H   LEU A 193     135.625 187.086 193.045  1.00 99.99
ATOM   5043  N   ILE A 194     134.561 186.148 195.960  1.00232.00
ATOM   5044  CA  ILE A 194     134.476 185.457 197.249  1.00229.93
ATOM   5045  C   ILE A 194     135.224 186.247 198.312  1.00222.56
ATOM   5046  O   ILE A 194     134.708 186.456 199.423  1.00226.76
ATOM   5047  CB  ILE A 194     134.968 183.988 197.172  1.00239.56
ATOM   5048  CG1 ILE A 194     133.971 183.144 196.366  1.00247.34
ATOM   5049  CG2 ILE A 194     135.119 183.379 198.566  1.00242.94
ATOM   5050  CD1 ILE A 194     134.548 181.860 195.805  1.00254.27
ATOM   5051  H   ILE A 194     134.990 185.575 195.261  1.00 99.99
ATOM   5052  N   VAL A 195     136.424 186.693 197.943  1.00220.25
ATOM   5053  CA  VAL A 195     137.297 187.458 198.829  1.00224.65
ATOM   5054  C   VAL A 195     136.583 188.732 199.264  1.00228.77
ATOM   5055  O   VAL A 195     136.579 189.070 200.480  1.00236.76
ATOM   5056  CB  VAL A 195     138.651 187.819 198.157  1.00229.77
ATOM   5057  CG1 VAL A 195     139.376 188.952 198.885  1.00227.60
ATOM   5058  CG2 VAL A 195     139.548 186.594 198.090  1.00238.88
ATOM   5059  H   VAL A 195     136.844 186.556 197.046  1.00 99.99
ATOM   5060  N   VAL A 196     135.972 189.408 198.286  1.00229.35
ATOM   5061  CA  VAL A 196     135.440 190.739 198.562  1.00232.30
ATOM   5062  C   VAL A 196     134.219 190.598 199.463  1.00228.49
ATOM   5063  O   VAL A 196     134.089 191.330 200.487  1.00226.06
ATOM   5064  CB  VAL A 196     135.203 191.658 197.326  1.00235.41
ATOM   5065  CG1 VAL A 196     136.527 191.987 196.648  1.00233.08
ATOM   5066  CG2 VAL A 196     134.204 191.089 196.328  1.00240.61
ATOM   5067  H   VAL A 196     135.605 188.968 197.467  1.00 99.99
ATOM   5068  N   VAL A 197     133.313 189.704 199.056  1.00230.02
ATOM   5069  CA  VAL A 197     132.046 189.534 199.782  1.00236.41
ATOM   5070  C   VAL A 197     132.320 189.071 201.205  1.00235.27
ATOM   5071  O   VAL A 197     131.711 189.590 202.155  1.00238.32
ATOM   5072  CB  VAL A 197     131.027 188.613 199.042  1.00242.34
ATOM   5073  CG1 VAL A 197     131.436 187.143 199.052  1.00240.90
ATOM   5074  CG2 VAL A 197     129.633 188.767 199.637  1.00247.27
ATOM   5075  H   VAL A 197     133.516 188.989 198.386  1.00 99.99
ATOM   5076  N   ALA A 198     133.252 188.125 201.330  1.00231.26
ATOM   5077  CA  ALA A 198     133.632 187.582 202.638  1.00227.38
ATOM   5078  C   ALA A 198     134.178 188.692 203.518  1.00225.30
ATOM   5079  O   ALA A 198     133.810 188.778 204.700  1.00229.78
ATOM   5080  CB  ALA A 198     134.646 186.462 202.495  1.00229.44
ATOM   5081  H   ALA A 198     133.792 187.787 200.559  1.00 99.99
ATOM   5082  N   SER A 199     135.031 189.531 202.929  1.00229.26
ATOM   5083  CA  SER A 199     135.636 190.656 203.640  1.00237.71
ATOM   5084  C   SER A 199     134.554 191.590 204.168  1.00249.64
ATOM   5085  O   SER A 199     134.599 192.015 205.337  1.00254.35
ATOM   5086  CB  SER A 199     136.638 191.391 202.747  1.00234.03
ATOM   5087  OG  SER A 199     137.200 192.511 203.409  1.00235.51
ATOM   5088  H   SER A 199     135.336 189.483 201.978  1.00 99.99
ATOM   5089  HG  SER A 199     137.848 192.968 202.800  1.00 99.99
ATOM   5090  N   VAL A 200     133.589 191.876 203.294  1.00257.98
ATOM   5091  CA  VAL A 200     132.465 192.755 203.628  1.00262.40
ATOM   5092  C   VAL A 200     131.693 192.187 204.815  1.00261.47
ATOM   5093  O   VAL A 200     131.357 192.921 205.758  1.00264.48
ATOM   5094  CB  VAL A 200     131.532 193.027 202.415  1.00267.79
ATOM   5095  CG1 VAL A 200     130.224 193.689 202.842  1.00268.25
ATOM   5096  CG2 VAL A 200     132.236 193.915 201.401  1.00269.07
ATOM   5097  H   VAL A 200     133.530 191.536 202.355  1.00 99.99
ATOM   5098  N   ILE A 201     131.439 190.883 204.746  1.00259.96
ATOM   5099  CA  ILE A 201     130.708 190.164 205.790  1.00260.81
ATOM   5100  C   ILE A 201     131.439 190.298 207.124  1.00258.16
ATOM   5101  O   ILE A 201     130.817 190.583 208.159  1.00261.04
ATOM   5102  CB  ILE A 201     130.447 188.673 205.418  1.00261.88
ATOM   5103  CG1 ILE A 201     129.412 188.567 204.281  1.00261.01
ATOM   5104  CG2 ILE A 201     129.994 187.847 206.625  1.00262.59
ATOM   5105  CD1 ILE A 201     127.975 188.897 204.649  1.00258.76
ATOM   5106  H   ILE A 201     131.710 190.275 204.000  1.00 99.99
ATOM   5107  N   VAL A 202     132.753 190.098 207.063  1.00254.27
ATOM   5108  CA  VAL A 202     133.621 190.182 208.238  1.00256.28
ATOM   5109  C   VAL A 202     133.512 191.571 208.866  1.00260.80
ATOM   5110  O   VAL A 202     133.368 191.703 210.095  1.00269.04
ATOM   5111  CB  VAL A 202     135.095 189.815 207.909  1.00257.91
ATOM   5112  CG1 VAL A 202     136.058 190.250 209.013  1.00259.80
ATOM   5113  CG2 VAL A 202     135.222 188.315 207.678  1.00257.61
ATOM   5114  H   VAL A 202     133.271 189.877 206.237  1.00 99.99
ATOM   5115  N   LEU A 203     133.576 192.579 207.999  1.00263.60
ATOM   5116  CA  LEU A 203     133.495 193.975 208.422  1.00267.46
ATOM   5117  C   LEU A 203     132.174 194.236 209.137  1.00265.64
ATOM   5118  O   LEU A 203     132.146 194.870 210.200  1.00262.40
ATOM   5119  CB  LEU A 203     133.712 194.943 207.253  1.00272.77
ATOM   5120  CG  LEU A 203     135.149 195.000 206.715  1.00271.17
ATOM   5121  CD1 LEU A 203     135.176 195.669 205.350  1.00272.73
ATOM   5122  CD2 LEU A 203     136.087 195.716 207.678  1.00269.84
ATOM   5123  H   LEU A 203     133.682 192.494 207.008  1.00 99.99
ATOM   5124  N   CYS A 204     131.101 193.719 208.541  1.00268.50
ATOM   5125  CA  CYS A 204     129.751 193.858 209.087  1.00268.88
ATOM   5126  C   CYS A 204     129.685 193.256 210.484  1.00266.79
ATOM   5127  O   CYS A 204     129.140 193.869 211.416  1.00264.94
ATOM   5128  CB  CYS A 204     128.693 193.216 208.176  1.00270.01
ATOM   5129  SG  CYS A 204     128.386 194.104 206.630  1.00265.71
ATOM   5130  H   CYS A 204     131.102 193.199 207.687  1.00 99.99
ATOM   5131  HG  CYS A 204     127.463 193.265 206.169  1.00 99.99
ATOM   5132  N   VAL A 205     130.259 192.060 210.601  1.00265.12
ATOM   5133  CA  VAL A 205     130.290 191.324 211.867  1.00264.39
ATOM   5134  C   VAL A 205     131.011 192.149 212.931  1.00265.86
ATOM   5135  O   VAL A 205     130.532 192.266 214.068  1.00269.46
ATOM   5136  CB  VAL A 205     130.882 189.893 211.725  1.00255.94
ATOM   5137  CG1 VAL A 205     131.152 189.258 213.087  1.00251.38
ATOM   5138  CG2 VAL A 205     129.928 189.005 210.938  1.00248.14
ATOM   5139  H   VAL A 205     130.713 191.555 209.867  1.00 99.99
ATOM   5140  N   GLY A 206     132.145 192.720 212.532  1.00256.87
ATOM   5141  CA  GLY A 206     132.960 193.559 213.402  1.00245.90
ATOM   5142  C   GLY A 206     132.160 194.736 213.921  1.00236.21
ATOM   5143  O   GLY A 206     132.660 195.855 213.984  1.00223.00
ATOM   5144  H   GLY A 206     132.548 192.638 211.621  1.00 99.99
ATOM   5145  OXT GLY A 206     130.999 194.553 214.279  1.00 99.99
TER    5146      GLY A 206                                        
ATOM   5147  N   SER A 215     138.537 194.921 217.460  1.00311.37
ATOM   5148  CA  SER A 215     138.328 194.637 216.042  1.00310.52
ATOM   5149  C   SER A 215     138.966 193.305 215.623  1.00313.52
ATOM   5150  O   SER A 215     139.762 193.252 214.681  1.00317.54
ATOM   5151  CB  SER A 215     138.888 195.770 215.180  1.00 99.99
ATOM   5152  OG  SER A 215     138.631 195.540 213.806  1.00 99.99
ATOM   5153 1H   SER A 215     139.062 194.178 217.875  1.00 99.99
ATOM   5154  HG  SER A 215     138.135 194.679 213.699  1.00 99.99
ATOM   5155 2H   SER A 215     139.036 195.766 217.653  1.00 99.99
ATOM   5156 3H   SER A 215     137.701 195.017 218.000  1.00 99.99
ATOM   5157  N   ALA A 216     138.597 192.236 216.329  1.00311.27
ATOM   5158  CA  ALA A 216     139.127 190.892 216.067  1.00304.40
ATOM   5159  C   ALA A 216     138.435 190.244 214.866  1.00297.65
ATOM   5160  O   ALA A 216     137.274 190.541 214.571  1.00301.28
ATOM   5161  CB  ALA A 216     138.977 190.012 217.302  1.00299.30
ATOM   5162  H   ALA A 216     137.943 192.234 217.086  1.00 99.99
ATOM   5163  N   ILE A 217     139.161 189.360 214.181  1.00280.58
ATOM   5164  CA  ILE A 217     138.644 188.654 213.005  1.00264.80
ATOM   5165  C   ILE A 217     139.448 187.379 212.730  1.00261.54
ATOM   5166  O   ILE A 217     140.676 187.427 212.629  1.00254.72
ATOM   5167  CB  ILE A 217     138.672 189.549 211.753  1.00 99.99
ATOM   5168  CG1 ILE A 217     137.873 190.832 211.996  1.00 99.99
ATOM   5169  CG2 ILE A 217     138.063 188.821 210.564  1.00 99.99
ATOM   5170  CD1 ILE A 217     136.424 190.591 212.350  1.00 99.99
ATOM   5171  H   ILE A 217     140.102 189.093 214.388  1.00 99.99
ATOM   5172  N   ARG A 218     138.746 186.250 212.621  1.00262.59
ATOM   5173  CA  ARG A 218     139.368 184.943 212.383  1.00259.33
ATOM   5174  C   ARG A 218     139.564 184.682 210.892  1.00261.64
ATOM   5175  O   ARG A 218     140.652 184.295 210.462  1.00261.49
ATOM   5176  CB  ARG A 218     138.525 183.827 213.003  1.00 99.99
ATOM   5177  CG  ARG A 218     137.126 183.709 212.419  1.00 99.99
ATOM   5178  CD  ARG A 218     136.346 182.584 213.078  1.00 99.99
ATOM   5179  NE  ARG A 218     134.999 182.456 212.529  1.00 99.99
ATOM   5180  CZ  ARG A 218     133.953 183.165 212.940  1.00 99.99
ATOM   5181  NH1 ARG A 218     134.098 184.055 213.911  1.00 99.99
ATOM   5182  NH2 ARG A 218     132.766 182.980 212.381  1.00 99.99
ATOM   5183  H   ARG A 218     137.751 186.175 212.688  1.00 99.99
ATOM   5184  HE  ARG A 218     134.977 181.765 211.807  1.00 99.99
ATOM   5185 1HH1 ARG A 218     133.312 184.589 214.221  1.00 99.99
ATOM   5186 2HH1 ARG A 218     134.994 184.192 214.334  1.00 99.99
ATOM   5187 1HH2 ARG A 218     131.979 183.514 212.690  1.00 99.99
ATOM   5188 2HH2 ARG A 218     132.657 182.307 211.650  1.00 99.99
ATOM   5189  N   GLY A 219     138.506 184.902 210.112  1.00265.00
ATOM   5190  CA  GLY A 219     138.517 184.648 208.675  1.00263.84
ATOM   5191  C   GLY A 219     139.318 185.643 207.854  1.00265.57
ATOM   5192  O   GLY A 219     139.622 185.363 206.683  1.00271.77
ATOM   5193  H   GLY A 219     137.621 185.253 210.417  1.00 99.99
ATOM   5194  N   ILE A 220     139.616 186.806 208.452  1.00262.43
ATOM   5195  CA  ILE A 220     140.356 187.844 207.756  1.00259.71
ATOM   5196  C   ILE A 220     141.729 187.346 207.353  1.00253.45
ATOM   5197  O   ILE A 220     142.156 187.640 206.241  1.00250.37
ATOM   5198  CB  ILE A 220     140.421 189.209 208.500  1.00262.93
ATOM   5199  CG1 ILE A 220     141.030 190.303 207.599  1.00261.96
ATOM   5200  CG2 ILE A 220     141.234 189.120 209.784  1.00263.04
ATOM   5201  CD1 ILE A 220     140.389 190.472 206.233  1.00257.76
ATOM   5202  H   ILE A 220     139.484 186.965 209.430  1.00 99.99
ATOM   5203  N   ARG A 221     142.385 186.590 208.228  1.00249.73
ATOM   5204  CA  ARG A 221     143.692 186.005 207.956  1.00247.82
ATOM   5205  C   ARG A 221     143.625 185.120 206.701  1.00241.77
ATOM   5206  O   ARG A 221     144.474 185.213 205.787  1.00243.86
ATOM   5207  CB  ARG A 221     144.143 185.199 209.181  1.00252.15
ATOM   5208  CG  ARG A 221     145.608 184.803 209.210  1.00254.57
ATOM   5209  CD  ARG A 221     146.028 184.319 210.595  1.00255.79
ATOM   5210  NE  ARG A 221     146.275 185.416 211.542  1.00249.53
ATOM   5211  CZ  ARG A 221     145.417 185.893 212.454  1.00243.72
ATOM   5212  NH1 ARG A 221     144.184 185.401 212.599  1.00241.81
ATOM   5213  NH2 ARG A 221     145.803 186.895 213.243  1.00241.64
ATOM   5214  H   ARG A 221     142.062 186.347 209.143  1.00 99.99
ATOM   5215  HE  ARG A 221     147.202 185.765 211.404  1.00 99.99
ATOM   5216 1HH1 ARG A 221     143.571 185.783 213.291  1.00 99.99
ATOM   5217 2HH1 ARG A 221     143.873 184.651 212.016  1.00 99.99
ATOM   5218 1HH2 ARG A 221     145.174 187.262 213.929  1.00 99.99
ATOM   5219 2HH2 ARG A 221     146.721 187.280 213.150  1.00 99.99
ATOM   5220  N   PHE A 222     142.588 184.284 206.684  1.00235.36
ATOM   5221  CA  PHE A 222     142.366 183.366 205.564  1.00232.58
ATOM   5222  C   PHE A 222     142.171 184.140 204.272  1.00228.77
ATOM   5223  O   PHE A 222     142.729 183.781 203.229  1.00236.75
ATOM   5224  CB  PHE A 222     141.200 182.403 205.775  1.00235.25
ATOM   5225  CG  PHE A 222     141.101 181.359 204.695  1.00237.49
ATOM   5226  CD1 PHE A 222     141.895 180.216 204.742  1.00235.94
ATOM   5227  CD2 PHE A 222     140.252 181.539 203.605  1.00238.53
ATOM   5228  CE1 PHE A 222     141.824 179.260 203.739  1.00236.72
ATOM   5229  CE2 PHE A 222     140.178 180.587 202.598  1.00238.57
ATOM   5230  CZ  PHE A 222     140.964 179.445 202.665  1.00239.14
ATOM   5231  H   PHE A 222     141.993 184.138 207.474  1.00 99.99
ATOM   5232  HD1 PHE A 222     142.538 180.183 205.622  1.00 99.99
ATOM   5233  HD2 PHE A 222     139.692 182.473 203.654  1.00 99.99
ATOM   5234  HE1 PHE A 222     142.410 178.344 203.817  1.00 99.99
ATOM   5235  HE2 PHE A 222     139.472 180.715 201.777  1.00 99.99
ATOM   5236  HZ  PHE A 222     140.854 178.663 201.914  1.00 99.99
ATOM   5237  N   LEU A 223     141.372 185.200 204.367  1.00224.40
ATOM   5238  CA  LEU A 223     141.083 186.075 203.229  1.00225.49
ATOM   5239  C   LEU A 223     142.362 186.673 202.693  1.00218.79
ATOM   5240  O   LEU A 223     142.540 186.711 201.487  1.00212.83
ATOM   5241  CB  LEU A 223     140.074 187.176 203.575  1.00236.72
ATOM   5242  CG  LEU A 223     138.637 186.757 203.910  1.00246.78
ATOM   5243  CD1 LEU A 223     137.759 187.995 204.023  1.00252.03
ATOM   5244  CD2 LEU A 223     138.050 185.771 202.906  1.00244.14
ATOM   5245  H   LEU A 223     140.900 185.502 205.195  1.00 99.99
ATOM   5246  N   GLN A 224     143.234 187.122 203.592  1.00218.60
ATOM   5247  CA  GLN A 224     144.531 187.693 203.241  1.00219.92
ATOM   5248  C   GLN A 224     145.346 186.701 202.427  1.00218.68
ATOM   5249  O   GLN A 224     145.916 187.049 201.374  1.00222.49
ATOM   5250  CB  GLN A 224     145.335 188.116 204.483  1.00224.51
ATOM   5251  CG  GLN A 224     144.902 189.435 205.102  1.00228.80
ATOM   5252  CD  GLN A 224     145.155 190.636 204.204  1.00227.61
ATOM   5253  OE1 GLN A 224     145.918 190.565 203.237  1.00221.96
ATOM   5254  NE2 GLN A 224     144.511 191.752 204.524  1.00231.32
ATOM   5255  H   GLN A 224     143.098 187.117 204.583  1.00 99.99
ATOM   5256 1HE2 GLN A 224     144.635 192.577 203.972  1.00 99.99
ATOM   5257 2HE2 GLN A 224     143.902 191.768 205.317  1.00 99.99
ATOM   5258  N   ILE A 225     145.374 185.470 202.928  1.00221.06
ATOM   5259  CA  ILE A 225     146.108 184.374 202.276  1.00223.08
ATOM   5260  C   ILE A 225     145.576 184.159 200.863  1.00219.23
ATOM   5261  O   ILE A 225     146.355 184.021 199.908  1.00219.16
ATOM   5262  CB  ILE A 225     146.055 183.043 203.074  1.00231.64
ATOM   5263  CG1 ILE A 225     146.865 183.172 204.370  1.00243.29
ATOM   5264  CG2 ILE A 225     146.611 181.878 202.248  1.00231.60
ATOM   5265  CD1 ILE A 225     146.556 182.116 205.411  1.00248.55
ATOM   5266  H   ILE A 225     144.919 185.169 203.766  1.00 99.99
ATOM   5267  N   LEU A 226     144.250 184.138 200.765  1.00215.05
ATOM   5268  CA  LEU A 226     143.561 183.944 199.492  1.00209.31
ATOM   5269  C   LEU A 226     143.961 185.036 198.493  1.00203.08
ATOM   5270  O   LEU A 226     144.246 184.750 197.338  1.00201.24
ATOM   5271  CB  LEU A 226     142.038 183.890 199.684  1.00213.38
ATOM   5272  CG  LEU A 226     141.163 183.441 198.505  1.00220.48
ATOM   5273  CD1 LEU A 226     141.669 182.170 197.833  1.00222.50
ATOM   5274  CD2 LEU A 226     139.731 183.242 198.983  1.00224.96
ATOM   5275  H   LEU A 226     143.606 184.248 201.522  1.00 99.99
ATOM   5276  N   ARG A 227     143.973 186.263 198.994  1.00203.65
ATOM   5277  CA  ARG A 227     144.281 187.460 198.227  1.00205.20
ATOM   5278  C   ARG A 227     145.523 187.345 197.362  1.00202.63
ATOM   5279  O   ARG A 227     145.469 187.706 196.197  1.00199.79
ATOM   5280  CB  ARG A 227     144.397 188.667 199.177  1.00211.92
ATOM   5281  CG  ARG A 227     144.279 190.035 198.533  1.00215.99
ATOM   5282  CD  ARG A 227     144.138 191.128 199.592  1.00220.81
ATOM   5283  NE  ARG A 227     142.733 191.483 199.847  1.00224.97
ATOM   5284  CZ  ARG A 227     141.985 191.104 200.891  1.00226.15
ATOM   5285  NH1 ARG A 227     140.720 191.516 200.968  1.00225.09
ATOM   5286  NH2 ARG A 227     142.467 190.329 201.861  1.00227.27
ATOM   5287  H   ARG A 227     143.773 186.497 199.945  1.00 99.99
ATOM   5288  HE  ARG A 227     142.406 192.067 199.104  1.00 99.99
ATOM   5289 1HH1 ARG A 227     140.151 191.240 201.742  1.00 99.99
ATOM   5290 2HH1 ARG A 227     140.340 192.101 200.251  1.00 99.99
ATOM   5291 1HH2 ARG A 227     141.881 190.064 202.627  1.00 99.99
ATOM   5292 2HH2 ARG A 227     143.415 190.012 201.823  1.00 99.99
ATOM   5293  N   MET A 228     146.607 186.784 197.904  1.00200.34
ATOM   5294  CA  MET A 228     147.860 186.552 197.147  1.00197.20
ATOM   5295  C   MET A 228     147.672 185.898 195.763  1.00203.42
ATOM   5296  O   MET A 228     148.476 186.126 194.857  1.00202.51
ATOM   5297  CB  MET A 228     148.822 185.680 197.957  1.00 99.99
ATOM   5298  CG  MET A 228     148.288 184.291 198.268  1.00 99.99
ATOM   5299  SD  MET A 228     149.448 183.296 199.222  1.00 99.99
ATOM   5300  CE  MET A 228     149.280 184.041 200.843  1.00 99.99
ATOM   5301  H   MET A 228     146.688 186.470 198.850  1.00 99.99
ATOM   5302  N   LEU A 229     146.616 185.094 195.613  1.00209.36
ATOM   5303  CA  LEU A 229     146.240 184.476 194.329  1.00208.31
ATOM   5304  C   LEU A 229     145.736 185.454 193.245  1.00201.42
ATOM   5305  O   LEU A 229     145.735 185.111 192.062  1.00185.76
ATOM   5306  CB  LEU A 229     145.177 183.396 194.584  1.00212.47
ATOM   5307  CG  LEU A 229     144.719 182.481 193.446  1.00222.89
ATOM   5308  CD1 LEU A 229     145.888 181.820 192.731  1.00229.44
ATOM   5309  CD2 LEU A 229     143.769 181.429 194.001  1.00225.38
ATOM   5310  H   LEU A 229     145.981 184.831 196.339  1.00 99.99
ATOM   5311  N   HIS A 230     145.302 186.650 193.653  1.00211.71
ATOM   5312  CA  HIS A 230     144.817 187.705 192.740  1.00223.52
ATOM   5313  C   HIS A 230     145.787 188.083 191.610  1.00223.77
ATOM   5314  O   HIS A 230     145.354 188.354 190.486  1.00223.97
ATOM   5315  CB  HIS A 230     144.475 188.969 193.551  1.00230.58
ATOM   5316  CG  HIS A 230     143.968 190.113 192.726  1.00240.89
ATOM   5317  ND1 HIS A 230     142.625 190.377 192.567  1.00247.78
ATOM   5318  CD2 HIS A 230     144.625 191.066 192.023  1.00243.70
ATOM   5319  CE1 HIS A 230     142.476 191.442 191.799  1.00252.63
ATOM   5320  NE2 HIS A 230     143.674 191.875 191.449  1.00250.01
ATOM   5321  H   HIS A 230     145.259 186.955 194.605  1.00 99.99
ATOM   5322  HD1 HIS A 230     141.946 189.790 193.008  1.00 99.99
ATOM   5323  N   VAL A 231     147.083 188.105 191.915  1.00224.18
ATOM   5324  CA  VAL A 231     148.097 188.640 190.996  1.00222.59
ATOM   5325  C   VAL A 231     148.271 187.777 189.741  1.00215.72
ATOM   5326  O   VAL A 231     148.486 188.318 188.654  1.00212.31
ATOM   5327  CB  VAL A 231     149.453 188.858 191.717  1.00229.90
ATOM   5328  CG1 VAL A 231     150.545 189.318 190.752  1.00231.28
ATOM   5329  CG2 VAL A 231     149.285 189.884 192.832  1.00237.58
ATOM   5330  H   VAL A 231     147.489 187.774 192.767  1.00 99.99
ATOM   5331  N   ASP A 232     148.172 186.454 189.886  1.00218.18
ATOM   5332  CA  ASP A 232     148.266 185.533 188.742  1.00220.32
ATOM   5333  C   ASP A 232     147.038 185.650 187.831  1.00219.88
ATOM   5334  O   ASP A 232     146.167 184.776 187.810  1.00221.07
ATOM   5335  CB  ASP A 232     148.424 184.091 189.227  1.00 99.99
ATOM   5336  CG  ASP A 232     148.599 183.108 188.086  1.00 99.99
ATOM   5337  OD1 ASP A 232     148.596 183.548 186.917  1.00 99.99
ATOM   5338  OD2 ASP A 232     148.739 181.898 188.360  1.00 99.99
ATOM   5339  H   ASP A 232     148.030 185.968 190.748  1.00 99.99
ATOM   5340  N   ARG A 233     146.999 186.743 187.073  1.00219.33
ATOM   5341  CA  ARG A 233     145.866 187.087 186.221  1.00218.92
ATOM   5342  C   ARG A 233     145.957 186.289 184.929  1.00214.83
ATOM   5343  O   ARG A 233     147.054 185.936 184.492  1.00225.52
ATOM   5344  CB  ARG A 233     145.888 188.591 185.922  1.00224.49
ATOM   5345  CG  ARG A 233     144.705 189.141 185.133  1.00229.66
ATOM   5346  CD  ARG A 233     143.352 188.896 185.790  1.00232.02
ATOM   5347  NE  ARG A 233     143.300 189.307 187.192  1.00231.16
ATOM   5348  CZ  ARG A 233     142.231 189.175 187.979  1.00229.57
ATOM   5349  NH1 ARG A 233     142.301 189.578 189.242  1.00231.67
ATOM   5350  NH2 ARG A 233     141.093 188.653 187.520  1.00228.67
ATOM   5351  H   ARG A 233     147.723 187.429 187.007  1.00 99.99
ATOM   5352  HE  ARG A 233     144.176 189.699 187.474  1.00 99.99
ATOM   5353 1HH1 ARG A 233     141.506 189.484 189.842  1.00 99.99
ATOM   5354 2HH1 ARG A 233     143.149 189.975 189.594  1.00 99.99
ATOM   5355 1HH2 ARG A 233     140.303 188.563 188.127  1.00 99.99
ATOM   5356 2HH2 ARG A 233     141.029 188.351 186.569  1.00 99.99
ATOM   5357  N   GLN A 234     144.798 185.986 184.343  1.00206.78
ATOM   5358  CA  GLN A 234     144.695 185.260 183.070  1.00204.32
ATOM   5359  C   GLN A 234     145.102 183.777 183.175  1.00199.03
ATOM   5360  O   GLN A 234     145.205 183.093 182.155  1.00198.50
ATOM   5361  CB  GLN A 234     145.516 185.969 181.978  1.00206.82
ATOM   5362  CG  GLN A 234     144.959 185.838 180.568  1.00216.19
ATOM   5363  CD  GLN A 234     145.904 186.376 179.503  1.00227.87
ATOM   5364  OE1 GLN A 234     146.962 186.936 179.806  1.00226.00
ATOM   5365  NE2 GLN A 234     145.520 186.212 178.239  1.00236.54
ATOM   5366  H   GLN A 234     143.892 186.216 184.700  1.00 99.99
ATOM   5367 1HE2 GLN A 234     146.098 186.544 177.494  1.00 99.99
ATOM   5368 2HE2 GLN A 234     144.653 185.757 178.035  1.00 99.99
ATOM   5369  N   GLY A 235     145.314 183.281 184.398  1.00198.78
ATOM   5370  CA  GLY A 235     145.804 181.921 184.635  1.00203.33
ATOM   5371  C   GLY A 235     147.109 181.520 183.960  1.00204.00
ATOM   5372  O   GLY A 235     147.354 180.332 183.764  1.00201.92
ATOM   5373  H   GLY A 235     145.165 183.770 185.257  1.00 99.99
ATOM   5374  N   GLY A 236     147.956 182.495 183.626  1.00208.46
ATOM   5375  CA  GLY A 236     149.195 182.239 182.884  1.00211.92
ATOM   5376  C   GLY A 236     150.213 181.393 183.630  1.00208.65
ATOM   5377  O   GLY A 236     151.001 180.672 183.014  1.00211.95
ATOM   5378  H   GLY A 236     147.842 183.466 183.837  1.00 99.99
ATOM   5379  N   THR A 237     150.195 181.488 184.958  1.00201.77
ATOM   5380  CA  THR A 237     151.063 180.695 185.822  1.00196.12
ATOM   5381  C   THR A 237     150.618 179.237 185.856  1.00183.18
ATOM   5382  O   THR A 237     151.398 178.335 185.547  1.00186.55
ATOM   5383  CB  THR A 237     151.058 181.252 187.263  1.00207.51
ATOM   5384  OG1 THR A 237     151.362 182.653 187.239  1.00214.76
ATOM   5385  CG2 THR A 237     152.077 180.530 188.148  1.00214.55
ATOM   5386  H   THR A 237     149.603 182.094 185.490  1.00 99.99
ATOM   5387  HG1 THR A 237     151.358 183.011 188.173  1.00 99.99
ATOM   5388  N   TRP A 238     149.356 179.026 186.219  1.00180.49
ATOM   5389  CA  TRP A 238     148.833 177.706 186.527  1.00186.61
ATOM   5390  C   TRP A 238     148.711 176.863 185.261  1.00188.92
ATOM   5391  O   TRP A 238     148.962 175.663 185.312  1.00190.40
ATOM   5392  CB  TRP A 238     147.444 177.806 187.177  1.00187.29
ATOM   5393  CG  TRP A 238     147.411 178.355 188.577  1.00189.04
ATOM   5394  CD1 TRP A 238     147.816 179.593 188.990  1.00188.39
ATOM   5395  CD2 TRP A 238     146.898 177.694 189.742  1.00199.37
ATOM   5396  NE1 TRP A 238     147.607 179.735 190.340  1.00191.78
ATOM   5397  CE2 TRP A 238     147.043 178.586 190.828  1.00197.78
ATOM   5398  CE3 TRP A 238     146.337 176.428 189.976  1.00207.92
ATOM   5399  CZ2 TRP A 238     146.647 178.252 192.136  1.00199.64
ATOM   5400  CZ3 TRP A 238     145.941 176.096 191.282  1.00204.24
ATOM   5401  CH2 TRP A 238     146.100 177.008 192.341  1.00196.67
ATOM   5402  H   TRP A 238     148.653 179.731 186.316  1.00 99.99
ATOM   5403  HD1 TRP A 238     148.232 180.290 188.263  1.00 99.99
ATOM   5404  HE1 TRP A 238     147.862 180.585 190.800  1.00 99.99
ATOM   5405  HE3 TRP A 238     146.405 175.652 189.213  1.00 99.99
ATOM   5406  HZ2 TRP A 238     147.018 178.831 192.982  1.00 99.99
ATOM   5407  HZ3 TRP A 238     145.519 175.093 191.352  1.00 99.99
ATOM   5408  HH2 TRP A 238     145.823 176.840 193.382  1.00 99.99
ATOM   5409  N   ARG A 239     148.265 177.512 184.184  1.00188.19
ATOM   5410  CA  ARG A 239     147.837 176.838 182.974  1.00190.18
ATOM   5411  C   ARG A 239     148.970 176.027 182.387  1.00183.43
ATOM   5412  O   ARG A 239     148.779 174.861 182.020  1.00189.63
ATOM   5413  CB  ARG A 239     147.341 177.860 181.939  1.00198.16
ATOM   5414  CG  ARG A 239     146.857 177.281 180.613  1.00207.92
ATOM   5415  CD  ARG A 239     146.469 178.385 179.640  1.00213.34
ATOM   5416  NE  ARG A 239     145.368 179.211 180.140  1.00215.87
ATOM   5417  CZ  ARG A 239     144.078 178.862 180.156  1.00219.51
ATOM   5418  NH1 ARG A 239     143.176 179.713 180.642  1.00216.37
ATOM   5419  NH2 ARG A 239     143.671 177.675 179.699  1.00223.24
ATOM   5420  H   ARG A 239     148.180 178.505 184.098  1.00 99.99
ATOM   5421  HE  ARG A 239     145.725 180.084 180.472  1.00 99.99
ATOM   5422 1HH1 ARG A 239     142.208 179.461 180.658  1.00 99.99
ATOM   5423 2HH1 ARG A 239     143.466 180.604 180.991  1.00 99.99
ATOM   5424 1HH2 ARG A 239     142.700 177.437 179.722  1.00 99.99
ATOM   5425 2HH2 ARG A 239     144.337 177.024 179.334  1.00 99.99
ATOM   5426  N   LEU A 240     150.129 176.668 182.292  1.00175.22
ATOM   5427  CA  LEU A 240     151.345 176.064 181.750  1.00173.84
ATOM   5428  C   LEU A 240     151.688 174.780 182.502  1.00169.17
ATOM   5429  O   LEU A 240     151.956 173.711 181.909  1.00170.66
ATOM   5430  CB  LEU A 240     152.501 177.066 181.899  1.00177.22
ATOM   5431  CG  LEU A 240     153.956 176.617 181.754  1.00182.67
ATOM   5432  CD1 LEU A 240     154.202 175.932 180.419  1.00188.95
ATOM   5433  CD2 LEU A 240     154.875 177.816 181.921  1.00184.16
ATOM   5434  H   LEU A 240     150.292 177.613 182.575  1.00 99.99
ATOM   5435  N   LEU A 241     151.668 174.932 183.825  1.00167.03
ATOM   5436  CA  LEU A 241     151.981 173.842 184.751  1.00173.20
ATOM   5437  C   LEU A 241     151.037 172.671 184.519  1.00171.13
ATOM   5438  O   LEU A 241     151.473 171.504 184.430  1.00171.76
ATOM   5439  CB  LEU A 241     151.913 174.327 186.207  1.00177.64
ATOM   5440  CG  LEU A 241     152.148 173.307 187.335  1.00180.83
ATOM   5441  CD1 LEU A 241     152.999 173.907 188.445  1.00183.12
ATOM   5442  CD2 LEU A 241     150.842 172.771 187.912  1.00180.51
ATOM   5443  H   LEU A 241     151.445 175.777 184.311  1.00 99.99
ATOM   5444  N   GLY A 242     149.753 173.012 184.416  1.00168.29
ATOM   5445  CA  GLY A 242     148.691 172.033 184.194  1.00169.31
ATOM   5446  C   GLY A 242     148.941 171.257 182.920  1.00168.21
ATOM   5447  O   GLY A 242     148.838 170.021 182.898  1.00173.54
ATOM   5448  H   GLY A 242     149.390 173.942 184.477  1.00 99.99
ATOM   5449  N   SER A 243     149.281 172.005 181.871  1.00162.88
ATOM   5450  CA  SER A 243     149.557 171.442 180.547  1.00159.17
ATOM   5451  C   SER A 243     150.694 170.444 180.636  1.00154.08
ATOM   5452  O   SER A 243     150.599 169.324 180.087  1.00161.76
ATOM   5453  CB  SER A 243     149.916 172.535 179.535  1.00161.60
ATOM   5454  OG  SER A 243     150.198 171.982 178.259  1.00161.79
ATOM   5455  H   SER A 243     149.381 173.000 181.874  1.00 99.99
ATOM   5456  HG  SER A 243     150.428 172.716 177.620  1.00 99.99
ATOM   5457  N   VAL A 244     151.750 170.866 181.337  1.00154.69
ATOM   5458  CA  VAL A 244     152.943 170.032 181.494  1.00159.95
ATOM   5459  C   VAL A 244     152.580 168.730 182.203  1.00151.07
ATOM   5460  O   VAL A 244     153.011 167.640 181.767  1.00153.44
ATOM   5461  CB  VAL A 244     154.139 170.768 182.134  1.00172.70
ATOM   5462  CG1 VAL A 244     155.234 169.792 182.561  1.00174.32
ATOM   5463  CG2 VAL A 244     154.705 171.764 181.131  1.00177.40
ATOM   5464  H   VAL A 244     151.735 171.693 181.899  1.00 99.99
ATOM   5465  N   VAL A 245     151.774 168.863 183.255  1.00145.18
ATOM   5466  CA  VAL A 245     151.336 167.714 184.043  1.00148.02
ATOM   5467  C   VAL A 245     150.562 166.736 183.159  1.00148.09
ATOM   5468  O   VAL A 245     150.795 165.517 183.215  1.00146.87
ATOM   5469  CB  VAL A 245     150.549 168.129 185.309  1.00155.34
ATOM   5470  CG1 VAL A 245     149.906 166.922 185.988  1.00159.38
ATOM   5471  CG2 VAL A 245     151.481 168.821 186.295  1.00156.38
ATOM   5472  H   VAL A 245     151.458 169.751 183.590  1.00 99.99
ATOM   5473  N   PHE A 246     149.671 167.296 182.346  1.00150.87
ATOM   5474  CA  PHE A 246     148.843 166.511 181.433  1.00156.70
ATOM   5475  C   PHE A 246     149.722 165.733 180.465  1.00151.30
ATOM   5476  O   PHE A 246     149.493 164.537 180.233  1.00154.43
ATOM   5477  CB  PHE A 246     147.833 167.389 180.689  1.00169.81
ATOM   5478  CG  PHE A 246     146.906 166.615 179.794  1.00189.12
ATOM   5479  CD1 PHE A 246     146.026 165.678 180.330  1.00197.47
ATOM   5480  CD2 PHE A 246     146.910 166.817 178.413  1.00203.21
ATOM   5481  CE1 PHE A 246     145.170 164.956 179.508  1.00209.37
ATOM   5482  CE2 PHE A 246     146.055 166.099 177.587  1.00210.96
ATOM   5483  CZ  PHE A 246     145.183 165.167 178.135  1.00213.81
ATOM   5484  H   PHE A 246     149.479 168.275 182.274  1.00 99.99
ATOM   5485  HD1 PHE A 246     146.101 165.598 181.415  1.00 99.99
ATOM   5486  HD2 PHE A 246     147.633 167.569 178.097  1.00 99.99
ATOM   5487  HE1 PHE A 246     144.537 164.255 180.052  1.00 99.99
ATOM   5488  HE2 PHE A 246     146.030 166.305 176.517  1.00 99.99
ATOM   5489  HZ  PHE A 246     144.461 164.656 177.498  1.00 99.99
ATOM   5490  N   ILE A 247     150.728 166.426 179.935  1.00154.42
ATOM   5491  CA  ILE A 247     151.670 165.829 178.989  1.00157.88
ATOM   5492  C   ILE A 247     152.393 164.644 179.632  1.00152.66
ATOM   5493  O   ILE A 247     152.511 163.582 179.010  1.00149.52
ATOM   5494  CB  ILE A 247     152.654 166.855 178.380  1.00173.82
ATOM   5495  CG1 ILE A 247     151.896 167.851 177.487  1.00184.99
ATOM   5496  CG2 ILE A 247     153.722 166.161 177.537  1.00174.88
ATOM   5497  CD1 ILE A 247     152.588 169.190 177.329  1.00190.81
ATOM   5498  H   ILE A 247     150.939 167.386 180.118  1.00 99.99
ATOM   5499  N   HIS A 248     152.874 164.815 180.861  1.00156.04
ATOM   5500  CA  HIS A 248     153.668 163.786 181.544  1.00160.57
ATOM   5501  C   HIS A 248     152.877 162.987 182.592  1.00168.81
ATOM   5502  O   HIS A 248     153.465 162.468 183.544  1.00179.50
ATOM   5503  CB  HIS A 248     154.887 164.443 182.203  1.00161.76
ATOM   5504  CG  HIS A 248     155.830 165.069 181.229  1.00160.56
ATOM   5505  ND1 HIS A 248     156.924 164.401 180.725  1.00165.22
ATOM   5506  CD2 HIS A 248     155.842 166.298 180.661  1.00163.70
ATOM   5507  CE1 HIS A 248     157.572 165.192 179.888  1.00168.19
ATOM   5508  NE2 HIS A 248     156.935 166.348 179.830  1.00168.39
ATOM   5509  H   HIS A 248     152.752 165.629 181.429  1.00 99.99
ATOM   5510  HD1 HIS A 248     157.111 163.462 181.013  1.00 99.99
ATOM   5511  N   ARG A 249     151.562 162.860 182.413  1.00169.23
ATOM   5512  CA  ARG A 249     150.710 162.212 183.421  1.00171.09
ATOM   5513  C   ARG A 249     150.966 160.711 183.563  1.00171.72
ATOM   5514  O   ARG A 249     150.978 160.189 184.678  1.00171.53
ATOM   5515  CB  ARG A 249     149.221 162.468 183.138  1.00174.82
ATOM   5516  CG  ARG A 249     148.619 161.704 181.964  1.00175.74
ATOM   5517  CD  ARG A 249     147.192 162.155 181.703  1.00180.69
ATOM   5518  NE  ARG A 249     146.613 161.486 180.539  1.00183.58
ATOM   5519  CZ  ARG A 249     146.881 161.779 179.264  1.00186.30
ATOM   5520  NH1 ARG A 249     147.739 162.746 178.933  1.00185.06
ATOM   5521  NH2 ARG A 249     146.280 161.088 178.298  1.00192.94
ATOM   5522  H   ARG A 249     151.069 163.305 181.665  1.00 99.99
ATOM   5523  HE  ARG A 249     145.981 160.771 180.838  1.00 99.99
ATOM   5524 1HH1 ARG A 249     147.921 162.945 177.970  1.00 99.99
ATOM   5525 2HH1 ARG A 249     148.200 163.272 179.648  1.00 99.99
ATOM   5526 1HH2 ARG A 249     146.472 161.298 177.339  1.00 99.99
ATOM   5527 2HH2 ARG A 249     145.636 160.359 178.531  1.00 99.99
ATOM   5528  N   GLN A 250     151.188 160.039 182.434  1.00177.30
ATOM   5529  CA  GLN A 250     151.284 158.579 182.378  1.00185.49
ATOM   5530  C   GLN A 250     152.373 158.082 183.322  1.00190.13
ATOM   5531  O   GLN A 250     152.170 157.122 184.072  1.00192.52
ATOM   5532  CB  GLN A 250     151.592 158.116 180.946  1.00191.92
ATOM   5533  CG  GLN A 250     151.200 156.677 180.647  1.00195.45
ATOM   5534  CD  GLN A 250     149.712 156.515 180.369  1.00201.15
ATOM   5535  OE1 GLN A 250     149.136 157.259 179.573  1.00199.48
ATOM   5536  NE2 GLN A 250     149.083 155.532 181.014  1.00207.76
ATOM   5537  H   GLN A 250     151.309 160.447 181.529  1.00 99.99
ATOM   5538 1HE2 GLN A 250     148.105 155.383 180.867  1.00 99.99
ATOM   5539 2HE2 GLN A 250     149.589 154.944 181.645  1.00 99.99
ATOM   5540  N   GLU A 251     153.511 158.770 183.276  1.00196.28
ATOM   5541  CA  GLU A 251     154.694 158.410 184.040  1.00203.74
ATOM   5542  C   GLU A 251     154.585 158.911 185.469  1.00192.90
ATOM   5543  O   GLU A 251     154.942 158.192 186.411  1.00201.09
ATOM   5544  CB  GLU A 251     155.945 158.991 183.377  1.00218.51
ATOM   5545  CG  GLU A 251     156.198 158.446 181.977  1.00236.06
ATOM   5546  CD  GLU A 251     157.243 159.236 181.215  1.00253.66
ATOM   5547  OE1 GLU A 251     156.999 160.430 180.938  1.00266.65
ATOM   5548  OE2 GLU A 251     158.303 158.662 180.881  1.00262.89
ATOM   5549  H   GLU A 251     153.671 159.589 182.725  1.00 99.99
ATOM   5550  N   LEU A 252     154.130 160.155 185.599  1.00181.52
ATOM   5551  CA  LEU A 252     154.002 160.830 186.884  1.00181.76
ATOM   5552  C   LEU A 252     153.105 160.028 187.818  1.00178.79
ATOM   5553  O   LEU A 252     153.443 159.790 188.995  1.00188.43
ATOM   5554  CB  LEU A 252     153.427 162.236 186.671  1.00187.20
ATOM   5555  CG  LEU A 252     153.156 163.149 187.867  1.00198.16
ATOM   5556  CD1 LEU A 252     154.402 163.349 188.714  1.00204.56
ATOM   5557  CD2 LEU A 252     152.630 164.487 187.370  1.00200.70
ATOM   5558  H   LEU A 252     153.834 160.746 184.848  1.00 99.99
ATOM   5559  N   ILE A 253     151.967 159.618 187.259  1.00173.51
ATOM   5560  CA  ILE A 253     150.964 158.834 187.993  1.00173.17
ATOM   5561  C   ILE A 253     151.582 157.548 188.507  1.00162.91
ATOM   5562  O   ILE A 253     151.392 157.182 189.675  1.00163.30
ATOM   5563  CB  ILE A 253     149.724 158.501 187.118  1.00184.94
ATOM   5564  CG1 ILE A 253     148.839 159.747 186.975  1.00201.13
ATOM   5565  CG2 ILE A 253     148.898 157.354 187.709  1.00180.83
ATOM   5566  CD1 ILE A 253     147.854 159.694 185.822  1.00209.39
ATOM   5567  H   ILE A 253     151.684 159.793 186.316  1.00 99.99
ATOM   5568  N   THR A 254     152.315 156.887 187.614  1.00163.02
ATOM   5569  CA  THR A 254     152.992 155.623 187.916  1.00169.04
ATOM   5570  C   THR A 254     153.941 155.806 189.090  1.00167.17
ATOM   5571  O   THR A 254     153.955 154.993 190.033  1.00166.62
ATOM   5572  CB  THR A 254     153.817 155.115 186.710  1.00175.95
ATOM   5573  OG1 THR A 254     152.986 155.065 185.545  1.00183.18
ATOM   5574  CG2 THR A 254     154.402 153.725 186.973  1.00180.48
ATOM   5575  H   THR A 254     152.478 157.173 186.670  1.00 99.99
ATOM   5576  HG1 THR A 254     153.521 154.736 184.767  1.00 99.99
ATOM   5577  N   ALA A 255     154.721 156.887 189.000  1.00173.82
ATOM   5578  CA  ALA A 255     155.711 157.204 190.030  1.00179.81
ATOM   5579  C   ALA A 255     155.030 157.406 191.372  1.00175.18
ATOM   5580  O   ALA A 255     155.500 156.885 192.394  1.00178.14
ATOM   5581  CB  ALA A 255     156.515 158.453 189.640  1.00 99.99
ATOM   5582  N   TRP A 256     153.918 158.138 191.341  1.00178.41
ATOM   5583  CA  TRP A 256     153.133 158.424 192.540  1.00185.42
ATOM   5584  C   TRP A 256     152.656 157.118 193.179  1.00181.81
ATOM   5585  O   TRP A 256     152.768 156.921 194.400  1.00178.14
ATOM   5586  CB  TRP A 256     151.945 159.326 192.200  1.00 99.99
ATOM   5587  CG  TRP A 256     151.132 159.721 193.394  1.00 99.99
ATOM   5588  CD1 TRP A 256     151.316 160.819 194.185  1.00 99.99
ATOM   5589  CD2 TRP A 256     150.004 159.020 193.932  1.00 99.99
ATOM   5590  NE1 TRP A 256     150.374 160.848 195.184  0.00 99.99
ATOM   5591  CE2 TRP A 256     149.555 159.753 195.050  1.00 99.99
ATOM   5592  CE3 TRP A 256     149.332 157.848 193.578  1.00 99.99
ATOM   5593  CZ2 TRP A 256     148.464 159.349 195.818  1.00 99.99
ATOM   5594  CZ3 TRP A 256     148.250 157.449 194.340  1.00 99.99
ATOM   5595  CH2 TRP A 256     147.822 158.197 195.450  1.93 99.99
ATOM   5596  N   TYR A 257     152.155 156.238 192.320  1.00181.56
ATOM   5597  CA  TYR A 257     151.585 154.958 192.737  1.00181.89
ATOM   5598  C   TYR A 257     152.594 154.018 193.369  1.00177.94
ATOM   5599  O   TYR A 257     152.394 153.555 194.514  1.00184.38
ATOM   5600  CB  TYR A 257     150.884 154.259 191.555  1.00185.68
ATOM   5601  CG  TYR A 257     150.444 152.834 191.839  1.00182.75
ATOM   5602  CD1 TYR A 257     149.287 152.572 192.568  1.00182.27
ATOM   5603  CD2 TYR A 257     151.193 151.746 191.381  1.00180.01
ATOM   5604  CE1 TYR A 257     148.889 151.269 192.835  1.00181.99
ATOM   5605  CE2 TYR A 257     150.801 150.442 191.642  1.00176.55
ATOM   5606  CZ  TYR A 257     149.650 150.208 192.368  1.00178.27
ATOM   5607  OH  TYR A 257     149.259 148.916 192.626  1.00183.62
ATOM   5608  H   TYR A 257     152.115 156.352 191.327  1.00 99.99
ATOM   5609  HD1 TYR A 257     148.771 153.480 192.879  1.00 99.99
ATOM   5610  HD2 TYR A 257     152.077 152.052 190.822  1.00 99.99
ATOM   5611  HE1 TYR A 257     148.037 151.082 193.489  1.00 99.99
ATOM   5612  HE2 TYR A 257     151.457 149.613 191.378  1.00 99.99
ATOM   5613  HH  TYR A 257     149.916 148.281 192.220  1.00 99.99
ATOM   5614  N   ILE A 258     153.623 153.691 192.590  1.00177.95
ATOM   5615  CA  ILE A 258     154.641 152.716 193.003  1.00186.62
ATOM   5616  C   ILE A 258     155.319 153.193 194.283  1.00186.49
ATOM   5617  O   ILE A 258     155.498 152.406 195.230  1.00195.21
ATOM   5618  CB  ILE A 258     155.661 152.410 191.857  1.00195.20
ATOM   5619  CG1 ILE A 258     156.433 151.106 192.122  1.00196.91
ATOM   5620  CG2 ILE A 258     156.625 153.567 191.595  1.00199.35
ATOM   5621  CD1 ILE A 258     155.763 149.874 191.549  1.00196.78
ATOM   5622  H   ILE A 258     153.806 154.058 191.678  1.00 99.99
ATOM   5623  N   GLY A 259     155.664 154.482 194.296  1.00185.44
ATOM   5624  CA  GLY A 259     156.323 155.106 195.440  1.00187.04
ATOM   5625  C   GLY A 259     155.455 154.988 196.674  1.00183.20
ATOM   5626  O   GLY A 259     155.946 154.628 197.750  1.00180.57
ATOM   5627  H   GLY A 259     155.514 155.134 193.553  1.00 99.99
ATOM   5628  N   PHE A 260     154.169 155.286 196.489  1.00182.93
ATOM   5629  CA  PHE A 260     153.176 155.220 197.570  1.00184.32
ATOM   5630  C   PHE A 260     153.135 153.813 198.159  1.00180.20
ATOM   5631  O   PHE A 260     153.147 153.635 199.390  1.00178.51
ATOM   5632  CB  PHE A 260     151.787 155.657 197.062  1.00186.60
ATOM   5633  CG  PHE A 260     150.648 155.343 198.000  1.00191.37
ATOM   5634  CD1 PHE A 260     150.335 156.199 199.052  1.00195.30
ATOM   5635  CD2 PHE A 260     149.865 154.201 197.813  1.00193.82
ATOM   5636  CE1 PHE A 260     149.278 155.915 199.910  1.00198.40
ATOM   5637  CE2 PHE A 260     148.809 153.912 198.668  1.00197.22
ATOM   5638  CZ  PHE A 260     148.514 154.771 199.718  1.00197.69
ATOM   5639  H   PHE A 260     153.756 155.576 195.626  1.00 99.99
ATOM   5640  HD1 PHE A 260     150.994 157.066 199.103  1.00 99.99
ATOM   5641  HD2 PHE A 260     150.182 153.608 196.955  1.00 99.99
ATOM   5642  HE1 PHE A 260     149.146 156.661 200.694  1.00 99.99
ATOM   5643  HE2 PHE A 260     148.253 152.981 198.553  1.00 99.99
ATOM   5644  HZ  PHE A 260     147.737 154.508 200.436  1.00 99.99
ATOM   5645  N   LEU A 261     153.089 152.843 197.250  1.00181.80
ATOM   5646  CA  LEU A 261     153.030 151.427 197.609  1.00185.77
ATOM   5647  C   LEU A 261     154.243 151.054 198.470  1.00184.78
ATOM   5648  O   LEU A 261     154.114 150.398 199.534  1.00193.27
ATOM   5649  CB  LEU A 261     152.969 150.573 196.333  1.00192.43
ATOM   5650  CG  LEU A 261     152.401 149.161 196.420  1.00208.42
ATOM   5651  CD1 LEU A 261     150.920 149.179 196.771  1.00218.45
ATOM   5652  CD2 LEU A 261     152.618 148.438 195.100  1.00210.69
ATOM   5653  H   LEU A 261     153.090 152.973 196.258  1.00 99.99
ATOM   5654  N   GLY A 262     155.402 151.502 197.989  1.00181.99
ATOM   5655  CA  GLY A 262     156.677 151.253 198.658  1.00181.96
ATOM   5656  C   GLY A 262     156.661 151.808 200.061  1.00180.39
ATOM   5657  O   GLY A 262     157.075 151.139 201.014  1.00186.00
ATOM   5658  H   GLY A 262     155.520 152.036 197.152  1.00 99.99
ATOM   5659  N   LEU A 263     156.170 153.038 200.167  1.00172.48
ATOM   5660  CA  LEU A 263     156.053 153.762 201.439  1.00166.03
ATOM   5661  C   LEU A 263     155.218 152.970 202.409  1.00163.13
ATOM   5662  O   LEU A 263     155.607 152.802 203.578  1.00160.35
ATOM   5663  CB  LEU A 263     155.403 155.139 201.197  1.00166.74
ATOM   5664  CG  LEU A 263     154.683 155.895 202.320  1.00167.21
ATOM   5665  CD1 LEU A 263     155.670 156.327 203.381  1.00169.23
ATOM   5666  CD2 LEU A 263     153.946 157.101 201.758  1.00169.30
ATOM   5667  H   LEU A 263     155.833 153.593 199.407  1.00 99.99
ATOM   5668  N   ILE A 264     154.077 152.485 201.908  1.00170.93
ATOM   5669  CA  ILE A 264     153.131 151.709 202.714  1.00176.79
ATOM   5670  C   ILE A 264     153.843 150.466 203.283  1.00180.40
ATOM   5671  O   ILE A 264     153.771 150.163 204.514  1.00179.64
ATOM   5672  CB  ILE A 264     151.865 151.254 201.926  1.00178.17
ATOM   5673  CG1 ILE A 264     151.019 152.445 201.441  1.00184.39
ATOM   5674  CG2 ILE A 264     150.985 150.335 202.769  1.00180.98
ATOM   5675  CD1 ILE A 264     150.656 153.473 202.494  1.00189.75
ATOM   5676  H   ILE A 264     153.759 152.595 200.966  1.00 99.99
ATOM   5677  N   PHE A 265     154.521 149.789 202.355  1.00185.42
ATOM   5678  CA  PHE A 265     155.157 148.510 202.681  1.00189.92
ATOM   5679  C   PHE A 265     156.228 148.712 203.744  1.00193.37
ATOM   5680  O   PHE A 265     156.313 147.956 204.735  1.00199.52
ATOM   5681  CB  PHE A 265     155.710 147.793 201.439  1.00193.16
ATOM   5682  CG  PHE A 265     154.700 146.911 200.756  1.00196.15
ATOM   5683  CD1 PHE A 265     154.175 145.802 201.418  1.00202.50
ATOM   5684  CD2 PHE A 265     154.269 147.177 199.458  1.00194.76
ATOM   5685  CE1 PHE A 265     153.239 144.983 200.806  1.00205.80
ATOM   5686  CE2 PHE A 265     153.335 146.357 198.839  1.00197.31
ATOM   5687  CZ  PHE A 265     152.819 145.260 199.514  1.00205.91
ATOM   5688  H   PHE A 265     154.805 150.192 201.485  1.00 99.99
ATOM   5689  HD1 PHE A 265     154.581 145.679 202.422  1.00 99.99
ATOM   5690  HD2 PHE A 265     154.739 148.061 199.028  1.00 99.99
ATOM   5691  HE1 PHE A 265     152.783 144.165 201.364  1.00 99.99
ATOM   5692  HE2 PHE A 265     153.085 146.674 197.826  1.00 99.99
ATOM   5693  HZ  PHE A 265     152.043 144.650 199.051  1.00 99.99
ATOM   5694  N   SER A 266     157.021 149.749 203.532  1.00191.66
ATOM   5695  CA  SER A 266     158.120 150.130 204.423  1.00191.72
ATOM   5696  C   SER A 266     157.570 150.419 205.794  1.00183.08
ATOM   5697  O   SER A 266     158.143 149.944 206.790  1.00182.84
ATOM   5698  CB  SER A 266     158.843 151.371 203.876  1.00199.95
ATOM   5699  OG  SER A 266     159.920 151.773 204.709  1.00204.90
ATOM   5700  H   SER A 266     156.958 150.375 202.754  1.00 99.99
ATOM   5701  HG  SER A 266     160.361 152.581 204.318  1.00 99.99
ATOM   5702  N   SER A 267     156.473 151.179 205.838  1.00181.11
ATOM   5703  CA  SER A 267     155.828 151.550 207.102  1.00191.08
ATOM   5704  C   SER A 267     155.419 150.305 207.863  1.00192.21
ATOM   5705  O   SER A 267     155.678 150.198 209.084  1.00194.02
ATOM   5706  CB  SER A 267     154.610 152.446 206.856  1.00203.62
ATOM   5707  OG  SER A 267     153.747 152.458 207.980  1.00214.72
ATOM   5708  H   SER A 267     155.994 151.561 205.048  1.00 99.99
ATOM   5709  HG  SER A 267     152.963 153.049 207.792  1.00 99.99
ATOM   5710  N   TYR A 268     154.798 149.379 207.123  1.00194.77
ATOM   5711  CA  TYR A 268     154.315 148.132 207.709  1.00199.52
ATOM   5712  C   TYR A 268     155.476 147.354 208.326  1.00195.67
ATOM   5713  O   TYR A 268     155.378 146.857 209.482  1.00198.78
ATOM   5714  CB  TYR A 268     153.551 147.255 206.718  1.00205.25
ATOM   5715  CG  TYR A 268     152.940 146.045 207.396  1.00208.44
ATOM   5716  CD1 TYR A 268     151.986 146.197 208.407  1.00205.14
ATOM   5717  CD2 TYR A 268     153.332 144.751 207.055  1.00214.30
ATOM   5718  CE1 TYR A 268     151.431 145.099 209.046  1.00203.54
ATOM   5719  CE2 TYR A 268     152.777 143.645 207.686  1.00216.84
ATOM   5720  CZ  TYR A 268     151.829 143.824 208.682  1.00209.10
ATOM   5721  OH  TYR A 268     151.279 142.731 209.310  1.00212.74
ATOM   5722  H   TYR A 268     154.523 149.535 206.174  1.00 99.99
ATOM   5723  HD1 TYR A 268     151.755 147.243 208.609  1.00 99.99
ATOM   5724  HD2 TYR A 268     154.089 144.733 206.271  1.00 99.99
ATOM   5725  HE1 TYR A 268     150.784 145.242 209.911  1.00 99.99
ATOM   5726  HE2 TYR A 268     153.149 142.645 207.461  1.00 99.99
ATOM   5727  HH  TYR A 268     151.674 141.894 208.930  1.00 99.99
ATOM   5728  N   PHE A 269     156.561 147.285 207.551  1.00197.79
ATOM   5729  CA  PHE A 269     157.731 146.528 207.980  1.00205.08
ATOM   5730  C   PHE A 269     158.314 147.159 209.247  1.00197.24
ATOM   5731  O   PHE A 269     158.672 146.432 210.188  1.00201.09
ATOM   5732  CB  PHE A 269     158.750 146.319 206.855  1.00213.22
ATOM   5733  CG  PHE A 269     158.363 145.217 205.895  1.00216.71
ATOM   5734  CD1 PHE A 269     158.203 143.908 206.350  1.00217.05
ATOM   5735  CD2 PHE A 269     158.153 145.479 204.543  1.00221.69
ATOM   5736  CE1 PHE A 269     157.842 142.890 205.481  1.00222.13
ATOM   5737  CE2 PHE A 269     157.793 144.463 203.669  1.00224.41
ATOM   5738  CZ  PHE A 269     157.637 143.166 204.138  1.00226.24
ATOM   5739  H   PHE A 269     156.713 147.893 206.772  1.00 99.99
ATOM   5740  HD1 PHE A 269     158.391 143.807 207.419  1.00 99.99
ATOM   5741  HD2 PHE A 269     158.302 146.528 204.287  1.00 99.99
ATOM   5742  HE1 PHE A 269     157.689 141.879 205.859  1.00 99.99
ATOM   5743  HE2 PHE A 269     157.661 144.803 202.642  1.00 99.99
ATOM   5744  HZ  PHE A 269     157.271 142.386 203.471  1.00 99.99
ATOM   5745  N   VAL A 270     158.362 148.485 209.277  1.00190.56
ATOM   5746  CA  VAL A 270     158.918 149.171 210.436  1.00196.15
ATOM   5747  C   VAL A 270     158.053 148.925 211.654  1.00191.14
ATOM   5748  O   VAL A 270     158.606 148.691 212.732  1.00188.37
ATOM   5749  CB  VAL A 270     159.234 150.654 210.153  1.00209.25
ATOM   5750  CG1 VAL A 270     159.606 151.407 211.430  1.00213.99
ATOM   5751  CG2 VAL A 270     160.389 150.725 209.164  1.00207.57
ATOM   5752  H   VAL A 270     157.830 149.063 208.659  1.00 99.99
ATOM   5753  N   TYR A 271     156.730 148.923 211.468  1.00190.04
ATOM   5754  CA  TYR A 271     155.789 148.636 212.555  1.00197.20
ATOM   5755  C   TYR A 271     156.057 147.249 213.122  1.00195.20
ATOM   5756  O   TYR A 271     156.118 147.070 214.359  1.00193.21
ATOM   5757  CB  TYR A 271     154.323 148.753 212.118  1.00206.10
ATOM   5758  CG  TYR A 271     153.340 148.498 213.249  1.00214.85
ATOM   5759  CD1 TYR A 271     153.106 149.467 214.226  1.00220.44
ATOM   5760  CD2 TYR A 271     152.658 147.284 213.351  1.00224.77
ATOM   5761  CE1 TYR A 271     152.215 149.237 215.267  1.00230.32
ATOM   5762  CE2 TYR A 271     151.766 147.045 214.388  1.00233.82
ATOM   5763  CZ  TYR A 271     151.547 148.024 215.343  1.00238.02
ATOM   5764  OH  TYR A 271     150.663 147.795 216.372  1.00245.60
ATOM   5765  H   TYR A 271     156.260 149.109 210.605  1.00 99.99
ATOM   5766  HD1 TYR A 271     153.687 150.375 214.065  1.00 99.99
ATOM   5767  HD2 TYR A 271     152.911 146.592 212.548  1.00 99.99
ATOM   5768  HE1 TYR A 271     152.126 149.960 216.078  1.00 99.99
ATOM   5769  HE2 TYR A 271     151.326 146.056 214.511  1.00 99.99
ATOM   5770  HH  TYR A 271     150.625 148.599 216.965  1.00 99.99
ATOM   5771  N   LEU A 272     156.233 146.296 212.205  1.00198.09
ATOM   5772  CA  LEU A 272     156.499 144.908 212.586  1.00200.63
ATOM   5773  C   LEU A 272     157.779 144.816 213.410  1.00197.59
ATOM   5774  O   LEU A 272     157.813 144.133 214.439  1.00205.43
ATOM   5775  CB  LEU A 272     156.528 143.952 211.388  1.00208.96
ATOM   5776  CG  LEU A 272     155.181 143.587 210.743  1.00218.41
ATOM   5777  CD1 LEU A 272     155.420 142.538 209.666  1.00226.54
ATOM   5778  CD2 LEU A 272     154.140 143.082 211.739  1.00218.64
ATOM   5779  H   LEU A 272     156.072 146.443 211.229  1.00 99.99
ATOM   5780  N   ALA A 273     158.800 145.528 212.948  1.00194.55
ATOM   5781  CA  ALA A 273     160.093 145.577 213.621  1.00195.41
ATOM   5782  C   ALA A 273     159.991 146.139 215.037  1.00188.31
ATOM   5783  O   ALA A 273     160.472 145.523 216.005  1.00183.61
ATOM   5784  CB  ALA A 273     161.093 146.388 212.806  1.00200.44
ATOM   5785  H   ALA A 273     158.793 146.087 212.119  1.00 99.99
ATOM   5786  N   GLU A 274     159.461 147.358 215.142  1.00186.72
ATOM   5787  CA  GLU A 274     159.666 148.210 216.325  1.00188.30
ATOM   5788  C   GLU A 274     158.436 148.374 217.229  1.00191.13
ATOM   5789  O   GLU A 274     158.285 149.408 217.889  1.00187.38
ATOM   5790  CB  GLU A 274     160.134 149.605 215.906  1.00 99.99
ATOM   5791  CG  GLU A 274     160.439 150.532 217.071  1.00 99.99
ATOM   5792  CD  GLU A 274     161.615 150.056 217.902  1.00 99.99
ATOM   5793  OE1 GLU A 274     162.307 149.112 217.466  1.00 99.99
ATOM   5794  OE2 GLU A 274     161.844 150.627 218.990  1.00 99.99
ATOM   5795  H   GLU A 274     158.889 147.807 214.455  1.00 99.99
ATOM   5796  N   LYS A 275     157.581 147.351 217.280  1.00193.23
ATOM   5797  CA  LYS A 275     156.360 147.389 218.094  1.00192.78
ATOM   5798  C   LYS A 275     156.691 147.337 219.587  1.00196.48
ATOM   5799  O   LYS A 275     156.240 148.186 220.358  1.00199.85
ATOM   5800  CB  LYS A 275     155.430 146.233 217.720  1.00 99.99
ATOM   5801  CG  LYS A 275     154.105 146.236 218.465  1.00 99.99
ATOM   5802  CD  LYS A 275     153.234 145.064 218.045  1.00 99.99
ATOM   5803  CE  LYS A 275     151.909 145.067 218.791  1.00 99.99
ATOM   5804  NZ  LYS A 275     151.079 146.254 218.443  1.00 99.99
ATOM   5805  H   LYS A 275     157.676 146.485 216.790  1.00 99.99
ATOM   5806  HZ1 LYS A 275     150.219 146.221 218.952  1.00 99.99
ATOM   5807  HZ2 LYS A 275     151.574 147.089 218.681  1.00 99.99
ATOM   5808  HZ3 LYS A 275     150.886 146.250 217.462  1.00 99.99
ATOM   5809  N   ASP A 276     157.494 146.348 219.976  1.00202.12
ATOM   5810  CA  ASP A 276     157.862 146.135 221.381  1.00209.21
ATOM   5811  C   ASP A 276     158.945 147.088 221.912  1.00216.39
ATOM   5812  O   ASP A 276     159.001 147.336 223.119  1.00221.59
ATOM   5813  CB  ASP A 276     158.341 144.699 221.598  1.00 99.99
ATOM   5814  CG  ASP A 276     159.584 144.372 220.793  1.00 99.99
ATOM   5815  OD1 ASP A 276     160.388 145.293 220.538  1.00 99.99
ATOM   5816  OD2 ASP A 276     159.755 143.192 220.417  1.00 99.99
ATOM   5817  H   ASP A 276     157.917 145.669 219.376  1.00 99.99
ATOM   5818  N   ALA A 277     159.791 147.621 221.026  1.00216.94
ATOM   5819  CA  ALA A 277     160.993 148.371 221.435  1.00216.06
ATOM   5820  C   ALA A 277     160.702 149.795 221.929  1.00214.98
ATOM   5821  O   ALA A 277     160.339 150.668 221.136  1.00213.94
ATOM   5822  CB  ALA A 277     161.994 148.416 220.289  1.00217.38
ATOM   5823  H   ALA A 277     159.704 147.571 220.031  1.00 99.99
ATOM   5824  N   ILE A 278     160.877 150.015 223.235  1.00211.96
ATOM   5825  CA  ILE A 278     160.733 151.344 223.845  1.00206.36
ATOM   5826  C   ILE A 278     161.989 152.181 223.611  1.00209.90
ATOM   5827  O   ILE A 278     163.092 151.639 223.502  1.00210.38
ATOM   5828  CB  ILE A 278     160.458 151.244 225.357  1.00 99.99
ATOM   5829  CG1 ILE A 278     161.632 150.567 226.069  1.00 99.99
ATOM   5830  CG2 ILE A 278     159.201 150.428 225.617  1.00 99.99
ATOM   5831  CD1 ILE A 278     161.556 150.641 227.577  1.00 99.99
ATOM   5832  H   ILE A 278     161.117 149.322 223.915  1.00 99.99
ATOM   5833  N   ASP A 279     161.813 153.500 223.544  1.00218.22
ATOM   5834  CA  ASP A 279     162.924 154.434 223.323  1.00220.96
ATOM   5835  C   ASP A 279     163.740 154.649 224.594  1.00227.95
ATOM   5836  O   ASP A 279     163.359 154.193 225.676  1.00233.41
ATOM   5837  CB  ASP A 279     162.401 155.776 222.808  1.00 99.99
ATOM   5838  CG  ASP A 279     161.480 156.461 223.797  1.00 99.99
ATOM   5839  OD1 ASP A 279     161.659 156.259 225.016  1.00 99.99
ATOM   5840  OD2 ASP A 279     160.576 157.201 223.353  1.00 99.99
ATOM   5841  H   ASP A 279     160.939 153.978 223.634  1.00 99.99
ATOM   5842  N   SER A 280     164.860 155.354 224.449  1.00235.06
ATOM   5843  CA  SER A 280     165.717 155.713 225.585  1.00241.73
ATOM   5844  C   SER A 280     165.059 156.739 226.519  1.00244.52
ATOM   5845  O   SER A 280     165.342 156.754 227.719  1.00245.63
ATOM   5846  CB  SER A 280     167.069 156.245 225.093  1.00242.35
ATOM   5847  OG  SER A 280     166.900 157.348 224.220  1.00244.10
ATOM   5848  H   SER A 280     165.224 155.701 223.585  1.00 99.99
ATOM   5849  HG  SER A 280     167.795 157.673 223.916  1.00 99.99
ATOM   5850  N   SER A 281     164.187 157.584 225.964  1.00242.56
ATOM   5851  CA  SER A 281     163.447 158.586 226.742  1.00239.17
ATOM   5852  C   SER A 281     162.272 158.012 227.553  1.00237.10
ATOM   5853  O   SER A 281     161.745 158.699 228.431  1.00236.20
ATOM   5854  CB  SER A 281     162.936 159.695 225.816  1.00238.39
ATOM   5855  OG  SER A 281     162.394 160.775 226.556  1.00239.21
ATOM   5856  H   SER A 281     163.952 157.624 224.993  1.00 99.99
ATOM   5857  HG  SER A 281     162.070 161.481 225.927  1.00 99.99
ATOM   5858  N   GLY A 282     161.858 156.779 227.253  1.00236.03
ATOM   5859  CA  GLY A 282     160.777 156.106 227.980  1.00233.42
ATOM   5860  C   GLY A 282     159.422 156.348 227.341  1.00234.06
ATOM   5861  O   GLY A 282     158.481 156.787 228.006  1.00235.91
ATOM   5862  H   GLY A 282     162.228 156.201 226.525  1.00 99.99
ATOM   5863  N   GLU A 283     159.331 156.059 226.044  1.00229.85
ATOM   5864  CA  GLU A 283     158.085 156.200 225.286  1.00222.14
ATOM   5865  C   GLU A 283     158.167 155.408 223.980  1.00220.34
ATOM   5866  O   GLU A 283     159.183 155.462 223.284  1.00223.57
ATOM   5867  CB  GLU A 283     157.793 157.675 225.004  1.00 99.99
ATOM   5868  CG  GLU A 283     158.850 158.366 224.156  1.00 99.99
ATOM   5869  CD  GLU A 283     158.526 159.823 223.897  1.00 99.99
ATOM   5870  OE1 GLU A 283     158.410 160.590 224.876  1.00 99.99
ATOM   5871  OE2 GLU A 283     158.391 160.202 222.713  1.00 99.99
ATOM   5872  H   GLU A 283     160.077 155.726 225.467  1.00 99.99
ATOM   5873  N   TYR A 284     157.097 154.682 223.655  1.00218.56
ATOM   5874  CA  TYR A 284     157.058 153.824 222.464  1.00214.21
ATOM   5875  C   TYR A 284     156.904 154.670 221.203  1.00208.17
ATOM   5876  O   TYR A 284     155.887 155.341 221.022  1.00213.29
ATOM   5877  CB  TYR A 284     155.910 152.813 222.553  1.00215.77
ATOM   5878  CG  TYR A 284     156.043 151.841 223.703  1.00223.89
ATOM   5879  CD1 TYR A 284     156.800 150.676 223.574  1.00228.84
ATOM   5880  CD2 TYR A 284     155.414 152.085 224.926  1.00229.28
ATOM   5881  CE1 TYR A 284     156.928 149.782 224.629  1.00232.77
ATOM   5882  CE2 TYR A 284     155.535 151.197 225.987  1.00233.42
ATOM   5883  CZ  TYR A 284     156.293 150.047 225.835  1.00236.20
ATOM   5884  OH  TYR A 284     156.416 149.164 226.882  1.00238.04
ATOM   5885  H   TYR A 284     156.239 154.645 224.167  1.00 99.99
ATOM   5886  HD1 TYR A 284     157.249 150.575 222.586  1.00 99.99
ATOM   5887  HD2 TYR A 284     154.848 153.017 224.928  1.00 99.99
ATOM   5888  HE1 TYR A 284     157.610 148.936 224.547  1.00 99.99
ATOM   5889  HE2 TYR A 284     155.131 151.458 226.965  1.00 99.99
ATOM   5890  HH  TYR A 284     155.900 149.505 227.668  1.00 99.99
ATOM   5891  N   GLN A 285     157.919 154.631 220.341  1.00202.14
ATOM   5892  CA  GLN A 285     157.948 155.441 219.119  1.00200.29
ATOM   5893  C   GLN A 285     156.931 154.953 218.093  1.00193.83
ATOM   5894  O   GLN A 285     156.282 155.761 217.425  1.00185.03
ATOM   5895  CB  GLN A 285     159.344 155.416 218.483  1.00208.17
ATOM   5896  CG  GLN A 285     160.466 155.989 219.342  1.00213.80
ATOM   5897  CD  GLN A 285     160.561 157.507 219.281  1.00218.13
ATOM   5898  OE1 GLN A 285     159.548 158.203 219.190  1.00222.04
ATOM   5899  NE2 GLN A 285     161.785 158.029 219.341  1.00220.76
ATOM   5900  H   GLN A 285     158.740 154.067 220.431  1.00 99.99
ATOM   5901 1HE2 GLN A 285     161.908 159.021 219.305  1.00 99.99
ATOM   5902 2HE2 GLN A 285     162.581 157.429 219.422  1.00 99.99
ATOM   5903  N   PHE A 286     156.813 153.631 217.974  1.00196.48
ATOM   5904  CA  PHE A 286     155.890 152.988 217.044  1.00197.25
ATOM   5905  C   PHE A 286     154.842 152.189 217.812  1.00197.57
ATOM   5906  O   PHE A 286     154.773 150.959 217.716  1.00191.52
ATOM   5907  CB  PHE A 286     156.665 152.090 216.081  1.00198.85
ATOM   5908  CG  PHE A 286     157.685 152.826 215.266  1.00201.16
ATOM   5909  CD1 PHE A 286     157.293 153.581 214.173  1.00199.36
ATOM   5910  CD2 PHE A 286     159.036 152.772 215.593  1.00209.87
ATOM   5911  CE1 PHE A 286     158.226 154.269 213.411  1.00203.11
ATOM   5912  CE2 PHE A 286     159.975 153.457 214.836  1.00214.16
ATOM   5913  CZ  PHE A 286     159.570 154.208 213.742  1.00208.94
ATOM   5914  H   PHE A 286     157.331 152.954 218.496  1.00 99.99
ATOM   5915  HD1 PHE A 286     156.216 153.558 214.008  1.00 99.99
ATOM   5916  HD2 PHE A 286     159.237 152.156 216.470  1.00 99.99
ATOM   5917  HE1 PHE A 286     157.898 154.888 212.576  1.00 99.99
ATOM   5918  HE2 PHE A 286     160.996 153.330 215.196  1.00 99.99
ATOM   5919  HZ  PHE A 286     160.291 154.829 213.210  1.00 99.99
ATOM   5920  N   GLY A 287     154.034 152.909 218.585  1.00201.62
ATOM   5921  CA  GLY A 287     152.904 152.321 219.300  1.00203.56
ATOM   5922  C   GLY A 287     151.806 151.913 218.338  1.00199.07
ATOM   5923  O   GLY A 287     151.336 150.773 218.369  1.00200.48
ATOM   5924  H   GLY A 287     154.110 153.892 218.754  1.00 99.99
ATOM   5925  N   SER A 288     151.408 152.854 217.482  1.00193.43
ATOM   5926  CA  SER A 288     150.393 152.623 216.456  1.00191.94
ATOM   5927  C   SER A 288     151.027 152.464 215.083  1.00187.61
ATOM   5928  O   SER A 288     152.151 152.912 214.849  1.00187.62
ATOM   5929  CB  SER A 288     149.379 153.768 216.438  1.00 99.99
ATOM   5930  OG  SER A 288     148.350 153.524 215.494  1.00 99.99
ATOM   5931  H   SER A 288     151.751 153.793 217.450  1.00 99.99
ATOM   5932  HG  SER A 288     147.702 154.286 215.502  1.00 99.99
ATOM   5933  N   TYR A 289     150.292 151.816 214.183  1.00186.53
ATOM   5934  CA  TYR A 289     150.654 151.749 212.775  1.00188.63
ATOM   5935  C   TYR A 289     150.614 153.120 212.120  1.00179.82
ATOM   5936  O   TYR A 289     151.404 153.365 211.214  1.00172.48
ATOM   5937  CB  TYR A 289     149.752 150.739 212.036  1.00196.96
ATOM   5938  CG  TYR A 289     150.029 150.568 210.546  1.00198.30
ATOM   5939  CD1 TYR A 289     151.331 150.424 210.060  1.00190.86
ATOM   5940  CD2 TYR A 289     148.980 150.525 209.621  1.00201.63
ATOM   5941  CE1 TYR A 289     151.576 150.266 208.702  1.00186.84
ATOM   5942  CE2 TYR A 289     149.221 150.364 208.261  1.00194.71
ATOM   5943  CZ  TYR A 289     150.521 150.235 207.807  1.00185.18
ATOM   5944  OH  TYR A 289     150.768 150.076 206.463  1.00175.35
ATOM   5945  H   TYR A 289     149.442 151.323 214.370  1.00 99.99
ATOM   5946  HD1 TYR A 289     152.080 150.452 210.851  1.00 99.99
ATOM   5947  HD2 TYR A 289     148.003 150.630 210.093  1.00 99.99
ATOM   5948  HE1 TYR A 289     152.635 150.177 208.462  1.00 99.99
ATOM   5949  HE2 TYR A 289     148.387 150.230 207.572  1.00 99.99
ATOM   5950  HH  TYR A 289     151.753 149.999 206.312  1.00 99.99
ATOM   5951  N   ALA A 290     149.722 153.997 212.589  1.00181.62
ATOM   5952  CA  ALA A 290     149.616 155.365 212.097  1.00191.31
ATOM   5953  C   ALA A 290     150.941 156.093 212.254  1.00188.28
[truncated: 189,832 more chars]
